# Supplementary material for: GATA3 Promotes the Neural Progenitor State but Not Neurogenesis in 3D Traumatic Injury Model of Primary Human Cortical Astrocytes
Source: Front Cell Neurosci. 2019 Feb 11;13:23. doi: 10.3389/fncel.2019.00023 (PMC6380212; doi:10.3389/fncel.2019.00023)
Supplement: DATASET S1 — List of differential expression genes in primary human astrocytes (pHAs) in 2D cultures. (A) GATA3-expressing and scratched pHAs versus GATA3-expressing and unscratched pHAs. (B) GATA3-expressing and scratched versus EGFP-expressing and scratched pHAs. (C) EGFP-expressing and scratched versus EGFP-expressing and unscratched pHAs. (D) GATA3-expressing and unscratched versus EGFP-expressing and unscratched pHAs. [file Data_Sheet_1.ZIP]

Archive with 9 entries (8 files):
- SD1a_DEG_analysis_GATA3s_vs_GATA3u.xlsx
- __MACOSX/
- __MACOSX/._SD1a_DEG_analysis_GATA3s_vs_GATA3u.xlsx
- SD1b_DEG_analysis_GATA3s_vs_GFPs.xlsx
- __MACOSX/._SD1b_DEG_analysis_GATA3s_vs_GFPs.xlsx
- SD1c_DEG_analysis_GFPs_vs_GFPu.xlsx
- __MACOSX/._SD1c_DEG_analysis_GFPs_vs_GFPu.xlsx
- SD1d_DEG_analysis_GATA3u_vs_GFPu.xlsx
- __MACOSX/._SD1d_DEG_analysis_GATA3u_vs_GFPu.xlsx
