# Supplementary material for: GATA3 Promotes the Neural Progenitor State but Not Neurogenesis in 3D Traumatic Injury Model of Primary Human Cortical Astrocytes
Source: Front Cell Neurosci. 2019 Feb 11;13:23. doi: 10.3389/fncel.2019.00023 (PMC6380212; doi:10.3389/fncel.2019.00023)
Supplement: DATASET S1 — List of differential expression genes in primary human astrocytes (pHAs) in 2D cultures. (A) GATA3-expressing and scratched pHAs versus GATA3-expressing and unscratched pHAs. (B) GATA3-expressing and scratched versus EGFP-expressing and scratched pHAs. (C) EGFP-expressing and scratched versus EGFP-expressing and unscratched pHAs. (D) GATA3-expressing and unscratched versus EGFP-expressing and unscratched pHAs. [file Data_Sheet_1.ZIP › SD1d_DEG_analysis_GATA3u_vs_GFPu.xlsx]

## Sheet: sigDEGs
	baseMean	log2FoldChange	lfcSE	stat	pvalue	padj	GFP_NoS_R1.x	GFP_NoS_R2.x	GFP_NoS_R3.x	Gata3_NoS_R1.x	Gata3_NoS_R2.x	Gata3_NoS_R3.x	GFP_NoS_R1.y	GFP_NoS_R2.y	GFP_NoS_R3.y	Gata3_NoS_R1.y	Gata3_NoS_R2.y	Gata3_NoS_R3.y	SYMBOL	GENENAME
ENSG00000205221	41.5384	9.05182	1.20482	7.51298	5.77944e-14	7.40797e-13	0	0	0	92	95	94	0	0	0	92.9932	96.3888	94.5701	VIT	vitrin
ENSG00000262406	34.4835	8.98375	1.21683	7.38292	1.54852e-13	1.95134e-12	0	0	0	103	89	76	0	0	0	104.112	90.3011	76.461	MMP12	matrix metallopeptidase 12
ENSG00000096088	66.5453	8.3825	1.1978	6.99825	2.59183e-12	3.04219e-11	1	0	0	112	140	92	0.961164	0	0	113.209	142.047	92.558	PGC	progastricsin
ENSG00000265190	19.2639	7.83688	1.23685	6.33617	2.35544e-10	2.42425e-09	0	0	0	50	43	28	0	0	0	50.5398	43.6286	28.1698	ANXA8	annexin A8
ENSG00000264230	16.8767	7.47246	1.24383	6.00761	1.88284e-09	1.79626e-08	0	0	0	32	36	26	0	0	0	32.3455	36.5263	26.1577	LINC00842	long intergenic non-protein coding RNA 842
ENSG00000143355	13.0954	7.02654	1.27378	5.51628	3.46258e-08	2.9396e-07	0	0	0	17	31	21	0	0	0	17.1835	31.4532	21.1274	LHX9	LIM homeobox 9
ENSG00000111339	9.31439	6.96191	1.33275	5.22372	1.75362e-07	1.38835e-06	0	0	0	29	19	18	0	0	0	29.3131	19.2778	18.1092	ART4	ADP-ribosyltransferase 4 (Dombrock blood group)
ENSG00000222022	9.91607	6.93892	1.28528	5.39875	6.71062e-08	5.55487e-07	0	0	0	20	17	28	0	0	0	20.2159	17.2485	28.1698
ENSG00000066468	2006.75	6.90674	0.142136	48.5924	0	0	58	29	30	4578	4531	4358	55.7475	28.0172	29.4454	4627.42	4597.24	4384.43	FGFR2	fibroblast growth factor receptor 2
ENSG00000167261	10.3993	6.89339	1.31016	5.2615	1.42885e-07	1.14336e-06	0	0	0	21	13	29	0	0	0	21.2267	13.1901	29.1759	DPEP2	dipeptidase 2
ENSG00000116985	8.36198	6.79964	1.31865	5.15653	2.51575e-07	1.95178e-06	0	0	0	15	20	24	0	0	0	15.1619	20.2924	24.1456	BMP8B	bone morphogenetic protein 8b
ENSG00000175445	9.04111	6.64632	1.30678	5.08601	3.65678e-07	2.79244e-06	0	0	0	11	27	15	0	0	0	11.1188	27.3947	15.091	LPL	lipoprotein lipase
ENSG00000172575	149.822	6.59763	0.477687	13.8116	2.16853e-43	7.67918e-42	5	5	0	323	298	308	4.80582	4.83055	0	326.487	302.357	309.868	RASGRP1	RAS guanyl releasing protein 1
ENSG00000186197	52.2174	6.5832	0.863588	7.62308	2.47695e-14	3.23646e-13	0	2	1	87	95	94	0	1.93222	0.981513	87.9393	96.3888	94.5701	EDARADD	EDAR associated death domain
ENSG00000162383	9.12445	6.56164	1.3217	4.96456	6.88562e-07	5.09424e-06	0	0	0	9	23	18	0	0	0	9.09716	23.3362	18.1092	SLC1A7	solute carrier family 1 member 7
ENSG00000155926	30.8764	6.54421	1.0668	6.13441	8.54768e-10	8.3608e-09	0	2	0	72	62	45	0	1.93222	0	72.7773	62.9064	45.2729	SLA	Src like adaptor
ENSG00000179542	14.2829	6.41473	1.26065	5.08842	3.61065e-07	2.76226e-06	1	0	0	36	23	29	0.961164	0	0	36.3887	23.3362	29.1759	SLITRK4	SLIT and NTRK like family member 4
ENSG00000171864	30.0985	6.05873	0.886745	6.83255	8.34173e-12	9.4771e-11	0	1	2	69	53	70	0	0.966109	1.96303	69.7449	53.7748	70.4246	PRND	prion like protein doppel
ENSG00000269113	21.553	6.00304	1.08769	5.51908	3.40781e-08	2.89782e-07	2	0	0	49	38	36	1.92233	0	0	49.529	38.5555	36.2183	TRABD2B	TraB domain containing 2B
ENSG00000171954	20.3984	6.00288	1.0821	5.54744	2.89889e-08	2.48427e-07	1	1	0	37	46	40	0.961164	0.966109	0	37.3995	46.6725	40.2426	CYP4F22	cytochrome P450 family 4 subfamily F member 22
ENSG00000257335	175.651	5.9319	0.372673	15.9172	4.81667e-57	2.22643e-55	5	4	8	358	301	337	4.80582	3.86444	7.8521	361.865	305.4	339.044	MGAM	maltase-glucoamylase
ENSG00000229950	10.2956	5.91066	1.29487	4.56467	5.00282e-06	3.30667e-05	1	0	0	14	30	18	0.961164	0	0	14.1511	30.4386	18.1092
ENSG00000104415	708.417	5.88768	0.181053	32.519	5.74069e-232	1.76383e-229	18	38	20	1502	1409	1406	17.3009	36.7122	19.6303	1518.22	1429.6	1414.53	WISP1	WNT1 inducible signaling pathway protein 1
ENSG00000169777	7.51692	5.78785	1.3727	4.21641	2.48223e-05	0.000150148	1	0	0	31	9	17	0.961164	0	0	31.3347	9.13157	17.1031	TAS2R1	taste 2 receptor member 1
ENSG00000115602	64.6106	5.7833	0.624945	9.25409	2.16061e-20	3.75868e-19	4	1	1	122	93	102	3.84465	0.966109	0.981513	123.317	94.3596	102.619	IL1RL1	interleukin 1 receptor like 1
ENSG00000149596	244.79	5.59798	0.265689	21.0696	1.51091e-98	1.28323e-96	7	12	16	559	507	561	6.72814	11.5933	15.7042	565.035	514.412	564.403	JPH2	junctophilin 2
ENSG00000139874	33.5634	5.55215	0.775582	7.15868	8.14549e-13	9.86e-12	1	3	0	69	58	53	0.961164	2.89833	0	69.7449	58.8479	53.3215	SSTR1	somatostatin receptor 1
ENSG00000114812	18.9926	5.50871	0.907052	6.0732	1.25384e-09	1.21448e-08	0	3	0	40	48	43	0	2.89833	0	40.4318	48.7017	43.2608	VIPR1	vasoactive intestinal peptide receptor 1
ENSG00000015413	96.1669	5.37918	0.398045	13.514	1.29319e-41	4.40759e-40	4	7	5	211	202	226	3.84465	6.76277	4.90756	213.278	204.953	227.371	DPEP1	dipeptidase 1
ENSG00000131771	93.2237	5.30063	0.417589	12.6934	6.43214e-37	1.97627e-35	4	6	6	254	193	158	3.84465	5.79666	5.88908	256.742	195.822	158.958	PPP1R1B	protein phosphatase 1 regulatory inhibitor subunit 1B
ENSG00000174792	12.7339	5.16704	1.12315	4.60049	4.21495e-06	2.81441e-05	1	0	1	28	13	28	0.961164	0	0.981513	28.3023	13.1901	28.1698	ODAPH	odontogenesis associated phosphoprotein
ENSG00000174697	11.3489	5.10267	1.15865	4.40396	1.0629e-05	6.74992e-05	0	0	2	24	25	17	0	0	1.96303	24.2591	25.3655	17.1031	LEP	leptin
ENSG00000099960	111.278	5.07531	0.341373	14.8673	5.37119e-50	2.1918e-48	5	9	9	238	273	233	4.80582	8.69499	8.83361	240.569	276.991	234.413	SLC7A4	solute carrier family 7 member 4
ENSG00000230838	80.5844	5.06832	0.399136	12.6982	6.04897e-37	1.86128e-35	10	7	0	177	161	209	9.61164	6.76277	0	178.911	163.354	210.268
ENSG00000143196	94.6064	5.02565	0.357309	14.0653	6.20767e-45	2.29146e-43	14	4	3	216	216	224	13.4563	3.86444	2.94454	218.332	219.158	225.359	DPT	dermatopontin
ENSG00000178776	18.7648	5.01363	0.81279	6.16842	6.89763e-10	6.83644e-09	2	0	2	51	36	37	1.92233	0	1.96303	51.5506	36.5263	37.2244	C5orf46	chromosome 5 open reading frame 46
ENSG00000137203	374.762	4.92087	0.205096	23.993	3.28866e-127	4.11437e-125	14	30	27	615	737	712	13.4563	28.9833	26.5008	621.64	747.774	716.318	TFAP2A	transcription factor AP-2 alpha
ENSG00000137809	4964.5	4.91853	0.0645154	76.2381	0	0	375	377	362	11100	10689	10534	360.436	364.223	355.308	11219.8	10845.3	10597.9	ITGA11	integrin subunit alpha 11
ENSG00000090104	51.3188	4.8704	0.500793	9.72537	2.3505e-22	4.48894e-21	0	4	7	84	109	116	0	3.86444	6.87059	84.9069	110.594	116.704	RGS1	regulator of G protein signaling 1
ENSG00000104055	19.6837	4.84812	0.749934	6.46473	1.01479e-10	1.06811e-09	5	0	0	33	55	50	4.80582	0	0	33.3563	55.8041	50.3033	TGM5	transglutaminase 5
ENSG00000229056	63.0332	4.74927	0.441979	10.7455	6.22504e-27	1.38214e-25	10	2	2	126	125	110	9.61164	1.93222	1.96303	127.36	126.827	110.667	LOC101927482	uncharacterized LOC101927482
ENSG00000162654	58.9013	4.60205	0.44663	10.3039	6.76365e-25	1.40331e-23	10	3	1	125	94	107	9.61164	2.89833	0.981513	126.35	95.3742	107.649	GBP4	guanylate binding protein 4
ENSG00000075290	26.4556	4.5946	0.670059	6.85701	7.03184e-12	8.03259e-11	3	3	0	38	50	51	2.88349	2.89833	0	38.4103	50.731	51.3093	WNT8B	Wnt family member 8B
ENSG00000122862	759.332	4.54646	0.135544	33.5423	1.16396e-246	3.92236e-244	57	45	73	1312	1265	1348	54.7863	43.4749	71.6504	1326.16	1283.49	1356.18	SRGN	serglycin
ENSG00000102934	46.7943	4.45684	0.438758	10.1579	3.05688e-24	6.20674e-23	7	3	5	107	108	101	6.72814	2.89833	4.90756	108.155	109.579	101.613	PLLP	plasmolipin
ENSG00000148677	2371.12	4.42707	0.287551	15.3958	1.74723e-53	7.57365e-52	296	126	168	4140	3894	4127	284.504	121.73	164.894	4184.7	3950.93	4152.03	ANKRD1	ankyrin repeat domain 1
ENSG00000109272	6.91858	4.41964	1.23838	3.56888	0.000358514	0.00178812	1	1	0	5	22	14	0.961164	0.966109	0	5.05398	22.3216	14.0849	PF4V1	platelet factor 4 variant 1
ENSG00000261150	56.9985	4.39414	0.380096	11.5606	6.52423e-31	1.66233e-29	9	7	7	195	123	146	8.65047	6.76277	6.87059	197.105	124.798	146.886	EPPK1	epiplakin 1
ENSG00000232310	12.4139	4.32399	0.900922	4.79952	1.59046e-06	1.12262e-05	0	0	4	24	35	18	0	0	3.92605	24.2591	35.5117	18.1092
ENSG00000224594	18.7859	4.30715	0.709192	6.07333	1.25286e-09	1.2141e-08	1	1	4	34	52	28	0.961164	0.966109	3.92605	34.3671	52.7602	28.1698
ENSG00000065675	85.0851	4.23249	0.355983	11.8896	1.34095e-32	3.57353e-31	6	9	8	139	116	160	5.76698	8.69499	7.8521	140.501	117.696	160.97	PRKCQ	protein kinase C theta
ENSG00000141744	195.404	4.19736	0.219096	19.1576	8.3591e-82	5.98105e-80	22	26	14	382	355	354	21.1456	25.1188	13.7412	386.124	360.19	356.147	PNMT	phenylethanolamine N-methyltransferase
ENSG00000064225	239.147	4.19264	0.196915	21.2917	1.35653e-100	1.19084e-98	21	34	24	424	481	481	20.1844	32.8477	23.5563	428.578	488.032	483.917	ST3GAL6	ST3 beta-galactoside alpha-2,3-sialyltransferase 6
ENSG00000124721	14.3672	4.13171	0.779884	5.29786	1.1717e-07	9.4519e-07	4	1	0	30	25	29	3.84465	0.966109	0	30.3239	25.3655	29.1759	DNAH8	dynein axonemal heavy chain 8
ENSG00000075461	9.71474	4.12421	0.93076	4.43101	9.37913e-06	6.00546e-05	1	1	2	31	14	22	0.961164	0.966109	1.96303	31.3347	14.2047	22.1334	CACNG4	calcium voltage-gated channel auxiliary subunit gamma 4
ENSG00000154864	168.195	4.11872	0.224574	18.3401	3.95987e-75	2.55351e-73	20	20	21	354	299	364	19.2233	19.3222	20.6118	357.822	303.371	366.208	PIEZO2	piezo type mechanosensitive ion channel component 2
ENSG00000198959	17963.9	4.11648	0.0548924	74.9919	0	0	2010	1869	2009	34255	32274	31468	1931.94	1805.66	1971.86	34624.8	32745.8	31658.9	TGM2	transglutaminase 2
ENSG00000183134	31.2085	4.07518	0.526376	7.74195	9.79032e-15	1.30536e-13	1	4	6	70	59	49	0.961164	3.86444	5.88908	70.7557	59.8625	49.2972	PTGDR2	prostaglandin D2 receptor 2
ENSG00000139269	44.9091	4.07326	0.410642	9.91925	3.43319e-23	6.72254e-22	3	10	7	105	125	93	2.88349	9.66109	6.87059	106.134	126.827	93.5641	INHBE	inhibin beta E subunit
ENSG00000164530	32.924	4.05359	0.505004	8.02686	9.99988e-16	1.40126e-14	6	5	4	84	63	92	5.76698	4.83055	3.92605	84.9069	63.921	92.558	PI16	peptidase inhibitor 16
ENSG00000183770	22.6228	4.0502	0.620131	6.5312	6.52443e-11	7.00128e-10	5	3	0	52	39	36	4.80582	2.89833	0	52.5614	39.5702	36.2183	FOXL2	forkhead box L2
ENSG00000183421	16.6996	4.03041	0.715863	5.63014	1.80059e-08	1.5688e-07	4	2	0	35	23	36	3.84465	1.93222	0	35.3779	23.3362	36.2183	RIPK4	receptor interacting serine/threonine kinase 4
ENSG00000256262	7.75556	3.9425	0.93713	4.20699	2.58794e-05	0.000156164	2	1	1	22	15	22	1.92233	0.966109	0.981513	22.2375	15.2193	22.1334
ENSG00000163017	3245.51	3.93498	0.0673959	58.3861	0	0	531	453	466	7060	7273	6941	510.378	437.648	457.385	7136.22	7379.33	6983.1	ACTG2	actin, gamma 2, smooth muscle, enteric
ENSG00000117594	132.45	3.92753	0.241184	16.2844	1.27455e-59	6.14991e-58	20	13	22	288	272	243	19.2233	12.5594	21.5933	291.109	275.976	244.474	HSD11B1	hydroxysteroid 11-beta dehydrogenase 1
ENSG00000163501	15.7612	3.92614	0.703303	5.58244	2.3717e-08	2.04591e-07	2	3	2	44	41	17	1.92233	2.89833	1.96303	44.475	41.5994	17.1031	IHH	indian hedgehog
ENSG00000215807	12.132	3.88757	0.797885	4.87234	1.10284e-06	7.97563e-06	1	3	1	15	26	30	0.961164	2.89833	0.981513	15.1619	26.3801	30.182
ENSG00000221955	1274.45	3.86582	0.0854595	45.2357	0	0	155	167	189	2411	2415	2323	148.98	161.34	185.506	2437.03	2450.31	2337.09	SLC12A8	solute carrier family 12 member 8
ENSG00000095303	346.87	3.83341	0.155719	24.6174	8.22288e-134	1.13775e-131	52	42	55	684	702	652	49.9805	40.5766	53.9832	691.385	712.263	655.955	PTGS1	prostaglandin-endoperoxide synthase 1
ENSG00000130720	30.0463	3.82833	0.545429	7.01894	2.23563e-12	2.63446e-11	2	5	4	39	50	61	1.92233	4.83055	3.92605	39.421	50.731	61.37	FIBCD1	fibrinogen C domain containing 1
ENSG00000145569	69.834	3.81236	0.632435	6.02807	1.65931e-09	1.59027e-08	22	6	1	141	129	119	21.1456	5.79666	0.981513	142.522	130.886	119.722	FAM105A	family with sequence similarity 105 member A
ENSG00000115896	408.474	3.7966	0.145149	26.1566	8.29755e-151	1.38689e-148	52	83	47	858	773	795	49.9805	80.1871	46.1311	867.263	784.301	799.822	PLCL1	phospholipase C like 1 (inactive)
ENSG00000204642	172.583	3.71923	0.203312	18.2932	9.37312e-75	5.95236e-73	24	25	31	344	355	312	23.0679	24.1527	30.4269	347.714	360.19	313.892	HLA-F	major histocompatibility complex, class I, F
ENSG00000150995	2671.85	3.70615	0.0726784	50.9938	0	0	428	324	385	5050	4644	4543	411.378	313.019	377.882	5104.52	4711.89	4570.55	ITPR1	inositol 1,4,5-trisphosphate receptor type 1
ENSG00000153162	7.53701	3.70461	0.968677	3.8244	0.00013109	0.000705163	3	0	1	12	18	20	2.88349	0	0.981513	12.1296	18.2631	20.1213	BMP6	bone morphogenetic protein 6
ENSG00000108375	19.3695	3.66911	0.606373	6.05091	1.44033e-09	1.38741e-08	1	8	1	46	34	42	0.961164	7.72888	0.981513	46.4966	34.4971	42.2547	RNF43	ring finger protein 43
ENSG00000100276	8.39357	3.64801	0.964373	3.78278	0.000155085	0.000821343	4	0	0	26	11	11	3.84465	0	0	26.2807	11.1608	11.0667	RASL10A	RAS like family 10 member A
ENSG00000179546	84.8794	3.61731	0.296568	12.1972	3.21512e-34	9.08978e-33	19	12	8	159	139	161	18.2621	11.5933	7.8521	160.717	141.032	161.977	HTR1D	5-hydroxytryptamine receptor 1D
ENSG00000164129	18.4108	3.6124	0.683269	5.28694	1.24382e-07	1.00182e-06	2	2	4	34	23	37	1.92233	1.93222	3.92605	34.3671	23.3362	37.2244	NPY5R	neuropeptide Y receptor Y5
ENSG00000131979	80.6142	3.60318	0.299042	12.0491	1.96184e-33	5.39327e-32	17	8	16	189	160	129	16.3398	7.72888	15.7042	191.04	162.339	129.782	GCH1	GTP cyclohydrolase 1
ENSG00000170498	17.8024	3.60064	0.629348	5.72122	1.0576e-08	9.41075e-08	2	0	7	31	29	45	1.92233	0	6.87059	31.3347	29.424	45.2729	KISS1	KiSS-1 metastasis-suppressor
ENSG00000135074	3098.19	3.58056	0.0567576	63.0851	0	0	574	548	521	6360	6084	6414	551.708	529.428	511.368	6428.66	6172.94	6452.9	ADAM19	ADAM metallopeptidase domain 19
ENSG00000142178	26.5192	3.55603	0.498847	7.12849	1.01474e-12	1.21985e-11	5	4	5	52	53	53	4.80582	3.86444	4.90756	52.5614	53.7748	53.3215	SIK1	salt inducible kinase 1
ENSG00000278997	28.2318	3.55231	0.476975	7.44758	9.50709e-14	1.20822e-12	2	5	8	53	57	59	1.92233	4.83055	7.8521	53.5722	57.8333	59.3579
ENSG00000130487	8.84586	3.54031	0.818029	4.32785	1.50571e-05	9.3516e-05	2	1	3	16	30	21	1.92233	0.966109	2.94454	16.1727	30.4386	21.1274	KLHDC7B	kelch domain containing 7B
ENSG00000240204	20.5175	3.53308	0.579987	6.09165	1.11756e-09	1.08651e-08	5	2	3	44	39	28	4.80582	1.93222	2.94454	44.475	39.5702	28.1698	SMKR1	small lysine rich protein 1
ENSG00000276953	19.2534	3.51929	0.665784	5.28594	1.25064e-07	1.00653e-06	4	1	2	29	21	27	3.84465	0.966109	1.96303	29.3131	21.307	27.1638
ENSG00000144057	442.195	3.51003	0.130103	26.9788	2.62303e-160	4.76548e-158	88	79	79	865	877	947	84.5824	76.3226	77.5395	874.339	889.821	952.744	ST6GAL2	ST6 beta-galactoside alpha-2,6-sialyltransferase 2
ENSG00000130176	1174.91	3.4973	0.0815391	42.891	0	0	259	218	222	2559	2561	2452	248.941	210.612	217.896	2586.63	2598.44	2466.87	CNN1	calponin 1
ENSG00000132965	39.1858	3.48879	0.398047	8.76477	1.87151e-18	3.01476e-17	7	7	8	65	86	86	6.72814	6.76277	7.8521	65.7017	87.2573	86.5216	ALOX5AP	arachidonate 5-lipoxygenase activating protein
ENSG00000211751	12.1523	3.48386	0.745956	4.67033	3.00711e-06	2.04716e-05	2	4	1	29	35	11	1.92233	3.86444	0.981513	29.3131	35.5117	11.0667
ENSG00000241644	28.4962	3.4688	0.532945	6.50874	7.57815e-11	8.0822e-10	5	0	9	32	49	68	4.80582	0	8.83361	32.3455	49.7163	68.4124	INMT	indolethylamine N-methyltransferase
ENSG00000275993	123.436	3.45911	0.238226	14.5203	9.01352e-48	3.54651e-46	25	24	22	212	282	255	24.0291	23.1866	21.5933	214.289	286.123	256.547	SIK1B	salt inducible kinase 1B (putative)
ENSG00000186340	2545.2	3.43003	0.0630069	54.439	0	0	575	485	501	5291	5437	5412	552.669	468.563	491.738	5348.12	5516.49	5444.83	THBS2	thrombospondin 2
ENSG00000103196	626.608	3.3973	0.112599	30.1716	5.58779e-200	1.42373e-197	118	114	119	1251	1212	1085	113.417	110.136	116.8	1264.51	1229.72	1091.58	CRISPLD2	cysteine rich secretory protein LCCL domain containing 2
ENSG00000145911	11.2385	3.37957	0.740916	4.56134	5.08281e-06	3.35742e-05	1	4	3	29	16	35	0.961164	3.86444	2.94454	29.3131	16.2339	35.2123	N4BP3	NEDD4 binding protein 3
ENSG00000141448	15.2322	3.36438	0.674263	4.98971	6.04691e-07	4.50243e-06	2	4	3	44	14	31	1.92233	3.86444	2.94454	44.475	14.2047	31.188	GATA6	GATA binding protein 6
ENSG00000134198	106.795	3.36297	0.231632	14.5186	9.23887e-48	3.62834e-46	27	22	21	208	223	260	25.9514	21.2544	20.6118	210.246	226.26	261.577	TSPAN2	tetraspanin 2
ENSG00000118526	46.5078	3.35962	0.387352	8.6733	4.19758e-18	6.67428e-17	10	11	5	96	63	97	9.61164	10.6272	4.90756	97.0364	63.921	97.5883	TCF21	transcription factor 21
ENSG00000261371	31.2916	3.35094	0.429813	7.79627	6.37618e-15	8.62807e-14	6	7	6	73	55	58	5.76698	6.76277	5.88908	73.7881	55.8041	58.3518	PECAM1	platelet and endothelial cell adhesion molecule 1
ENSG00000132530	7.47733	3.31012	0.834851	3.96492	7.34205e-05	0.000412027	3	3	0	13	21	23	2.88349	2.89833	0	13.1403	21.307	23.1395	XAF1	XIAP associated factor 1
ENSG00000130303	239.296	3.30642	0.16807	19.6729	3.67968e-86	2.76545e-84	37	60	55	500	505	438	35.5631	57.9666	53.9832	505.398	512.383	440.657	BST2	bone marrow stromal cell antigen 2
ENSG00000102466	10.2642	3.28557	0.729917	4.50129	6.75435e-06	4.39759e-05	6	3	0	26	27	31	5.76698	2.89833	0	26.2807	27.3947	31.188	FGF14	fibroblast growth factor 14
ENSG00000198796	514.368	3.24797	0.131436	24.7114	8.05645e-135	1.13732e-132	104	120	96	815	1099	1002	99.961	115.933	94.2252	823.799	1115.07	1008.08	ALPK2	alpha kinase 2
ENSG00000197646	844.142	3.24777	0.096763	33.5641	5.60128e-247	1.91848e-244	173	160	156	1543	1487	1426	166.281	154.578	153.116	1559.66	1508.74	1434.65	PDCD1LG2	programmed cell death 1 ligand 2
ENSG00000101670	95.6377	3.24053	0.278826	11.6221	3.18372e-31	8.21203e-30	24	20	8	150	172	149	23.0679	19.3222	7.8521	151.619	174.515	149.904	LIPG	lipase G, endothelial type
ENSG00000136928	773.501	3.20644	0.112086	28.6069	5.51376e-180	1.1294e-177	207	177	129	1606	1434	1500	198.961	171.001	126.615	1623.34	1454.96	1509.1	GABBR2	gamma-aminobutyric acid type B receptor subunit 2
ENSG00000148735	23.4815	3.19112	0.542905	5.87786	4.15605e-09	3.84044e-08	3	4	6	21	47	46	2.88349	3.86444	5.88908	21.2267	47.6871	46.279	PLEKHS1	pleckstrin homology domain containing S1
ENSG00000183671	221.555	3.17866	0.177536	17.9043	1.09068e-71	6.54814e-70	62	42	34	398	420	380	59.5921	40.5766	33.3714	402.297	426.14	382.305	GPR1	G protein-coupled receptor 1
ENSG00000155629	87.5534	3.1727	0.254219	12.4802	9.57449e-36	2.8618e-34	25	18	20	166	187	192	24.0291	17.39	19.6303	167.792	189.734	193.165	PIK3AP1	phosphoinositide-3-kinase adaptor protein 1
ENSG00000135324	39.2622	3.16523	0.370677	8.53904	1.35345e-17	2.11027e-16	9	10	9	79	80	82	8.65047	9.66109	8.83361	79.8529	81.1695	82.4974	MRAP2	melanocortin 2 receptor accessory protein 2
ENSG00000079841	131.025	3.1397	0.231355	13.5709	5.95736e-42	2.04379e-40	34	22	25	215	202	268	32.6796	21.2544	24.5378	217.321	204.953	269.625	RIMS1	regulating synaptic membrane exocytosis 1
ENSG00000165495	51.6488	3.13372	0.369294	8.48571	2.14413e-17	3.28909e-16	25	13	2	110	112	114	24.0291	12.5594	1.96303	111.188	113.637	114.691	PKNOX2	PBX/knotted 1 homeobox 2
ENSG00000174348	1125.19	3.10331	0.0778987	39.8377	0	0	256	227	249	1926	2036	2074	246.058	219.307	244.397	1946.79	2065.76	2086.58	PODN	podocan
ENSG00000234737	13.533	3.09929	0.675863	4.58567	4.52526e-06	3.00815e-05	2	5	2	18	25	31	1.92233	4.83055	1.96303	18.1943	25.3655	31.188
ENSG00000169067	12.3873	3.08906	0.747651	4.13168	3.60114e-05	0.000212659	5	2	0	21	24	12	4.80582	1.93222	0	21.2267	24.3509	12.0728	ACTBL2	actin, beta like 2
ENSG00000076554	78.4067	3.071	0.28404	10.8119	3.02473e-27	6.80254e-26	18	24	11	134	157	136	17.3009	23.1866	10.7966	135.447	159.295	136.825	TPD52	tumor protein D52
ENSG00000116741	1315.45	3.06815	0.0812021	37.7841	0	0	295	318	281	2562	2475	2155	283.543	307.223	275.805	2589.66	2511.18	2168.07	RGS2	regulator of G protein signaling 2
ENSG00000281207	22.6271	3.04916	0.506168	6.02401	1.70143e-09	1.62914e-08	6	5	8	37	55	59	5.76698	4.83055	7.8521	37.3995	55.8041	59.3579	SLFNL1-AS1	SLFNL1 antisense RNA 1
ENSG00000136869	65.8767	3.04059	0.291328	10.437	1.67981e-25	3.55947e-24	14	19	14	130	123	118	13.4563	18.3561	13.7412	131.403	124.798	118.716	TLR4	toll like receptor 4
ENSG00000250056	14.3094	3.0397	0.687157	4.42358	9.70783e-06	6.20452e-05	1	4	5	44	18	17	0.961164	3.86444	4.90756	44.475	18.2631	17.1031	LINC01018	long intergenic non-protein coding RNA 1018
ENSG00000173868	9.5357	3.03515	0.779628	3.89308	9.89808e-05	0.000543497	2	3	2	21	24	10	1.92233	2.89833	1.96303	21.2267	24.3509	10.0607	PHOSPHO1	phosphoethanolamine/phosphocholine phosphatase
ENSG00000260604	20.4158	3.02286	0.524232	5.76627	8.10439e-09	7.29535e-08	3	3	10	40	42	43	2.88349	2.89833	9.81513	40.4318	42.614	43.2608
ENSG00000176928	76.5478	3.01312	0.280228	10.7524	5.77504e-27	1.28496e-25	17	19	20	132	129	173	16.3398	18.3561	19.6303	133.425	130.886	174.049	GCNT4	glucosaminyl (N-acetyl) transferase 4, core 2
ENSG00000070159	57.4728	2.98768	0.334411	8.93416	4.10298e-19	6.8524e-18	13	20	10	141	103	83	12.4951	19.3222	9.81513	142.522	104.506	83.5034	PTPN3	protein tyrosine phosphatase, non-receptor type 3
ENSG00000150556	88.4501	2.97953	0.264828	11.2508	2.29402e-29	5.53451e-28	19	30	13	141	153	175	18.2621	28.9833	12.7597	142.522	155.237	176.061	LYPD6B	LY6/PLAUR domain containing 6B
ENSG00000184261	15.2114	2.96652	0.611129	4.85417	1.20893e-06	8.66789e-06	6	1	5	24	35	31	5.76698	0.966109	4.90756	24.2591	35.5117	31.188	KCNK12	potassium two pore domain channel subfamily K member 12
ENSG00000246859	6.67599	2.94998	0.970376	3.04003	0.00236552	0.00990785	4	1	0	3	13	21	3.84465	0.966109	0	3.03239	13.1901	21.1274	STARD4-AS1	STARD4 antisense RNA 1
ENSG00000142623	17.8417	2.94449	0.540312	5.44961	5.04812e-08	4.22558e-07	3	6	4	33	35	28	2.88349	5.79666	3.92605	33.3563	35.5117	28.1698	PADI1	peptidyl arginine deiminase 1
ENSG00000204291	4860.5	2.9271	0.0979817	29.8739	4.29327e-196	1.05529e-193	1334	1465	1323	9981	10525	9568	1282.19	1415.35	1298.54	10088.8	10678.9	9626.03	COL15A1	collagen type XV alpha 1 chain
ENSG00000160200	20.1585	2.91851	0.508641	5.73785	9.58855e-09	8.56858e-08	5	6	5	37	49	30	4.80582	5.79666	4.90756	37.3995	49.7163	30.182	CBS	cystathionine-beta-synthase
ENSG00000147119	1238.07	2.90902	0.0935647	31.091	3.18728e-212	8.6483e-210	324	312	257	2339	2235	1857	311.417	301.426	252.249	2364.25	2267.67	1868.26	CHST7	carbohydrate sulfotransferase 7
ENSG00000122585	20.0249	2.90663	0.523368	5.55371	2.79667e-08	2.40258e-07	4	3	8	31	44	33	3.84465	2.89833	7.8521	31.3347	44.6432	33.2002	NPY	neuropeptide Y
ENSG00000137868	19.1181	2.90328	0.583151	4.97862	6.40398e-07	4.75812e-06	1	7	3	18	25	36	0.961164	6.76277	2.94454	18.1943	25.3655	36.2183	STRA6	stimulated by retinoic acid 6
ENSG00000259426	54.4758	2.88596	0.33396	8.64164	5.54095e-18	8.75034e-17	20	5	18	120	99	86	19.2233	4.83055	17.6672	121.296	100.447	86.5216	LOC145694	uncharacterized LOC145694
ENSG00000233098	10.4178	2.87115	0.77462	3.70653	0.000210117	0.00109014	6	1	0	14	21	14	5.76698	0.966109	0	14.1511	21.307	14.0849	LOC339260	uncharacterized LOC339260
ENSG00000182379	16.1828	2.86825	0.565917	5.06832	4.01344e-07	3.05252e-06	5	5	4	45	34	19	4.80582	4.83055	3.92605	45.4858	34.4971	19.1152	NXPH4	neurexophilin 4
ENSG00000157570	9.63957	2.86598	0.753273	3.8047	0.000141975	0.000758639	2	3	4	17	25	21	1.92233	2.89833	3.92605	17.1835	25.3655	21.1274	TSPAN18	tetraspanin 18
ENSG00000259345	9.83447	2.86266	0.786332	3.64053	0.000272081	0.00138852	0	1	6	21	15	13	0	0.966109	5.88908	21.2267	15.2193	13.0788
ENSG00000265763	11.0695	2.86195	0.793221	3.60801	0.000308558	0.00155793	1	0	6	23	9	17	0.961164	0	5.88908	23.2483	9.13157	17.1031	ZNF488	zinc finger protein 488
ENSG00000116745	9.7964	2.84602	0.709715	4.01009	6.06961e-05	0.000346387	2	6	1	13	29	20	1.92233	5.79666	0.981513	13.1403	29.424	20.1213	RPE65	RPE65, retinoid isomerohydrolase
ENSG00000223414	12.019	2.84004	0.729556	3.89284	9.90782e-05	0.000543889	4	0	4	24	14	17	3.84465	0	3.92605	24.2591	14.2047	17.1031	LINC00473	long intergenic non-protein coding RNA 473
ENSG00000106538	138.298	2.79488	0.189742	14.7299	4.14082e-49	1.65104e-47	35	40	49	268	279	279	33.6407	38.6444	48.0941	270.893	283.079	280.692	RARRES2	retinoic acid receptor responder 2
ENSG00000099282	84.105	2.79471	0.257367	10.8588	1.81021e-27	4.10649e-26	29	16	22	154	143	149	27.8737	15.4578	21.5933	155.663	145.091	149.904	TSPAN15	tetraspanin 15
ENSG00000128165	253.237	2.77842	0.142188	19.5405	4.97125e-85	3.69624e-83	84	81	64	471	514	522	80.7377	78.2549	62.8168	476.085	521.514	525.166	ADM2	adrenomedullin 2
ENSG00000180616	82.4389	2.77296	0.244475	11.3425	8.07939e-30	1.97661e-28	22	27	26	187	140	165	21.1456	26.085	25.5193	189.019	142.047	166.001	SSTR2	somatostatin receptor 2
ENSG00000221972	18.1066	2.77009	0.562617	4.92359	8.49722e-07	6.23796e-06	6	5	2	27	29	29	5.76698	4.83055	1.96303	27.2915	29.424	29.1759	C3orf36	chromosome 3 open reading frame 36
ENSG00000245067	20.988	2.75987	0.514476	5.36443	8.1207e-08	6.67187e-07	2	9	7	37	50	30	1.92233	8.69499	6.87059	37.3995	50.731	30.182	IGFBP7-AS1	IGFBP7 antisense RNA 1
ENSG00000274276	17.7283	2.75931	0.545181	5.06128	4.16457e-07	3.15483e-06	4	5	5	30	25	36	3.84465	4.83055	4.90756	30.3239	25.3655	36.2183	CBSL	cystathionine-beta-synthase like
ENSG00000137463	301.521	2.74028	0.139813	19.5995	1.56016e-85	1.16416e-83	76	64	79	468	502	434	73.0484	61.831	77.5395	473.053	509.339	436.632	MGARP	mitochondria localized glutamic acid rich protein
ENSG00000109072	37.5162	2.73189	0.381765	7.15595	8.30945e-13	1.0041e-11	18	9	6	62	86	62	17.3009	8.69499	5.88908	62.6694	87.2573	62.376	VTN	vitronectin
ENSG00000107796	7989.33	2.69923	0.0475119	56.8116	0	0	3065	2688	2584	17332	17543	17053	2945.97	2596.9	2536.23	17519.1	17799.5	17156.4	ACTA2	actin, alpha 2, smooth muscle, aorta
ENSG00000163568	74.0905	2.68989	0.270667	9.938	2.84472e-23	5.58598e-22	12	20	24	112	104	131	11.534	19.3222	23.5563	113.209	105.52	131.795	AIM2	absent in melanoma 2
ENSG00000071282	939.269	2.67931	0.0914734	29.2906	1.36533e-188	3.00272e-186	291	365	278	1966	2009	1763	279.699	352.63	272.861	1987.23	2038.37	1773.69	LMCD1	LIM and cysteine rich domains 1
ENSG00000172159	98.4025	2.67116	0.240962	11.0854	1.4765e-28	3.44675e-27	21	32	27	179	151	159	20.1844	30.9155	26.5008	180.932	153.208	159.964	FRMD3	FERM domain containing 3
ENSG00000100344	67.6081	2.64144	0.274714	9.61523	6.89556e-22	1.28518e-20	26	18	14	125	111	111	24.9903	17.39	13.7412	126.35	112.623	111.673	PNPLA3	patatin like phospholipase domain containing 3
ENSG00000113739	2499.27	2.63253	0.055013	47.853	0	0	810	716	703	4394	4497	4368	778.542	691.734	690.003	4441.44	4562.74	4394.49	STC2	stanniocalcin 2
ENSG00000162878	237.991	2.60798	0.171897	15.1717	5.44309e-52	2.28358e-50	62	59	89	389	470	370	59.5921	57.0005	87.3546	393.2	476.871	372.244	PKDCC	protein kinase domain containing, cytoplasmic
ENSG00000197594	1172.02	2.58137	0.0691986	37.3037	1.42777e-304	5.96609e-302	380	364	358	2165	2051	2112	365.242	351.664	351.382	2188.37	2080.98	2124.81	ENPP1	ectonucleotide pyrophosphatase/phosphodiesterase 1
ENSG00000154127	1139.29	2.5498	0.082541	30.8913	1.56362e-209	4.13529e-207	388	354	302	1949	1926	1988	372.931	342.003	296.417	1970.04	1954.16	2000.06	UBASH3B	ubiquitin associated and SH3 domain containing B
ENSG00000072952	238.164	2.52136	0.152117	16.5751	1.05549e-61	5.27568e-60	74	80	98	453	446	490	71.1261	77.2888	96.1882	457.891	452.52	492.972	MRVI1	murine retrovirus integration site 1 homolog
ENSG00000120899	664.616	2.51161	0.0890099	28.2172	3.59643e-175	7.0887e-173	208	223	218	1217	1189	1145	199.922	215.442	213.97	1230.14	1206.38	1151.94	PTK2B	protein tyrosine kinase 2 beta
ENSG00000130433	42.593	2.50866	0.344642	7.27903	3.36223e-13	4.1665e-12	7	20	12	78	64	71	6.72814	19.3222	11.7782	78.8421	64.9356	71.4306	CACNG6	calcium voltage-gated channel auxiliary subunit gamma 6
ENSG00000280143	564.056	2.5081	0.103722	24.1809	3.53125e-129	4.49868e-127	212	203	186	1154	1148	977	203.767	196.12	182.561	1166.46	1164.78	982.926
ENSG00000134215	22.2446	2.49761	0.473304	5.27696	1.31344e-07	1.05504e-06	10	9	5	53	26	51	9.61164	8.69499	4.90756	53.5722	26.3801	51.3093	VAV3	vav guanine nucleotide exchange factor 3
ENSG00000185633	29.6076	2.49665	0.425122	5.87278	4.28539e-09	3.95471e-08	8	12	9	51	58	48	7.68931	11.5933	8.83361	51.5506	58.8479	48.2911	NDUFA4L2	NDUFA4, mitochondrial complex associated like 2
ENSG00000229222	43.8109	2.49082	0.321652	7.74381	9.64805e-15	1.28816e-13	17	13	11	68	81	72	16.3398	12.5594	10.7966	68.7341	82.1842	72.4367
ENSG00000251381	43.9826	2.48519	0.34447	7.21452	5.41244e-13	6.62073e-12	11	14	10	70	57	61	10.5728	13.5255	9.81513	70.7557	57.8333	61.37	LINC00958	long intergenic non-protein coding RNA 958
ENSG00000163638	129.734	2.48375	0.193122	12.8611	7.45529e-38	2.33528e-36	36	36	55	235	228	219	34.6019	34.7799	53.9832	237.537	231.333	220.328	ADAMTS9	ADAM metallopeptidase with thrombospondin type 1 motif 9
ENSG00000154856	925.921	2.47615	0.0902085	27.4491	7.11328e-166	1.35107e-163	331	274	332	1802	1730	1470	318.145	264.714	325.862	1821.45	1755.29	1478.92	APCDD1	APC down-regulated 1
ENSG00000116711	187.803	2.46639	0.167112	14.7589	2.69611e-49	1.08119e-47	63	66	51	313	346	295	60.5533	63.7632	50.0571	316.379	351.058	296.789	PLA2G4A	phospholipase A2 group IVA
ENSG00000178150	84.8489	2.46412	0.242603	10.157	3.08385e-24	6.25543e-23	22	28	31	127	153	149	21.1456	27.0511	30.4269	128.371	155.237	149.904	ZNF114	zinc finger protein 114
ENSG00000135472	707.098	2.46197	0.0922351	26.6923	5.77811e-157	1.02307e-154	210	232	244	1306	1201	1120	201.844	224.137	239.489	1320.1	1218.56	1126.79	FAIM2	Fas apoptotic inhibitory molecule 2
ENSG00000205362	6.93571	2.45707	0.846766	2.90171	0.00371132	0.0148007	0	3	4	8	8	21	0	2.89833	3.92605	8.08637	8.11695	21.1274	MT1A	metallothionein 1A
ENSG00000085741	19.8459	2.44569	0.501009	4.88152	1.05271e-06	7.64221e-06	13	7	3	34	42	44	12.4951	6.76277	2.94454	34.3671	42.614	44.2669	WNT11	Wnt family member 11
ENSG00000124875	106.439	2.42984	0.228848	10.6177	2.46553e-26	5.34359e-25	34	40	22	196	147	153	32.6796	38.6444	21.5933	198.116	149.149	153.928	CXCL6	C-X-C motif chemokine ligand 6
ENSG00000162511	63.0796	2.40814	0.296599	8.11916	4.69435e-16	6.69939e-15	29	18	10	102	81	107	27.8737	17.39	9.81513	103.101	82.1842	107.649	LAPTM5	lysosomal protein transmembrane 5
ENSG00000169184	1016.6	2.39913	0.0756028	31.7334	5.38603e-221	1.56292e-218	358	346	386	1887	1754	1877	344.097	334.274	378.864	1907.37	1779.64	1888.38	MN1	MN1 proto-oncogene, transcriptional regulator
ENSG00000064300	38.5838	2.39864	0.384962	6.23086	4.63885e-10	4.66407e-09	16	8	11	45	69	63	15.3786	7.72888	10.7966	45.4858	70.0087	63.3821	NGFR	nerve growth factor receptor
ENSG00000198400	78.1029	2.39285	0.267525	8.9444	3.73989e-19	6.251e-18	16	25	31	119	140	104	15.3786	24.1527	30.4269	120.285	142.047	104.631	NTRK1	neurotrophic receptor tyrosine kinase 1
ENSG00000235275	12.9825	2.38183	0.623536	3.81988	0.000133515	0.000716917	5	2	5	21	24	15	4.80582	1.93222	4.90756	21.2267	24.3509	15.091
ENSG00000152049	76.248	2.37185	0.268328	8.83938	9.62472e-19	1.57347e-17	28	29	28	137	162	123	26.9126	28.0172	27.4824	138.479	164.368	123.746	KCNE4	potassium voltage-gated channel subfamily E regulatory subunit 4
ENSG00000125089	48.5293	2.37011	0.320225	7.4014	1.34753e-13	1.70527e-12	17	18	11	67	88	73	16.3398	17.39	10.7966	67.7233	89.2865	73.4428	SH3TC1	SH3 domain and tetratricopeptide repeats 1
ENSG00000214402	24.0964	2.36999	0.465823	5.08775	3.62334e-07	2.76855e-06	7	10	8	28	49	47	6.72814	9.66109	7.8521	28.3023	49.7163	47.2851	LCNL1	lipocalin like 1
ENSG00000130600	308.724	2.34745	0.149565	15.6952	1.63148e-55	7.41012e-54	83	131	148	613	636	520	79.7766	126.56	145.264	619.618	645.298	523.154	H19	H19, imprinted maternally expressed transcript (non-protein coding)
ENSG00000163359	7037.55	2.34651	0.0554748	42.2988	0	0	2798	2371	2536	12877	11822	12899	2689.34	2290.65	2489.12	13016	11994.8	12977.2	COL6A3	collagen type VI alpha 3 chain
ENSG00000165757	3907.99	2.34594	0.0572163	41.0013	0	0	1444	1347	1437	7472	6466	6688	1387.92	1301.35	1410.43	7552.67	6560.53	6728.56	JCAD	junctional cadherin 5 associated
ENSG00000100342	259.438	2.33934	0.151827	15.4079	1.44782e-53	6.28885e-52	97	96	90	548	403	423	93.2329	92.7465	88.3361	553.916	408.892	425.566	APOL1	apolipoprotein L1
ENSG00000120217	831.035	2.33853	0.101912	22.9465	1.59733e-116	1.71144e-114	302	255	244	1260	1278	1348	290.271	246.358	239.489	1273.6	1296.68	1356.18	CD274	CD274 molecule
ENSG00000134107	1999.25	2.3382	0.060857	38.4212	0	0	671	713	708	3276	3573	3301	644.941	688.836	694.911	3311.37	3625.23	3321.02	BHLHE40	basic helix-loop-helix family member e40
ENSG00000102271	311.675	2.3372	0.126483	18.4783	3.0862e-76	2.04698e-74	135	108	105	561	520	606	129.757	104.34	103.059	567.057	527.602	609.676	KLHL4	kelch like family member 4
ENSG00000197565	3701.06	2.33465	0.0605779	38.5396	0	0	1311	1333	1435	6852	6653	6241	1260.09	1287.82	1408.47	6925.97	6750.26	6278.85	COL4A6	collagen type IV alpha 6 chain
ENSG00000125740	28.7635	2.33136	0.41697	5.59119	2.25517e-08	1.94941e-07	10	9	11	36	39	70	9.61164	8.69499	10.7966	36.3887	39.5702	70.4246	FOSB	FosB proto-oncogene, AP-1 transcription factor subunit
ENSG00000254510	9.26757	2.32792	0.669176	3.47879	0.000503685	0.00243825	2	5	4	18	20	15	1.92233	4.83055	3.92605	18.1943	20.2924	15.091
ENSG00000147408	654.936	2.3256	0.0928227	25.0542	1.5699e-138	2.35971e-136	197	229	216	1115	988	985	189.349	221.239	212.007	1127.04	1002.44	990.974	CSGALNACT1	chondroitin sulfate N-acetylgalactosaminyltransferase 1
ENSG00000187498	11975	2.31182	0.0461034	50.1443	0	0	5370	4718	4670	24370	23091	22820	5161.45	4558.1	4583.66	24633.1	23428.6	22958.4	COL4A1	collagen type IV alpha 1 chain
ENSG00000105376	12.3432	2.30904	0.554637	4.16315	3.13886e-05	0.000187265	8	5	3	26	23	27	7.68931	4.83055	2.94454	26.2807	23.3362	27.1638	ICAM5	intercellular adhesion molecule 5
ENSG00000244515	14.3555	2.30204	0.588369	3.91257	9.13179e-05	0.000504203	6	4	5	28	16	27	5.76698	3.86444	4.90756	28.3023	16.2339	27.1638
ENSG00000153531	150.387	2.3014	0.178192	12.9152	3.69252e-38	1.16362e-36	56	48	39	238	228	210	53.8252	46.3733	38.279	240.569	231.333	211.274	ADPRHL1	ADP-ribosylhydrolase like 1
ENSG00000245522	15.2793	2.30113	0.555452	4.14281	3.43074e-05	0.000203632	3	5	7	26	22	23	2.88349	4.83055	6.87059	26.2807	22.3216	23.1395	LOC440028	uncharacterized LOC440028
ENSG00000174749	173.489	2.29251	0.160223	14.3082	1.94445e-46	7.46792e-45	68	54	72	317	310	285	65.3591	52.1699	70.6689	320.422	314.532	286.729	FAM241A	family with sequence similarity 241 member A
ENSG00000103257	4078.54	2.28925	0.0599511	38.1853	0	0	1805	1591	1439	7555	7553	7555	1734.9	1537.08	1412.4	7636.56	7663.42	7600.82	SLC7A5	solute carrier family 7 member 5
ENSG00000117266	97.8045	2.28594	0.244076	9.36567	7.55663e-21	1.34481e-19	17	50	33	146	175	147	16.3398	48.3055	32.3899	147.576	177.558	147.892	CDK18	cyclin dependent kinase 18
ENSG00000259207	58.5769	2.28036	0.285692	7.9819	1.44102e-15	1.99916e-14	29	15	24	95	102	120	27.8737	14.4916	23.5563	96.0256	103.491	120.728	ITGB3	integrin subunit beta 3
ENSG00000131015	26.507	2.27702	0.43772	5.20201	1.97149e-07	1.55143e-06	11	4	11	38	34	49	10.5728	3.86444	10.7966	38.4103	34.4971	49.2972	ULBP2	UL16 binding protein 2
ENSG00000111424	192.502	2.27482	0.183755	12.3797	3.36805e-35	9.92507e-34	77	79	49	342	310	299	74.0096	76.3226	48.0941	345.692	314.532	300.814	VDR	vitamin D receptor
ENSG00000248698	24.8223	2.27195	0.466943	4.86558	1.14124e-06	8.22771e-06	7	7	5	24	35	29	6.72814	6.76277	4.90756	24.2591	35.5117	29.1759	LINC01085	long intergenic non-protein coding RNA 1085
ENSG00000236404	11.6513	2.27173	0.654211	3.47248	0.000515681	0.0024894	3	4	7	13	21	31	2.88349	3.86444	6.87059	13.1403	21.307	31.188	VLDLR-AS1	VLDLR antisense RNA 1
ENSG00000115590	11.6819	2.26487	0.640042	3.53863	0.000402211	0.00198803	1	8	4	26	12	22	0.961164	7.72888	3.92605	26.2807	12.1754	22.1334	IL1R2	interleukin 1 receptor type 2
ENSG00000168961	11.7243	2.26429	0.617647	3.66599	0.000246379	0.00126819	2	5	6	24	16	20	1.92233	4.83055	5.88908	24.2591	16.2339	20.1213	LGALS9	galectin 9
ENSG00000213626	515.793	2.25225	0.102814	21.9061	2.27467e-106	2.20022e-104	231	210	167	978	861	939	222.029	202.883	163.913	988.559	873.587	944.695	LBH	limb bud and heart development
ENSG00000106366	40668.8	2.25009	0.104179	21.5984	1.8584e-103	1.68815e-101	15332	12004	12609	61605	59765	60870	14736.6	11597.2	12375.9	62270.1	60638.7	61239.2	SERPINE1	serpin family E member 1
ENSG00000158258	1022.94	2.24971	0.0957651	23.4919	4.93115e-122	5.85378e-120	506	377	397	2163	1856	1819	486.349	364.223	389.661	2186.35	1883.13	1830.03	CLSTN2	calsyntenin 2
ENSG00000111087	28.4459	2.24515	0.395742	5.67327	1.40098e-08	1.23609e-07	14	13	8	40	72	47	13.4563	12.5594	7.8521	40.4318	73.0526	47.2851	GLI1	GLI family zinc finger 1
ENSG00000164764	16.1895	2.24402	0.560738	4.0019	6.28359e-05	0.000357038	5	2	11	31	22	29	4.80582	1.93222	10.7966	31.3347	22.3216	29.1759	SBSPON	somatomedin B and thrombospondin type 1 domain containing
ENSG00000121858	244.336	2.23736	0.144643	15.4681	5.69291e-54	2.49354e-52	96	81	85	409	420	356	92.2717	78.2549	83.4286	413.416	426.14	358.159	TNFSF10	TNF superfamily member 10
ENSG00000134594	13.0936	2.22979	0.570155	3.91084	9.19759e-05	0.0005073	6	4	4	21	18	24	5.76698	3.86444	3.92605	21.2267	18.2631	24.1456	RAB33A	RAB33A, member RAS oncogene family
ENSG00000171951	11803.4	2.2269	0.0976631	22.8019	4.38914e-115	4.53972e-113	3846	3633	4716	18693	18542	17588	3696.64	3509.88	4628.81	18894.8	18813.1	17694.7	SCG2	secretogranin II
ENSG00000132561	1042.3	2.22636	0.0751174	29.6384	4.78439e-193	1.11067e-190	391	373	375	1774	1631	1709	375.815	360.359	368.067	1793.15	1654.84	1719.37	MATN2	matrilin 2
ENSG00000149591	19137.4	2.22364	0.101688	21.8672	5.32877e-106	5.06064e-104	8875	6967	6900	34347	34444	33048	8530.33	6730.88	6772.44	34717.8	34947.5	33248.4	TAGLN	transgelin
ENSG00000128487	730.07	2.22295	0.0876754	25.3543	8.05838e-142	1.25645e-139	319	242	296	1285	1245	1309	306.611	233.798	290.528	1298.87	1263.2	1316.94	SPECC1	sperm antigen with calponin homology and coiled-coil domains 1
ENSG00000166831	24.8301	2.20784	0.4233	5.21577	1.83058e-07	1.44708e-06	9	9	14	34	49	59	8.65047	8.69499	13.7412	34.3671	49.7163	59.3579	RBPMS2	RNA binding protein with multiple splicing 2
ENSG00000113722	22.4628	2.2015	0.436851	5.03948	4.66799e-07	3.51327e-06	11	6	12	53	43	32	10.5728	5.79666	11.7782	53.5722	43.6286	32.1941	CDX1	caudal type homeobox 1
ENSG00000197381	1558.92	2.197	0.0644364	34.0956	8.57924e-255	2.98744e-252	642	585	584	2583	2735	2648	617.067	565.174	573.203	2610.89	2774.98	2664.06	ADARB1	adenosine deaminase, RNA specific B1
ENSG00000176165	14.4335	2.19653	0.676036	3.24913	0.0011576	0.00519229	0	2	10	17	16	20	0	1.93222	9.81513	17.1835	16.2339	20.1213	FOXG1	forkhead box G1
ENSG00000180914	695.541	2.18886	0.212176	10.3162	5.95025e-25	1.237e-23	346	236	195	1230	1030	1134	332.563	228.002	191.395	1243.28	1045.06	1140.88	OXTR	oxytocin receptor
ENSG00000100889	766.469	2.18291	0.0873709	24.9844	9.03968e-138	1.33004e-135	334	329	289	1379	1439	1328	321.029	317.85	283.657	1393.89	1460.04	1336.05	PCK2	phosphoenolpyruvate carboxykinase 2, mitochondrial
ENSG00000107731	5067.1	2.17729	0.0483625	45.0202	0	0	2143	2304	2221	9880	9730	9328	2059.77	2225.92	2179.94	9986.67	9872.25	9384.58	UNC5B	unc-5 netrin receptor B
ENSG00000277734	12.7777	2.16	0.61587	3.50724	0.000452786	0.00221599	5	6	3	23	16	21	4.80582	5.79666	2.94454	23.2483	16.2339	21.1274
ENSG00000119681	17723.6	2.15798	0.050559	42.6825	0	0	7894	7270	7633	35521	30714	31385	7587.43	7023.62	7491.89	35904.5	31163	31575.4	LTBP2	latent transforming growth factor beta binding protein 2
ENSG00000154122	1357.74	2.15256	0.0697749	30.85	5.59646e-209	1.46159e-206	524	518	606	2420	2296	2317	503.65	500.445	594.797	2446.13	2329.57	2331.05	ANKH	ANKH inorganic pyrophosphate transport regulator
ENSG00000221852	19.6872	2.15081	0.480243	4.47858	7.51423e-06	4.86052e-05	6	11	6	43	22	33	5.76698	10.6272	5.88908	43.4642	22.3216	33.2002	KRTAP1-5	keratin associated protein 1-5
ENSG00000158246	174.888	2.14734	0.163652	13.1213	2.48505e-39	8.07469e-38	76	65	59	277	260	313	73.0484	62.7971	57.9092	279.991	263.801	314.898	FAM46B	family with sequence similarity 46 member B
ENSG00000139211	960.993	2.14047	0.0917214	23.3366	1.88378e-120	2.12745e-118	505	401	346	1773	1785	1734	485.388	387.41	339.603	1792.14	1811.1	1744.52	AMIGO2	adhesion molecule with Ig like domain 2
ENSG00000171051	14.0386	2.13419	0.627102	3.40327	0.000665852	0.00314032	4	3	7	23	24	12	3.84465	2.89833	6.87059	23.2483	24.3509	12.0728	FPR1	formyl peptide receptor 1
ENSG00000188312	274.291	2.12812	0.132215	16.0959	2.72694e-58	1.29193e-56	117	125	113	551	444	494	112.456	120.764	110.911	556.949	450.491	496.996	CENPP	centromere protein P
ENSG00000054938	17.5206	2.12398	0.479622	4.42844	9.4916e-06	6.07375e-05	4	15	8	36	30	47	3.84465	14.4916	7.8521	36.3887	30.4386	47.2851	CHRDL2	chordin like 2
ENSG00000196104	226.19	2.12215	0.162651	13.0473	6.58559e-39	2.09745e-37	82	78	93	427	327	303	78.8154	75.3565	91.2807	431.61	331.781	304.838	SPOCK3	SPARC/osteonectin, cwcv and kazal like domains proteoglycan 3
ENSG00000111981	13.0759	2.11929	0.557354	3.80242	0.000143291	0.000765084	10	2	6	22	27	26	9.61164	1.93222	5.88908	22.2375	27.3947	26.1577	ULBP1	UL16 binding protein 1
ENSG00000130635	55754.4	2.11306	0.0324963	65.0244	0	0	24131	24082	23086	99612	100197	96083	23193.8	23265.8	22659.2	100687	101662	96665.8	COL5A1	collagen type V alpha 1 chain
ENSG00000105989	17.6217	2.10825	0.531873	3.96381	7.37618e-05	0.000413609	8	6	8	15	43	33	7.68931	5.79666	7.8521	15.1619	43.6286	33.2002	WNT2	Wnt family member 2
ENSG00000143473	221.234	2.1064	0.150403	14.0051	1.45167e-44	5.28393e-43	89	88	107	409	359	406	85.5436	85.0176	105.022	413.416	364.248	408.463	KCNH1	potassium voltage-gated channel subfamily H member 1
ENSG00000204941	75.3425	2.10586	0.261032	8.06743	7.17908e-16	1.01552e-14	25	20	24	96	92	97	24.0291	19.3222	23.5563	97.0364	93.345	97.5883	PSG5	pregnancy specific beta-1-glycoprotein 5
ENSG00000180730	338.727	2.10572	0.11933	17.6462	1.08748e-69	6.29384e-68	148	147	147	630	647	548	142.252	142.018	144.282	636.802	656.459	551.324	SHISA2	shisa family member 2
ENSG00000169429	68.8847	2.09828	0.251603	8.33962	7.45321e-17	1.10991e-15	23	30	29	92	119	126	22.1068	28.9833	28.4639	92.9932	120.74	126.764	CXCL8	C-X-C motif chemokine ligand 8
ENSG00000105877	37.9659	2.09481	0.35712	5.86583	4.46886e-09	4.11494e-08	13	17	12	47	79	46	12.4951	16.4239	11.7782	47.5074	80.1549	46.279	DNAH11	dynein axonemal heavy chain 11
ENSG00000182667	1280.19	2.07665	0.0760017	27.3238	2.21405e-164	4.13018e-162	558	529	481	1968	2236	2140	536.329	511.072	472.108	1989.25	2268.69	2152.98	NTM	neurotrimin
ENSG00000134013	13951.2	2.06595	0.0403548	51.1946	0	0	5832	5474	5655	22243	23353	22540	5605.51	5288.48	5550.45	22483.1	23694.4	22676.7	LOXL2	lysyl oxidase like 2
ENSG00000276012	9.88409	2.06224	0.638584	3.22939	0.00124054	0.00551928	9	4	4	29	24	15	8.65047	3.86444	3.92605	29.3131	24.3509	15.091
ENSG00000162645	1575.82	2.06125	0.0587754	35.0699	1.93718e-269	7.10063e-267	666	652	602	2547	2573	2567	640.135	629.903	590.871	2574.5	2610.62	2582.57	GBP2	guanylate binding protein 2
ENSG00000081041	43.5831	2.06116	0.353439	5.83172	5.48593e-09	5.00951e-08	15	16	12	46	82	44	14.4175	15.4578	11.7782	46.4966	83.1988	44.2669	CXCL2	C-X-C motif chemokine ligand 2
ENSG00000172476	16.7759	2.06095	0.513679	4.01214	6.0172e-05	0.000343772	12	5	5	24	28	36	11.534	4.83055	4.90756	24.2591	28.4093	36.2183	RAB40A	RAB40A, member RAS oncogene family
ENSG00000099869	46.7194	2.06079	0.308637	6.67706	2.43789e-11	2.69108e-10	22	23	14	60	91	85	21.1456	22.2205	13.7412	60.6478	92.3304	85.5155	IGF2-AS	IGF2 antisense RNA
ENSG00000003989	984.943	2.06041	0.0877668	23.476	7.17334e-122	8.46738e-120	416	405	330	1555	1524	1525	399.844	391.274	323.899	1571.79	1546.28	1534.25	SLC7A2	solute carrier family 7 member 2
ENSG00000082684	10.8739	2.05917	0.652086	3.15783	0.00158951	0.00692588	8	2	7	32	17	19	7.68931	1.93222	6.87059	32.3455	17.2485	19.1152	SEMA5B	semaphorin 5B
ENSG00000111057	2450.98	2.05249	0.0489171	41.9586	0	0	976	1009	984	3922	3968	3927	938.096	974.804	965.808	3964.34	4026.01	3950.82	KRT18	keratin 18
ENSG00000196517	505.374	2.04896	0.121665	16.8409	1.2232e-63	6.45361e-62	221	283	172	832	922	928	212.417	273.409	168.82	840.982	935.479	933.629	SLC6A9	solute carrier family 6 member 9
ENSG00000114315	24.3847	2.04808	0.439861	4.65621	3.22087e-06	2.18628e-05	13	6	17	65	38	40	12.4951	5.79666	16.6857	65.7017	38.5555	40.2426	HES1	hes family bHLH transcription factor 1
ENSG00000156234	460.125	2.04588	0.132667	15.4212	1.17923e-53	5.13285e-52	182	161	181	847	639	590	174.932	155.544	177.654	856.144	648.342	593.579	CXCL13	C-X-C motif chemokine ligand 13
ENSG00000105281	4550.35	2.0411	0.0426442	47.8635	0	0	1960	2022	1944	7880	7922	7597	1883.88	1953.47	1908.06	7965.07	8037.81	7643.08	SLC1A5	solute carrier family 1 member 5
ENSG00000157542	13.4089	2.03709	0.588438	3.46186	0.000536457	0.00258075	6	5	6	18	17	32	5.76698	4.83055	5.88908	18.1943	17.2485	32.1941	KCNJ6	potassium voltage-gated channel subfamily J member 6
ENSG00000260910	8.19592	2.02676	0.700182	2.89462	0.00379622	0.0150979	4	3	4	8	20	15	3.84465	2.89833	3.92605	8.08637	20.2924	15.091	LINC00565	long intergenic non-protein coding RNA 565
ENSG00000189420	15.0006	2.02045	0.527298	3.83171	0.000127255	0.000686073	8	5	5	23	29	18	7.68931	4.83055	4.90756	23.2483	29.424	18.1092	ZFP92	ZFP92 zinc finger protein
ENSG00000198286	10.7499	2.00108	0.667879	2.99617	0.00273395	0.0112571	5	5	2	17	20	9	4.80582	4.83055	1.96303	17.1835	20.2924	9.05459	CARD11	caspase recruitment domain family member 11
ENSG00000211772	959.014	1.99787	0.0854968	23.3678	9.09493e-121	1.04984e-118	390	312	357	1301	1403	1354	374.854	301.426	350.4	1315.05	1423.51	1362.21
ENSG00000235162	1673.03	1.98554	0.0832705	23.8445	1.15454e-125	1.42733e-123	754	556	525	2381	2277	2309	724.717	537.157	515.294	2406.71	2310.29	2323	C12orf75	chromosome 12 open reading frame 75
ENSG00000198807	52.6466	1.98511	0.278767	7.12102	1.07131e-12	1.28637e-11	18	24	28	78	103	85	17.3009	23.1866	27.4824	78.8421	104.506	85.5155	PAX9	paired box 9
ENSG00000162458	4667.75	1.98475	0.041572	47.7425	0	0	2061	2072	1955	7861	7731	7524	1980.96	2001.78	1918.86	7945.87	7844.02	7569.64	FBLIM1	filamin binding LIM protein 1
ENSG00000135373	9.95495	1.98376	0.654628	3.03036	0.00244263	0.0101823	7	5	2	17	24	12	6.72814	4.83055	1.96303	17.1835	24.3509	12.0728	EHF	ETS homologous factor
ENSG00000115507	24.7569	1.97351	0.453113	4.35544	1.32802e-05	8.31722e-05	7	21	6	25	52	51	6.72814	20.2883	5.88908	25.2699	52.7602	51.3093	OTX1	orthodenticle homeobox 1
ENSG00000162543	9.04948	1.97226	0.723467	2.72613	0.00640818	0.0240155	2	5	6	14	20	15	1.92233	4.83055	5.88908	14.1511	20.2924	15.091	UBXN10	UBX domain protein 10
ENSG00000183378	7.31573	1.9693	0.802584	2.4537	0.0141397	0.0474113	6	5	1	10	13	22	5.76698	4.83055	0.981513	10.108	13.1901	22.1334	OVCH2	ovochymase 2 (gene/pseudogene)
ENSG00000168824	566.718	1.9612	0.0992203	19.7661	5.83451e-87	4.41668e-85	200	217	239	859	738	855	192.233	209.646	234.582	868.274	748.789	860.186	NSG1	neuronal vesicle trafficking associated 1
ENSG00000118523	11023.6	1.95315	0.0628636	31.0697	6.1771e-212	1.65459e-209	5445	4781	5300	18562	19041	20090	5233.54	4618.97	5202.02	18762.4	19319.4	20211.9	CTGF	connective tissue growth factor
ENSG00000246273	158.314	1.94893	0.166198	11.7266	9.31665e-32	2.42709e-30	56	77	71	272	221	263	53.8252	74.3904	69.6874	274.937	224.231	264.595	SBF2-AS1	SBF2 antisense RNA 1
ENSG00000148848	3625.94	1.94782	0.0480168	40.5654	0	0	1513	1520	1588	5893	5550	5665	1454.24	1468.49	1558.64	5956.62	5631.14	5699.36	ADAM12	ADAM metallopeptidase domain 12
ENSG00000123104	979.933	1.94717	0.0848175	22.9572	1.24854e-116	1.3516e-114	472	398	428	1764	1506	1532	453.669	384.512	420.087	1783.04	1528.02	1541.29	ITPR2	inositol 1,4,5-trisphosphate receptor type 2
ENSG00000224012	154.435	1.94654	0.179266	10.8584	1.81967e-27	4.12347e-26	52	89	68	276	258	239	49.9805	85.9837	66.7429	278.98	261.772	240.45
ENSG00000072163	690.474	1.94573	0.100992	19.2661	1.03462e-82	7.47971e-81	370	291	295	1014	1292	1226	355.631	281.138	289.546	1024.95	1310.89	1233.44	LIMS2	LIM zinc finger domain containing 2
ENSG00000228203	17.4838	1.94459	0.518791	3.7483	0.000178035	0.000934127	3	6	11	17	28	29	2.88349	5.79666	10.7966	17.1835	28.4093	29.1759	RNF144A-AS1	RNF144A antisense RNA 1
ENSG00000237943	48.8683	1.94321	0.331886	5.85504	4.76907e-09	4.37787e-08	19	22	13	70	82	47	18.2621	21.2544	12.7597	70.7557	83.1988	47.2851
ENSG00000183153	51.8102	1.94234	0.297626	6.52611	6.75009e-11	7.236e-10	16	31	17	88	64	84	15.3786	29.9494	16.6857	88.9501	64.9356	84.5095	GJD3	gap junction protein delta 3
ENSG00000249669	136.497	1.94034	0.226062	8.58324	9.22396e-18	1.44573e-16	72	56	78	153	297	309	69.2038	54.1021	76.558	154.652	301.342	310.874
ENSG00000135312	532.695	1.93988	0.105928	18.3132	6.48868e-75	4.14734e-73	257	203	204	848	722	874	247.019	196.12	200.229	857.155	732.555	879.301	HTR1B	5-hydroxytryptamine receptor 1B
ENSG00000106123	1651.81	1.93838	0.0738926	26.2323	1.13763e-151	1.9324e-149	629	694	720	2462	2577	2476	604.572	670.48	706.689	2488.58	2614.67	2491.02	EPHB6	EPH receptor B6
ENSG00000188290	84.5253	1.9383	0.242972	7.97748	1.4935e-15	2.07059e-14	40	49	28	127	139	164	38.4465	47.3394	27.4824	128.371	141.032	164.995	HES4	hes family bHLH transcription factor 4
ENSG00000275719	16.4686	1.92765	0.495814	3.88786	0.000101133	0.000554148	5	8	10	25	35	24	4.80582	7.72888	9.81513	25.2699	35.5117	24.1456
ENSG00000171208	626.436	1.92746	0.0902137	21.3655	2.79786e-101	2.48748e-99	242	238	222	898	791	873	232.602	229.934	217.896	907.695	802.564	878.295	NETO2	neuropilin and tolloid like 2
ENSG00000164171	3631.34	1.91939	0.0537215	35.7285	1.42852e-279	5.32967e-277	1624	1494	1664	6109	5420	5831	1560.93	1443.37	1633.24	6174.95	5499.24	5866.37	ITGA2	integrin subunit alpha 2
ENSG00000091986	15868.2	1.91523	0.0448657	42.688	0	0	7923	6767	6933	26782	25866	25579	7615.3	6537.66	6804.83	27071.1	26244.1	25734.1	CCDC80	coiled-coil domain containing 80
ENSG00000123977	17.2243	1.91504	0.581724	3.29201	0.000994752	0.00452205	8	2	3	23	11	13	7.68931	1.93222	2.94454	23.2483	11.1608	13.0788	DAW1	dynein assembly factor with WD repeats 1
ENSG00000182578	16.176	1.9136	0.545008	3.51114	0.000446187	0.00218574	9	7	2	22	14	29	8.65047	6.76277	1.96303	22.2375	14.2047	29.1759	CSF1R	colony stimulating factor 1 receptor
ENSG00000162493	1063.97	1.91104	0.0799332	23.908	2.53085e-126	3.14744e-124	424	428	471	1523	1657	1595	407.533	413.495	462.292	1539.44	1681.22	1604.67	PDPN	podoplanin
ENSG00000145681	566.4	1.91026	0.113432	16.8406	1.23017e-63	6.47405e-62	338	282	236	994	1004	1087	324.873	272.443	231.637	1004.73	1018.68	1093.59	HAPLN1	hyaluronan and proteoglycan link protein 1
ENSG00000123560	24.9332	1.90926	0.390494	4.88934	1.01173e-06	7.3626e-06	10	14	14	43	48	46	9.61164	13.5255	13.7412	43.4642	48.7017	46.279	PLP1	proteolipid protein 1
ENSG00000147852	517.967	1.90902	0.0942836	20.2476	3.72664e-91	2.88373e-89	255	234	199	834	843	801	245.097	226.07	195.321	843.004	855.324	805.858	VLDLR	very low density lipoprotein receptor
ENSG00000027644	144.805	1.90389	0.188016	10.1262	4.22565e-24	8.51365e-23	61	88	53	232	239	254	58.631	85.0176	52.0202	234.505	242.494	255.541	INSRR	insulin receptor related receptor
ENSG00000135549	275.176	1.89996	0.128651	14.7683	2.34638e-49	9.42748e-48	109	153	117	464	452	441	104.767	147.815	114.837	469.009	458.608	443.675	PKIB	cAMP-dependent protein kinase inhibitor beta
ENSG00000166741	5181.42	1.89831	0.0441642	42.983	0	0	2199	2122	2060	7749	7657	7413	2113.6	2050.08	2021.92	7832.66	7768.94	7457.96	NNMT	nicotinamide N-methyltransferase
ENSG00000234745	17505.6	1.89409	0.0429659	44.0837	0	0	7964	8553	8192	30328	30183	27603	7654.71	8263.13	8040.55	30655.4	30624.3	27770.4	HLA-B	major histocompatibility complex, class I, B
ENSG00000186470	991.646	1.89408	0.071418	26.5211	5.53729e-155	9.72189e-153	444	399	478	1588	1574	1550	426.757	385.478	469.163	1605.14	1597.01	1559.4	BTN3A2	butyrophilin subfamily 3 member A2
ENSG00000163453	18232.4	1.89261	0.0386359	48.9858	0	0	8398	8062	7972	30382	28570	28078	8071.85	7788.77	7824.62	30710	28987.7	28248.3	IGFBP7	insulin like growth factor binding protein 7
ENSG00000006283	19.5981	1.89254	0.440626	4.29512	1.746e-05	0.000107481	10	11	11	40	39	35	9.61164	10.6272	10.7966	40.4318	39.5702	35.2123	CACNA1G	calcium voltage-gated channel subunit alpha1 G
ENSG00000112936	1519.07	1.89209	0.0890415	21.2495	3.33142e-100	2.90014e-98	684	762	771	3115	2353	2430	657.436	736.175	756.746	3148.63	2387.4	2444.74	C7	complement C7
ENSG00000147571	12.1136	1.89158	0.576792	3.27948	0.00103999	0.00471203	8	6	4	30	19	15	7.68931	5.79666	3.92605	30.3239	19.2778	15.091	CRH	corticotropin releasing hormone
ENSG00000140945	1248	1.89099	0.0763663	24.7621	2.29534e-135	3.28469e-133	572	520	488	1824	1885	1912	549.786	502.377	478.978	1843.69	1912.56	1923.6	CDH13	cadherin 13
ENSG00000231290	58.9492	1.88326	0.281292	6.69506	2.15586e-11	2.38572e-10	18	33	23	88	78	96	17.3009	31.8816	22.5748	88.9501	79.1403	96.5823	APCDD1L-AS1	APCDD1L antisense RNA 1 (head to head)
ENSG00000128965	368.008	1.88303	0.113104	16.6486	3.09804e-62	1.56725e-60	173	211	169	698	593	666	166.281	203.849	165.876	705.536	601.669	670.039	CHAC1	ChaC glutathione specific gamma-glutamylcyclotransferase 1
ENSG00000259863	32.1517	1.87596	0.365453	5.13324	2.84794e-07	2.19808e-06	13	16	17	61	60	41	12.4951	15.4578	16.6857	61.6586	60.8772	41.2487
ENSG00000172548	104.813	1.87398	0.198282	9.45105	3.35449e-21	6.068e-20	46	58	58	184	180	206	44.2135	56.0343	56.9277	185.986	182.631	207.249	NIPAL4	NIPA like domain containing 4
ENSG00000197361	11.042	1.86885	0.615022	3.03867	0.00237628	0.00994345	5	8	3	10	26	20	4.80582	7.72888	2.94454	10.108	26.3801	20.1213	FBXL22	F-box and leucine rich repeat protein 22
ENSG00000213943	85.545	1.86787	0.220677	8.46429	2.57723e-17	3.93038e-16	47	35	28	122	126	137	45.1747	33.8138	27.4824	123.317	127.842	137.831
ENSG00000277758	8.79784	1.86636	0.676703	2.75801	0.00581538	0.022071	3	5	6	10	24	15	2.88349	4.83055	5.88908	10.108	24.3509	15.091	LOC102724488	synaptotagmin-15
ENSG00000113578	99.2345	1.86202	0.231747	8.0347	9.38061e-16	1.31536e-14	49	29	31	107	130	143	47.097	28.0172	30.4269	108.155	131.901	143.867	FGF1	fibroblast growth factor 1
ENSG00000168542	32085.3	1.85482	0.0446578	41.534	0	0	15941	16059	15027	57382	54464	51315	15321.9	15514.8	14749.2	58001.5	55260.2	51626.2	COL3A1	collagen type III alpha 1 chain
ENSG00000261105	35.8075	1.85236	0.362684	5.10738	3.26659e-07	2.51007e-06	18	12	11	36	47	59	17.3009	11.5933	10.7966	36.3887	47.6871	59.3579	LMO7-AS1	LMO7 antisense RNA 1
ENSG00000136960	1537.03	1.8445	0.0639574	28.8395	6.8544e-183	1.44656e-180	757	657	706	2527	2472	2305	727.601	634.734	692.948	2554.28	2508.14	2318.98	ENPP2	ectonucleotide pyrophosphatase/phosphodiesterase 2
ENSG00000213530	10.8315	1.83979	0.693866	2.6515	0.00801341	0.0290617	4	3	9	19	29	7	3.84465	2.89833	8.83361	19.2051	29.424	7.04246
ENSG00000196562	1893.9	1.83901	0.0634522	28.9826	1.09103e-184	2.326e-182	851	845	894	3007	3084	2800	817.95	816.363	877.472	3039.46	3129.09	2816.98	SULF2	sulfatase 2
ENSG00000068831	32.6712	1.83893	0.379826	4.84151	1.28855e-06	9.20396e-06	23	13	15	50	55	70	22.1068	12.5594	14.7227	50.5398	55.8041	70.4246	RASGRP2	RAS guanyl releasing protein 2
ENSG00000134533	107.487	1.83564	0.200833	9.14015	6.23668e-20	1.06806e-18	39	47	57	158	168	164	37.4854	45.4071	55.9462	159.706	170.456	164.995	RERG	RAS like estrogen regulated growth inhibitor
ENSG00000140416	18406.6	1.8349	0.0501304	36.6026	2.60021e-293	1.04473e-290	9987	8345	8429	29683	30754	31127	9599.14	8062.18	8273.17	30003.5	31203.6	31315.8	TPM1	tropomyosin 1
ENSG00000173926	84.0553	1.83	0.242317	7.55209	4.28318e-14	5.53765e-13	44	32	29	146	100	112	42.2912	30.9155	28.4639	147.576	101.462	112.679	MARCH3	membrane associated ring-CH-type finger 3
ENSG00000179715	40.9145	1.82995	0.319935	5.71975	1.0668e-08	9.4886e-08	16	29	16	57	78	73	15.3786	28.0172	15.7042	57.6154	79.1403	73.4428	PCED1B	PC-esterase domain containing 1B
ENSG00000205517	42.9368	1.82413	0.357911	5.0966	3.45814e-07	2.64947e-06	18	29	16	44	75	95	17.3009	28.0172	15.7042	44.475	76.0964	95.5762	RGL3	ral guanine nucleotide dissociation stimulator like 3
ENSG00000116525	660.06	1.81903	0.0891355	20.4075	1.43509e-92	1.14005e-90	278	326	293	943	1024	1070	267.203	314.952	287.583	953.181	1038.97	1076.49	TRIM62	tripartite motif containing 62
ENSG00000116761	81.7635	1.81891	0.249319	7.29553	2.97485e-13	3.69961e-12	42	32	40	116	126	144	40.3689	30.9155	39.2605	117.252	127.842	144.873	CTH	cystathionine gamma-lyase
ENSG00000188153	7867.34	1.81849	0.0386099	47.099	0	0	3923	3770	3839	13188	13225	12611	3770.64	3642.23	3768.03	13330.4	13418.3	12687.5	COL4A5	collagen type IV alpha 5 chain
ENSG00000258484	11.3042	1.81698	0.660896	2.74927	0.00597274	0.0225943	5	4	9	19	14	28	4.80582	3.86444	8.83361	19.2051	14.2047	28.1698	SPESP1	sperm equatorial segment protein 1
ENSG00000197415	624.328	1.81626	0.094026	19.3166	3.89641e-83	2.84642e-81	305	282	231	943	846	974	293.155	272.443	226.729	953.181	858.368	979.908	VEPH1	ventricular zone expressed PH domain containing 1
ENSG00000137801	80637.4	1.81577	0.0363782	49.9138	0	0	41302	37449	36961	133871	127157	129725	39698	36179.8	36277.7	135316	129016	130512	THBS1	thrombospondin 1
ENSG00000182752	14404.7	1.80667	0.0851109	21.2272	5.35389e-100	4.64144e-98	7500	5993	6718	24252	20785	22800	7208.73	5789.89	6593.8	24513.8	21088.9	22938.3	PAPPA	pappalysin 1
ENSG00000099260	90.4613	1.80367	0.221748	8.13391	4.15666e-16	5.94016e-15	33	32	46	127	127	118	31.7184	30.9155	45.1496	128.371	128.857	118.716	PALMD	palmdelphin
ENSG00000106823	177.023	1.80078	0.182573	9.86334	6.00176e-23	1.16973e-21	94	74	111	271	370	292	90.3494	71.4921	108.948	273.926	375.409	293.771	ECM2	extracellular matrix protein 2
ENSG00000162490	14.9947	1.79556	0.537349	3.34151	0.000833242	0.00385153	5	6	7	14	20	26	4.80582	5.79666	6.87059	14.1511	20.2924	26.1577	DRAXIN	dorsal inhibitory axon guidance protein
ENSG00000182492	7261.17	1.79116	0.0490141	36.5437	2.24643e-292	8.85558e-290	3757	3945	3788	11992	13274	12888	3611.09	3811.3	3717.97	12121.5	13468.1	12966.2	BGN	biglycan
ENSG00000154736	1838.84	1.78993	0.0684038	26.1671	6.30133e-151	1.06172e-148	1021	928	877	3265	3062	3046	981.348	896.55	860.787	3300.25	3106.76	3064.47	ADAMTS5	ADAM metallopeptidase with thrombospondin type 1 motif 5
ENSG00000198542	7666.42	1.78704	0.0425394	42.0092	0	0	4177	3972	4027	13661	13310	13345	4014.78	3837.39	3952.55	13808.5	13504.6	13425.9	ITGBL1	integrin subunit beta like 1
ENSG00000117407	46.4676	1.78559	0.33268	5.36728	7.99318e-08	6.57228e-07	13	43	22	64	102	92	12.4951	41.5427	21.5933	64.6909	103.491	92.558	ARTN	artemin
ENSG00000134871	13838.5	1.78539	0.0406667	43.903	0	0	7720	7458	6944	25379	24410	23351	7420.18	7205.24	6815.62	25653	24766.9	23492.6	COL4A2	collagen type IV alpha 2 chain
ENSG00000177465	23.4323	1.78022	0.399722	4.45364	8.44261e-06	5.43914e-05	13	10	11	41	41	30	12.4951	9.66109	10.7966	41.4426	41.5994	30.182	ACOT4	acyl-CoA thioesterase 4
ENSG00000198691	30.8584	1.7801	0.36544	4.87112	1.10965e-06	8.01657e-06	25	12	11	42	56	60	24.0291	11.5933	10.7966	42.4534	56.8187	60.3639	ABCA4	ATP binding cassette subfamily A member 4
ENSG00000133169	351.072	1.77882	0.115987	15.3364	4.36653e-53	1.88492e-51	140	169	197	555	548	564	134.563	163.273	193.358	560.992	556.011	567.421	BEX1	brain expressed X-linked 1
ENSG00000073756	151.395	1.77595	0.172868	10.2734	9.28338e-25	1.91658e-23	67	78	72	256	239	218	64.398	75.3565	70.6689	258.764	242.494	219.322	PTGS2	prostaglandin-endoperoxide synthase 2
ENSG00000070669	27.634	1.77518	0.449156	3.95225	7.74188e-05	0.00043249	14	27	6	57	57	40	13.4563	26.085	5.88908	57.6154	57.8333	40.2426	ASNS	asparagine synthetase (glutamine-hydrolyzing)
ENSG00000164619	167.541	1.77493	0.160847	11.0348	2.59511e-28	6.01772e-27	90	86	62	241	271	269	86.5047	83.0854	60.8538	243.602	274.962	270.632	BMPER	BMP binding endothelial regulator
ENSG00000106799	3075.31	1.77162	0.0515092	34.3941	3.08651e-259	1.09299e-256	1658	1493	1451	5246	5054	4771	1593.61	1442.4	1424.17	5302.64	5127.89	4799.94	TGFBR1	transforming growth factor beta receptor 1
ENSG00000128284	148.13	1.76646	0.169657	10.412	2.18674e-25	4.62425e-24	64	69	71	216	229	221	61.5145	66.6616	69.6874	218.332	232.348	222.34	APOL3	apolipoprotein L3
ENSG00000164176	12009.4	1.76382	0.0561242	31.427	8.65483e-217	2.44358e-214	6843	5865	5744	20577	19415	20106	6577.24	5666.23	5637.81	20799.2	19698.8	20227.9	EDIL3	EGF like repeats and discoidin domains 3
ENSG00000203995	33.6032	1.76171	0.366866	4.80205	1.57048e-06	1.10928e-05	20	15	9	47	47	49	19.2233	14.4916	8.83361	47.5074	47.6871	49.2972	ZYG11A	zyg-11 family member A, cell cycle regulator
ENSG00000142408	107.377	1.7613	0.216898	8.12043	4.6455e-16	6.6342e-15	45	59	43	128	181	169	43.2524	57.0005	42.205	129.382	183.646	170.025	CACNG8	calcium voltage-gated channel auxiliary subunit gamma 8
ENSG00000186352	135.011	1.75788	0.167793	10.4764	1.10826e-25	2.36758e-24	69	64	71	243	214	205	66.3203	61.831	69.6874	245.623	217.129	206.243	ANKRD37	ankyrin repeat domain 37
ENSG00000102312	392.333	1.75222	0.112858	15.5258	2.32023e-54	1.02271e-52	179	209	176	559	601	663	172.048	201.917	172.746	565.035	609.786	667.021	PORCN	porcupine O-acyltransferase
ENSG00000076706	2559.23	1.74931	0.0485968	35.9964	9.53889e-284	3.62356e-281	1257	1258	1179	4121	3928	3865	1208.18	1215.37	1157.2	4165.49	3985.42	3888.44	MCAM	melanoma cell adhesion molecule
ENSG00000256235	849.189	1.74808	0.0746093	23.4298	2.12413e-121	2.4793e-119	427	410	389	1322	1283	1346	410.417	396.105	381.808	1336.27	1301.76	1354.16	SMIM3	small integral membrane protein 3
ENSG00000083782	9.79986	1.74754	0.580776	3.00898	0.0026213	0.0108499	6	6	6	16	20	22	5.76698	5.79666	5.88908	16.1727	20.2924	22.1334	EPYC	epiphycan
ENSG00000163739	160.222	1.74448	0.180774	9.65008	4.91194e-22	9.20406e-21	60	77	75	212	202	268	57.6698	74.3904	73.6134	214.289	204.953	269.625	CXCL1	C-X-C motif chemokine ligand 1
ENSG00000176170	72.1992	1.74156	0.255934	6.80475	1.01222e-11	1.14316e-10	30	32	47	104	133	113	28.8349	30.9155	46.1311	105.123	134.944	113.685	SPHK1	sphingosine kinase 1
ENSG00000112149	103.002	1.7415	0.194502	8.95365	3.4393e-19	5.7623e-18	59	66	49	185	191	182	56.7086	63.7632	48.0941	186.997	193.792	183.104	CD83	CD83 molecule
ENSG00000134470	16.5045	1.74008	0.485647	3.58302	0.000339648	0.0016997	11	10	4	22	32	26	10.5728	9.66109	3.92605	22.2375	32.4678	26.1577	IL15RA	interleukin 15 receptor subunit alpha
ENSG00000166833	1490.74	1.73807	0.0708242	24.5406	5.45042e-133	7.34682e-131	843	666	741	2510	2264	2427	810.261	643.429	727.301	2537.1	2297.1	2441.72	NAV2	neuron navigator 2
ENSG00000117228	2180.37	1.73769	0.0611871	28.3996	2.04431e-177	4.1069e-175	1173	984	1032	3596	3336	3270	1127.44	950.652	1012.92	3634.82	3384.77	3289.83	GBP1	guanylate binding protein 1
ENSG00000137745	270.79	1.73407	0.147482	11.7579	6.43359e-32	1.68865e-30	124	117	128	326	422	430	119.184	113.035	125.634	329.52	428.169	432.608	MMP13	matrix metallopeptidase 13
ENSG00000185442	147.764	1.73324	0.178716	9.69825	3.06707e-22	5.79912e-21	70	57	58	203	196	191	67.2814	55.0682	56.9277	205.192	198.865	192.158	FAM174B	family with sequence similarity 174 member B
ENSG00000101017	40.0345	1.73178	0.335849	5.15644	2.51695e-07	1.95199e-06	25	16	13	52	48	72	24.0291	15.4578	12.7597	52.5614	48.7017	72.4367	CD40	CD40 molecule
ENSG00000149201	36.4916	1.73175	0.337461	5.1317	2.87141e-07	2.21463e-06	14	21	23	54	60	71	13.4563	20.2883	22.5748	54.583	60.8772	71.4306	CCDC81	coiled-coil domain containing 81
ENSG00000162687	464.162	1.72439	0.10019	17.2112	2.18827e-66	1.20632e-64	215	219	217	625	729	710	206.65	211.578	212.988	631.748	739.657	714.306	KCNT2	potassium sodium-activated channel subfamily T member 2
ENSG00000157927	16.4676	1.71924	0.491371	3.49886	0.000467253	0.00227932	8	9	8	36	17	26	7.68931	8.69499	7.8521	36.3887	17.2485	26.1577	RADIL	Rap associating with DIL domain
ENSG00000128567	141.158	1.71624	0.17543	9.78304	1.33144e-22	2.55914e-21	71	79	60	227	188	247	68.2426	76.3226	58.8908	229.451	190.748	248.498	PODXL	podocalyxin like
ENSG00000198910	1733.49	1.71587	0.0631395	27.1758	1.25511e-162	2.30026e-160	803	759	730	2444	2349	2430	771.814	733.277	716.504	2470.39	2383.34	2444.74	L1CAM	L1 cell adhesion molecule
ENSG00000214417	15.413	1.71477	0.534108	3.21052	0.00132494	0.00586359	10	2	8	21	20	22	9.61164	1.93222	7.8521	21.2267	20.2924	22.1334
ENSG00000196549	24283.8	1.71297	0.0451376	37.95	0	0	13364	12155	12041	40293	37955	39875	12845	11743.1	11818.4	40728	38509.9	40116.9	MME	membrane metalloendopeptidase
ENSG00000164342	285.525	1.70545	0.137203	12.4301	1.79466e-35	5.31103e-34	152	138	137	511	399	426	146.097	133.323	134.467	516.517	404.833	428.584	TLR3	toll like receptor 3
ENSG00000164211	757.249	1.7048	0.103656	16.4468	8.84738e-61	4.34937e-59	433	287	337	1071	1082	1152	416.184	277.273	330.77	1082.56	1097.82	1158.99	STARD4	StAR related lipid transfer domain containing 4
ENSG00000189212	22.7341	1.70469	0.584123	2.91838	0.00351854	0.0141154	30	2	3	33	34	42	28.8349	1.93222	2.94454	33.3563	34.4971	42.2547
ENSG00000082512	458.155	1.70432	0.120161	14.1836	1.15817e-45	4.3521e-44	227	250	226	606	793	799	218.184	241.527	221.822	612.542	804.593	803.846	TRAF5	TNF receptor associated factor 5
ENSG00000164093	133.149	1.70417	0.169922	10.0291	1.13492e-23	2.25828e-22	79	75	69	240	233	224	75.9319	72.4582	67.7244	242.591	236.406	225.359	PITX2	paired like homeodomain 2
ENSG00000172061	9.63948	1.70408	0.624323	2.72948	0.00634341	0.0238161	4	9	3	20	11	19	3.84465	8.69499	2.94454	20.2159	11.1608	19.1152	LRRC15	leucine rich repeat containing 15
ENSG00000215089	134.109	1.70313	0.181291	9.39448	5.75036e-21	1.02774e-19	59	65	76	236	211	178	56.7086	62.7971	74.595	238.548	214.085	179.08
ENSG00000091409	2581.63	1.69821	0.0653076	26.0033	4.54985e-149	7.54445e-147	1349	1142	1034	3726	3502	3741	1296.61	1103.3	1014.88	3766.23	3553.2	3763.69	ITGA6	integrin subunit alpha 6
ENSG00000103449	38.1673	1.69653	0.344089	4.9305	8.20184e-07	6.02747e-06	24	9	21	53	51	64	23.0679	8.69499	20.6118	53.5722	51.7456	64.3882	SALL1	spalt like transcription factor 1
ENSG00000166546	11.2777	1.69327	0.575642	2.94153	0.00326591	0.0132161	6	9	5	25	22	15	5.76698	8.69499	4.90756	25.2699	22.3216	15.091	BEAN1	brain expressed associated with NEDD4 1
ENSG00000188305	19.6004	1.69109	0.445111	3.79926	0.000145127	0.0007737	8	12	10	26	27	40	7.68931	11.5933	9.81513	26.2807	27.3947	40.2426	PEAK3	PEAK family member 3
ENSG00000108821	350368	1.69016	0.0357532	47.2731	0	0	193356	193708	182832	593059	600020	570976	185847	187143	179452	599462	608792	574439	COL1A1	collagen type I alpha 1 chain
ENSG00000103489	618.65	1.68296	0.0826828	20.3544	4.23985e-92	3.31772e-90	335	314	297	997	935	982	321.99	303.358	291.509	1007.76	948.669	987.956	XYLT1	xylosyltransferase 1
ENSG00000244459	10.4193	1.68109	0.735618	2.28527	0.0222969	0.0698949	8	4	2	7	15	21	7.68931	3.86444	1.96303	7.07557	15.2193	21.1274
ENSG00000100600	599.153	1.67529	0.0894523	18.7283	2.91267e-78	1.9887e-76	319	352	303	1065	994	925	306.611	340.071	297.398	1076.5	1008.53	930.61	LGMN	legumain
ENSG00000174130	96.3253	1.67469	0.214558	7.80534	5.93426e-15	8.05094e-14	40	49	50	156	120	150	38.4465	47.3394	49.0756	157.684	121.754	150.91	TLR6	toll like receptor 6
ENSG00000229647	13.8165	1.67432	0.569026	2.94243	0.00325643	0.0131803	6	5	5	13	16	20	5.76698	4.83055	4.90756	13.1403	16.2339	20.1213	MYOSLID	myocardin-induced smooth muscle lncRNA, inducer of differentiation
ENSG00000109321	653.257	1.6723	0.110336	15.1565	6.86392e-52	2.87391e-50	275	278	345	1032	843	873	264.32	268.578	338.622	1043.14	855.324	878.295	AREG	amphiregulin
ENSG00000211767	33.4211	1.66782	0.362031	4.60684	4.08842e-06	2.73956e-05	15	18	9	39	34	55	14.4175	17.39	8.83361	39.421	34.4971	55.3336
ENSG00000168672	134.941	1.66708	0.173181	9.62626	6.1946e-22	1.15557e-20	87	86	66	234	225	269	83.6212	83.0854	64.7798	236.526	228.289	270.632	FAM84B	family with sequence similarity 84 member B
ENSG00000133056	141.832	1.65894	0.191768	8.65073	5.11696e-18	8.09302e-17	88	74	56	247	197	216	84.5824	71.4921	54.9647	249.667	199.88	217.31	PIK3C2B	phosphatidylinositol-4-phosphate 3-kinase catalytic subunit type 2 beta
ENSG00000137507	22.4789	1.65878	0.477821	3.47155	0.000517463	0.00249685	14	7	11	22	27	48	13.4563	6.76277	10.7966	22.2375	27.3947	48.2911	LRRC32	leucine rich repeat containing 32
ENSG00000137460	63.3799	1.65862	0.255597	6.48921	8.62878e-11	9.16528e-10	27	40	35	93	118	98	25.9514	38.6444	34.3529	94.004	119.725	98.5944	FHDC1	FH2 domain containing 1
ENSG00000115902	765.135	1.65855	0.075816	21.876	4.39802e-106	4.19579e-104	432	410	427	1226	1307	1311	415.223	396.105	419.106	1239.24	1326.11	1318.95	SLC1A4	solute carrier family 1 member 4
ENSG00000107317	56.4165	1.65454	0.277414	5.96416	2.45889e-09	2.32354e-08	38	23	36	76	118	99	36.5242	22.2205	35.3345	76.8205	119.725	99.6005	PTGDS	prostaglandin D2 synthase
ENSG00000152952	12709.6	1.64708	0.0546154	30.1578	8.48002e-200	2.13462e-197	6879	5580	5805	18359	17932	18575	6611.84	5390.89	5697.68	18557.2	18194.2	18687.7	PLOD2	procollagen-lysine,2-oxoglutarate 5-dioxygenase 2
ENSG00000023909	1720.77	1.64349	0.0736257	22.3222	2.24797e-110	2.24722e-108	1026	767	838	2704	2573	2607	986.154	741.006	822.508	2733.19	2610.62	2622.81	GCLM	glutamate-cysteine ligase modifier subunit
ENSG00000259807	12.4102	1.64217	0.605612	2.71158	0.0066963	0.0249386	4	5	8	24	9	18	3.84465	4.83055	7.8521	24.2591	9.13157	18.1092
ENSG00000100592	577.146	1.64036	0.0893197	18.3651	2.50137e-75	1.61799e-73	324	318	315	954	1015	893	311.417	307.223	309.176	964.299	1029.84	898.416	DAAM1	dishevelled associated activator of morphogenesis 1
ENSG00000128335	1597.94	1.63933	0.0652903	25.1083	4.03582e-139	6.11017e-137	778	876	783	2538	2472	2273	747.785	846.312	768.524	2565.4	2508.14	2286.79	APOL2	apolipoprotein L2
ENSG00000171793	1564.88	1.6367	0.0618165	26.4767	1.79661e-154	3.1022e-152	830	754	729	2357	2316	2226	797.766	728.447	715.523	2382.45	2349.86	2239.5	CTPS1	CTP synthase 1
ENSG00000053108	257.196	1.63643	0.132567	12.3441	5.23956e-35	1.53319e-33	146	125	119	370	397	396	140.33	120.764	116.8	373.995	402.804	398.402	FSTL4	follistatin like 4
ENSG00000102802	235.116	1.63095	0.138074	11.8121	3.37883e-32	8.92465e-31	118	138	136	434	385	346	113.417	133.323	133.486	438.685	390.628	348.099	MEDAG	mesenteric estrogen dependent adipogenesis
ENSG00000157510	371.988	1.63003	0.104501	15.5983	7.47983e-55	3.36078e-53	194	205	199	631	566	579	186.466	198.052	195.321	637.812	574.275	582.512	AFAP1L1	actin filament associated protein 1 like 1
ENSG00000224897	45.6465	1.62746	0.354678	4.58856	4.4631e-06	2.97156e-05	9	27	34	48	73	87	8.65047	26.085	33.3714	48.5182	74.0672	87.5277	POT1-AS1	POT1 antisense RNA 1
ENSG00000139219	1520.51	1.62689	0.0640257	25.4099	1.96069e-142	3.10338e-140	896	830	838	2620	2510	2467	861.203	801.871	822.508	2648.29	2546.69	2481.96	COL2A1	collagen type II alpha 1 chain
ENSG00000213397	30.0266	1.62594	0.411438	3.95184	7.75518e-05	0.000433001	21	14	10	26	68	39	20.1844	13.5255	9.81513	26.2807	68.9941	39.2365	HAUS7	HAUS augmin like complex subunit 7
ENSG00000198467	26522.9	1.61982	0.0397603	40.7396	0	0	14470	13890	13912	41414	42614	40609	13908	13419.3	13654.8	41861.1	43237	40855.3	TPM2	tropomyosin 2
ENSG00000240065	231.377	1.61763	0.134103	12.0626	1.66484e-33	4.59491e-32	109	136	118	343	337	389	104.767	131.391	115.818	346.703	341.927	391.359	PSMB9	proteasome subunit beta 9
ENSG00000169071	45.1179	1.61748	0.291972	5.53986	3.02715e-08	2.58993e-07	24	23	24	76	72	61	23.0679	22.2205	23.5563	76.8205	73.0526	61.37	ROR2	receptor tyrosine kinase like orphan receptor 2
ENSG00000231187	9.96619	1.61694	0.618808	2.613	0.00897517	0.0320654	2	9	7	14	24	15	1.92233	8.69499	6.87059	14.1511	24.3509	15.091	LOC102724593	uncharacterized LOC102724593
ENSG00000270788	20.3288	1.6169	0.457715	3.53255	0.000411568	0.002029	14	13	5	29	36	29	13.4563	12.5594	4.90756	29.3131	36.5263	29.1759
ENSG00000151572	89.5194	1.60686	0.214451	7.49287	6.73824e-14	8.60526e-13	36	50	44	137	118	125	34.6019	48.3055	43.1866	138.479	119.725	125.758	ANO4	anoctamin 4
ENSG00000228078	15.347	1.6051	0.521936	3.07527	0.0021031	0.00890737	11	4	10	17	27	29	10.5728	3.86444	9.81513	17.1835	27.3947	29.1759
ENSG00000104635	2403.68	1.60094	0.0542355	29.5183	1.67909e-191	3.77217e-189	1378	1254	1210	3900	3520	3760	1324.48	1211.5	1187.63	3942.1	3571.46	3782.81	SLC39A14	solute carrier family 39 member 14
ENSG00000077238	1222.33	1.59954	0.0690648	23.16	1.15304e-118	1.28141e-116	621	642	656	1962	1883	1735	596.883	620.242	643.872	1983.18	1910.53	1745.52	IL4R	interleukin 4 receptor
ENSG00000065911	2559.88	1.59855	0.0556339	28.7334	1.45859e-181	3.01726e-179	1561	1327	1305	4133	4035	4011	1500.38	1282.03	1280.87	4177.62	4093.99	4035.33	MTHFD2	methylenetetrahydrofolate dehydrogenase (NADP+ dependent) 2, methenyltetrahydrofolate cyclohydrolase
ENSG00000011465	15073	1.59478	0.0405222	39.3558	0	0	8572	7728	7617	23862	22798	22633	8239.09	7466.09	7476.18	24119.6	23131.3	22770.3	DCN	decorin
ENSG00000123570	93.2504	1.59359	0.212125	7.51251	5.80026e-14	7.43009e-13	63	42	46	154	152	131	60.5533	40.5766	45.1496	155.663	154.222	131.795	RAB9B	RAB9B, member RAS oncogene family
ENSG00000259994	11.8787	1.59267	0.619443	2.57113	0.0101366	0.0355938	6	6	7	7	25	23	5.76698	5.79666	6.87059	7.07557	25.3655	23.1395
ENSG00000124116	28.1289	1.592	0.399758	3.98242	6.82181e-05	0.000384795	7	14	17	36	44	30	6.72814	13.5255	16.6857	36.3887	44.6432	30.182	WFDC3	WAP four-disulfide core domain 3
ENSG00000153885	625.494	1.58837	0.0880724	18.0348	1.03874e-72	6.32721e-71	312	399	354	1002	1062	1009	299.883	385.478	347.455	1012.82	1077.53	1015.12	KCTD15	potassium channel tetramerization domain containing 15
ENSG00000267041	8.54119	1.58471	0.698922	2.26736	0.0233685	0.0727627	11	1	4	20	8	18	10.5728	0.966109	3.92605	20.2159	8.11695	18.1092	ZNF850	zinc finger protein 850
ENSG00000162817	286.307	1.58156	0.13348	11.8487	2.18471e-32	5.79988e-31	160	154	133	468	430	385	153.786	148.781	130.541	473.053	436.286	387.335	C1orf115	chromosome 1 open reading frame 115
ENSG00000214269	20.375	1.58132	0.439043	3.60174	0.000316097	0.00159138	6	19	14	41	44	27	5.76698	18.3561	13.7412	41.4426	44.6432	27.1638
ENSG00000173706	13627.2	1.57543	0.0505072	31.1922	1.35908e-213	3.73622e-211	7603	6518	6840	21333	18713	19884	7307.73	6297.1	6713.55	21563.3	18986.6	20004.6	HEG1	heart development protein with EGF like domains 1
ENSG00000118515	1930.59	1.57253	0.0647867	24.2724	3.8354e-130	5.00831e-128	1071	977	1082	2823	2983	3128	1029.41	943.889	1062	2853.48	3026.61	3146.97	SGK1	serum/glucocorticoid regulated kinase 1
ENSG00000250320	40.4989	1.56963	0.320396	4.89902	9.63153e-07	7.03607e-06	24	27	14	56	55	74	23.0679	26.085	13.7412	56.6046	55.8041	74.4488
ENSG00000235574	33.1049	1.56642	0.361494	4.33319	1.46963e-05	9.14654e-05	16	15	13	47	38	40	15.3786	14.4916	12.7597	47.5074	38.5555	40.2426
ENSG00000167244	9793.03	1.56246	0.0511063	30.5728	2.81853e-205	7.27007e-203	5303	5881	5213	14829	16478	15149	5097.05	5681.69	5116.63	14989.1	16718.9	15240.9	IGF2	insulin like growth factor 2
ENSG00000072110	21250.1	1.56235	0.043281	36.0977	2.46459e-285	9.53568e-283	12205	11365	10698	31803	32805	32458	11731	10979.8	10500.2	32146.3	33284.6	32654.9	ACTN1	actinin alpha 1
ENSG00000245571	37.9654	1.56046	0.331598	4.70587	2.52787e-06	1.73905e-05	12	21	27	59	56	55	11.534	20.2883	26.5008	59.637	56.8187	55.3336	FAM111A-DT	FAM111A divergent transcript
ENSG00000136237	36.0633	1.55965	0.335001	4.65566	3.22941e-06	2.19136e-05	17	20	15	51	54	42	16.3398	19.3222	14.7227	51.5506	54.7894	42.2547	RAPGEF5	Rap guanine nucleotide exchange factor 5
ENSG00000101230	157.619	1.55847	0.162666	9.58079	9.63096e-22	1.78862e-20	71	90	87	246	234	221	68.2426	86.9499	85.3916	248.656	237.421	222.34	ISM1	isthmin 1
ENSG00000105664	194.517	1.55708	0.150986	10.3127	6.17384e-25	1.28221e-23	106	86	121	287	312	285	101.883	83.0854	118.763	290.098	316.561	286.729	COMP	cartilage oligomeric matrix protein
ENSG00000101255	504.023	1.54696	0.092032	16.8089	2.09964e-63	1.09669e-61	286	344	292	836	839	910	274.893	332.342	286.602	845.026	851.266	915.519	TRIB3	tribbles pseudokinase 3
ENSG00000255885	84.7602	1.54621	0.23488	6.58299	4.61095e-11	5.00859e-10	47	55	38	119	152	121	45.1747	53.136	37.2975	120.285	154.222	121.734
ENSG00000174564	67.8461	1.54419	0.246468	6.26528	3.72153e-10	3.77447e-09	45	32	31	114	101	87	43.2524	30.9155	30.4269	115.231	102.477	87.5277	IL20RB	interleukin 20 receptor subunit beta
ENSG00000148948	42.1164	1.53481	0.32121	4.77823	1.76846e-06	1.23822e-05	26	17	26	55	49	88	24.9903	16.4239	25.5193	55.5938	49.7163	88.5337	LRRC4C	leucine rich repeat containing 4C
ENSG00000224020	29.7508	1.53304	0.341144	4.49382	6.99559e-06	4.54474e-05	17	17	20	52	47	51	16.3398	16.4239	19.6303	52.5614	47.6871	51.3093	MIR181A2HG	MIR181A2 host gene
ENSG00000233901	43.3764	1.53252	0.322993	4.74474	2.08777e-06	1.45061e-05	24	23	34	81	77	67	23.0679	22.2205	33.3714	81.8745	78.1257	67.4064	LINC01503	long intergenic non-protein coding RNA 1503
ENSG00000213958	31.0149	1.52784	0.352869	4.32976	1.49271e-05	9.27637e-05	17	12	23	46	47	51	16.3398	11.5933	22.5748	46.4966	47.6871	51.3093
ENSG00000134242	49.9136	1.52225	0.308056	4.94147	7.75364e-07	5.71216e-06	16	34	24	57	73	74	15.3786	32.8477	23.5563	57.6154	74.0672	74.4488	PTPN22	protein tyrosine phosphatase, non-receptor type 22
ENSG00000198018	407.724	1.5159	0.109571	13.8349	1.56915e-43	5.56607e-42	247	206	239	681	589	629	237.407	199.019	234.582	688.352	597.611	632.815	ENTPD7	ectonucleoside triphosphate diphosphohydrolase 7
ENSG00000183873	14.5783	1.5152	0.590721	2.565	0.0103174	0.0361318	11	10	6	30	15	29	10.5728	9.66109	5.88908	30.3239	15.2193	29.1759	SCN5A	sodium voltage-gated channel alpha subunit 5
ENSG00000171867	11520.6	1.51266	0.0375325	40.3026	0	0	6335	5991	6095	17398	16815	16214	6088.97	5787.96	5982.32	17585.8	17060.8	16312.3	PRNP	prion protein
ENSG00000167077	7.08322	1.51168	0.712974	2.12025	0.0339851	0.0989343	8	3	4	22	8	11	7.68931	2.89833	3.92605	22.2375	8.11695	11.0667	MEI1	meiotic double-stranded break formation protein 1
ENSG00000099957	177.958	1.50841	0.176824	8.53057	1.45626e-17	2.26718e-16	69	103	104	225	250	279	66.3203	99.5093	102.077	227.429	253.655	280.692	P2RX6	purinergic receptor P2X 6
ENSG00000162849	2798.2	1.5061	0.0675743	22.2881	4.81985e-110	4.79529e-108	1819	1597	1600	5067	4200	4400	1748.36	1542.88	1570.42	5121.7	4261.4	4426.69	KIF26B	kinesin family member 26B
ENSG00000246985	22.6511	1.50587	0.41663	3.6144	0.000301044	0.00152257	12	17	7	32	33	33	11.534	16.4239	6.87059	32.3455	33.4824	33.2002	SOCS2-AS1	SOCS2 antisense RNA 1
ENSG00000107742	103.06	1.49958	0.211221	7.09958	1.2514e-12	1.49574e-11	77	53	39	170	137	151	74.0096	51.2038	38.279	171.835	139.003	151.916	SPOCK2	SPARC/osteonectin, cwcv and kazal like domains proteoglycan 2
ENSG00000261764	13.237	1.49931	0.5505	2.72353	0.00645878	0.0241704	10	9	5	27	22	16	9.61164	8.69499	4.90756	27.2915	22.3216	16.097
ENSG00000204622	103.792	1.49784	0.214679	6.97712	3.01286e-12	3.5245e-11	49	54	78	180	154	157	47.097	52.1699	76.558	181.943	156.251	157.952	HLA-J	major histocompatibility complex, class I, J (pseudogene)
ENSG00000261040	95.3012	1.49271	0.202863	7.35821	1.8639e-13	2.34452e-12	42	57	51	142	147	116	40.3689	55.0682	50.0571	143.533	149.149	116.704	WFDC21P	WAP four-disulfide core domain 21, pseudogene
ENSG00000163814	316.719	1.48238	0.126831	11.6879	1.47052e-31	3.80712e-30	136	134	144	382	368	360	130.718	129.459	141.338	386.124	373.38	362.183	CDCP1	CUB domain containing protein 1
ENSG00000150667	15.8991	1.48079	0.480736	3.08027	0.00206816	0.00877896	8	6	11	22	22	23	7.68931	5.79666	10.7966	22.2375	22.3216	23.1395	FSIP1	fibrous sheath interacting protein 1
ENSG00000184635	41.0477	1.48078	0.304426	4.86418	1.14934e-06	8.28042e-06	33	28	16	57	66	83	31.7184	27.0511	15.7042	57.6154	66.9649	83.5034	ZNF93	zinc finger protein 93
ENSG00000176855	55.3679	1.47464	0.308753	4.7761	1.7873e-06	1.25015e-05	28	13	44	67	85	75	26.9126	12.5594	43.1866	67.7233	86.2426	75.4549
ENSG00000204632	76.2873	1.4738	0.225513	6.53531	6.34794e-11	6.8237e-10	51	39	44	119	128	110	49.0193	37.6783	43.1866	120.285	129.871	110.667	HLA-G	major histocompatibility complex, class I, G
ENSG00000135480	3111.49	1.46875	0.0591762	24.8199	5.46193e-136	7.92473e-134	1702	1629	1552	4314	4297	4354	1635.9	1573.79	1523.31	4360.57	4359.82	4380.41	KRT7	keratin 7
ENSG00000261051	13.4418	1.46603	0.53834	2.72325	0.00646431	0.0241816	4	12	10	25	19	25	3.84465	11.5933	9.81513	25.2699	19.2778	25.1516
ENSG00000187840	856.382	1.46592	0.0787076	18.6249	2.01912e-77	1.36523e-75	513	483	491	1266	1348	1327	493.077	466.631	481.923	1279.67	1367.71	1335.05	EIF4EBP1	eukaryotic translation initiation factor 4E binding protein 1
ENSG00000176046	355.848	1.46375	0.110347	13.2649	3.6984e-40	1.22847e-38	214	226	225	564	610	586	205.689	218.341	220.84	570.089	618.918	589.554	NUPR1	nuclear protein 1, transcriptional regulator
ENSG00000248334	20.2059	1.46301	0.455024	3.21524	0.00130335	0.00577416	7	15	12	22	31	37	6.72814	14.4916	11.7782	22.2375	31.4532	37.2244
ENSG00000123643	480.883	1.46242	0.108162	13.5206	1.18158e-41	4.03377e-40	254	297	296	750	766	724	244.136	286.935	290.528	758.097	777.198	728.391	SLC36A1	solute carrier family 36 member 1
ENSG00000103522	42.3793	1.45953	0.300262	4.86086	1.16876e-06	8.40579e-06	30	28	19	82	63	58	28.8349	27.0511	18.6487	82.8853	63.921	58.3518	IL21R	interleukin 21 receptor
ENSG00000088756	10.9537	1.45667	0.593508	2.45433	0.0141147	0.0473428	6	9	4	23	12	15	5.76698	8.69499	3.92605	23.2483	12.1754	15.091	ARHGAP28	Rho GTPase activating protein 28
ENSG00000244681	47.2117	1.45567	0.290795	5.00583	5.56222e-07	4.15486e-06	31	28	25	66	75	80	29.7961	27.0511	24.5378	66.7125	76.0964	80.4852	MTHFD2P1	methylenetetrahydrofolate dehydrogenase (NADP+ dependent) 2, methenyltetrahydrofolate cyclohydrolase pseudogene 1
ENSG00000198133	27.7108	1.45496	0.36658	3.96901	7.21728e-05	0.000405569	16	14	16	38	43	40	15.3786	13.5255	15.7042	38.4103	43.6286	40.2426	TMEM229B	transmembrane protein 229B
ENSG00000133067	27.319	1.45318	0.385626	3.76836	0.000164325	0.000867199	20	10	24	33	54	55	19.2233	9.66109	23.5563	33.3563	54.7894	55.3336	LGR6	leucine rich repeat containing G protein-coupled receptor 6
ENSG00000172927	17.4579	1.45223	0.595426	2.43898	0.0147286	0.0490555	6	5	5	26	7	9	5.76698	4.83055	4.90756	26.2807	7.10233	9.05459	MYEOV	myeloma overexpressed
ENSG00000101335	15914.8	1.45103	0.0361774	40.1086	0	0	9556	9246	9085	24104	24451	24592	9184.88	8932.65	8917.04	24364.2	24808.5	24741.2	MYL9	myosin light chain 9
ENSG00000026950	720.878	1.45099	0.0786888	18.4396	6.32079e-76	4.15284e-74	384	415	404	1054	1036	1066	369.087	400.935	396.531	1065.38	1051.15	1072.47	BTN3A1	butyrophilin subfamily 3 member A1
ENSG00000214575	62.5914	1.45021	0.269126	5.38859	7.10142e-08	5.86443e-07	33	39	45	92	99	116	31.7184	37.6783	44.1681	92.9932	100.447	116.704	CPEB1	cytoplasmic polyadenylation element binding protein 1
ENSG00000180071	19.668	1.44989	0.475557	3.04883	0.00229731	0.00964583	11	9	9	15	30	31	10.5728	8.69499	8.83361	15.1619	30.4386	31.188	ANKRD18A	ankyrin repeat domain 18A
ENSG00000119938	2935.77	1.44766	0.0613777	23.5862	5.34427e-123	6.38045e-121	1828	1524	1745	4577	4650	4111	1757.01	1472.35	1712.74	4626.41	4717.98	4135.93	PPP1R3C	protein phosphatase 1 regulatory subunit 3C
ENSG00000184292	23.0726	1.44617	0.438583	3.29736	0.000975966	0.0044473	10	13	8	28	28	25	9.61164	12.5594	7.8521	28.3023	28.4093	25.1516	TACSTD2	tumor associated calcium signal transducer 2
ENSG00000173221	695.927	1.44523	0.0951872	15.183	4.58489e-52	1.92741e-50	370	288	352	960	836	843	355.631	278.24	345.492	970.364	848.222	848.113	GLRX	glutaredoxin
ENSG00000137331	643.464	1.44415	0.0867882	16.64	3.57685e-62	1.8051e-60	338	401	364	898	975	1007	324.873	387.41	357.271	907.695	989.254	1013.11	IER3	immediate early response 3
ENSG00000130940	15.5371	1.44232	0.507184	2.84379	0.00445805	0.0174358	9	9	10	29	26	18	8.65047	8.69499	9.81513	29.3131	26.3801	18.1092	CASZ1	castor zinc finger 1
ENSG00000142973	18.586	1.442	0.507947	2.83887	0.00452732	0.0176637	10	5	13	28	33	12	9.61164	4.83055	12.7597	28.3023	33.4824	12.0728	CYP4B1	cytochrome P450 family 4 subfamily B member 1
ENSG00000279821	107.105	1.4405	0.201956	7.13275	9.83836e-13	1.18338e-11	54	71	70	129	194	185	51.9028	68.5938	68.7059	130.393	196.836	186.122
ENSG00000144583	291.495	1.43925	0.135256	10.6409	1.9224e-26	4.19695e-25	167	138	118	424	324	352	160.514	133.323	115.818	428.578	328.737	354.135	MARCH4	membrane associated ring-CH-type finger 4
ENSG00000136630	55.2865	1.4389	0.289099	4.9772	6.45119e-07	4.78809e-06	21	37	22	58	84	66	20.1844	35.7461	21.5933	58.6262	85.228	66.4003	HLX	H2.0 like homeobox
ENSG00000137727	15.1884	1.43739	0.519101	2.76901	0.00562277	0.021415	11	14	7	36	33	14	10.5728	13.5255	6.87059	36.3887	33.4824	14.0849	ARHGAP20	Rho GTPase activating protein 20
ENSG00000157111	90.7315	1.43735	0.2193	6.55426	5.59172e-11	6.03761e-10	45	53	49	111	138	133	43.2524	51.2038	48.0941	112.198	140.017	133.807	TMEM171	transmembrane protein 171
ENSG00000206341	338.898	1.43563	0.109879	13.0655	5.18092e-39	1.65512e-37	189	220	199	522	535	521	181.66	212.544	195.321	527.636	542.821	524.16
ENSG00000051108	2789.71	1.43516	0.042981	33.3905	1.88169e-244	6.24033e-242	1685	1671	1638	4359	4385	4212	1619.56	1614.37	1607.72	4406.06	4449.11	4237.55	HERPUD1	homocysteine inducible ER protein with ubiquitin like domain 1
ENSG00000125378	830.524	1.43132	0.0802591	17.8337	3.866e-71	2.29467e-69	393	391	435	1031	1084	1040	377.737	377.749	426.958	1042.13	1099.85	1046.31	BMP4	bone morphogenetic protein 4
ENSG00000238243	19.9274	1.42893	0.464444	3.07664	0.0020935	0.00887174	14	10	7	36	21	23	13.4563	9.66109	6.87059	36.3887	21.307	23.1395	OR2W3	olfactory receptor family 2 subfamily W member 3
ENSG00000181260	66.1	1.4262	0.264988	5.38214	7.36039e-08	6.06151e-07	36	33	40	101	112	68	34.6019	31.8816	39.2605	102.09	113.637	68.4124
ENSG00000186998	13.8209	1.42515	0.528755	2.6953	0.0070325	0.0259731	10	12	6	27	33	12	9.61164	11.5933	5.88908	27.2915	33.4824	12.0728	EMID1	EMI domain containing 1
ENSG00000261884	11.7322	1.42409	0.601697	2.36679	0.0179431	0.0581309	11	5	5	14	20	20	10.5728	4.83055	4.90756	14.1511	20.2924	20.1213
ENSG00000156463	180.467	1.42406	0.152157	9.35914	8.03862e-21	1.42937e-19	98	90	94	214	264	248	94.194	86.9499	92.2622	216.31	267.859	249.504	SH3RF2	SH3 domain containing ring finger 2
ENSG00000136052	317.632	1.42335	0.119858	11.8752	1.59192e-32	4.23694e-31	208	183	188	525	449	516	199.922	176.798	184.524	530.668	455.564	519.13	SLC41A2	solute carrier family 41 member 2
ENSG00000138166	446.246	1.42256	0.126326	11.2611	2.04247e-29	4.93905e-28	239	198	236	583	599	549	229.718	191.29	231.637	589.294	607.757	552.33	DUSP5	dual specificity phosphatase 5
ENSG00000169439	1403.36	1.42225	0.065219	21.8074	1.97575e-105	1.85943e-103	856	857	752	2215	2002	2120	822.756	827.956	738.098	2238.91	2031.27	2132.86	SDC2	syndecan 2
ENSG00000151012	1196.19	1.42147	0.0744802	19.0852	3.3512e-81	2.38152e-79	778	654	753	1937	1827	1852	747.785	631.836	739.079	1957.91	1853.71	1863.23	SLC7A11	solute carrier family 7 member 11
ENSG00000087510	86.8134	1.41851	0.218842	6.48189	9.05802e-11	9.59681e-10	33	49	47	120	103	108	31.7184	47.3394	46.1311	121.296	104.506	108.655	TFAP2C	transcription factor AP-2 gamma
ENSG00000173838	104.958	1.41787	0.19695	7.19915	6.05879e-13	7.39406e-12	54	60	51	145	128	150	51.9028	57.9666	50.0571	146.565	129.871	150.91	MARCH10	membrane associated ring-CH-type finger 10
ENSG00000214380	71.763	1.41741	0.2607	5.43692	5.42087e-08	4.52309e-07	47	24	46	92	97	111	45.1747	23.1866	45.1496	92.9932	98.4181	111.673
ENSG00000155893	1030.49	1.41675	0.0769111	18.4206	8.98556e-76	5.88512e-74	636	534	569	1596	1430	1428	611.3	515.902	558.481	1613.23	1450.91	1436.66	PXYLP1	2-phosphoxylose phosphatase 1
ENSG00000171345	3449.96	1.41572	0.0651888	21.7173	1.40952e-104	1.30885e-102	1735	1725	1666	4565	4451	4103	1667.62	1666.54	1635.2	4614.28	4516.07	4127.89	KRT19	keratin 19
ENSG00000137124	405.593	1.41439	0.103632	13.6481	2.07073e-42	7.19864e-41	257	241	212	621	620	574	247.019	232.832	208.081	627.704	629.064	577.481	ALDH1B1	aldehyde dehydrogenase 1 family member B1
ENSG00000137960	52.1837	1.41149	0.334254	4.22281	2.4128e-05	0.000146213	35	21	24	83	69	52	33.6407	20.2883	23.5563	83.8961	70.0087	52.3154	GIPC2	GIPC PDZ domain containing family member 2
ENSG00000173918	512.258	1.41054	0.109538	12.8773	6.04447e-38	1.8962e-36	287	251	287	781	736	587	275.854	242.493	281.694	789.432	746.76	590.56	C1QTNF1	C1q and TNF related 1
ENSG00000151693	1569.81	1.40899	0.0582071	24.2065	1.90122e-129	2.43695e-127	876	814	914	2219	2193	2224	841.979	786.413	897.103	2242.96	2225.06	2237.49	ASAP2	ArfGAP with SH3 domain, ankyrin repeat and PH domain 2
ENSG00000166578	15.353	1.4089	0.550086	2.56123	0.0104303	0.036466	14	7	3	22	20	19	13.4563	6.76277	2.94454	22.2375	20.2924	19.1152	IQCD	IQ motif containing D
ENSG00000141068	701.499	1.40825	0.102624	13.7225	7.44634e-43	2.61473e-41	372	453	415	942	1156	1060	357.553	437.648	407.328	952.17	1172.9	1066.43	KSR1	kinase suppressor of ras 1
ENSG00000113657	16361.9	1.40713	0.0289745	48.5645	0	0	9631	9467	9483	24653	23776	24301	9256.97	9146.16	9307.68	24919.2	24123.6	24448.4	DPYSL3	dihydropyrimidinase like 3
ENSG00000112782	16.1472	1.40297	0.547721	2.56147	0.0104231	0.0364528	14	14	4	37	22	22	13.4563	13.5255	3.92605	37.3995	22.3216	22.1334	CLIC5	chloride intracellular channel 5
ENSG00000101194	613.314	1.40161	0.130946	10.7037	9.78456e-27	2.1587e-25	309	387	325	629	999	960	297	373.884	318.992	635.791	1013.6	965.823	SLC17A9	solute carrier family 17 member 9
ENSG00000049192	463.848	1.39803	0.10612	13.1741	1.23653e-39	4.05572e-38	260	266	244	579	652	716	249.903	256.985	239.489	585.251	661.532	720.343	ADAMTS6	ADAM metallopeptidase with thrombospondin type 1 motif 6
ENSG00000171617	1044.48	1.39635	0.0643729	21.6916	2.46394e-104	2.2678e-102	698	621	645	1608	1678	1674	670.892	599.954	633.076	1625.36	1702.53	1684.15	ENC1	ectodermal-neural cortex 1
ENSG00000157680	52.5659	1.39335	0.275315	5.06093	4.17208e-07	3.15823e-06	35	29	32	75	75	92	33.6407	28.0172	31.4084	75.8097	76.0964	92.558	DGKI	diacylglycerol kinase iota
ENSG00000117525	4097.15	1.38882	0.0577416	24.0523	7.90541e-128	9.94986e-126	2147	2048	2461	5555	5551	5627	2063.62	1978.59	2415.5	5614.97	5632.15	5661.13	F3	coagulation factor III, tissue factor
ENSG00000276107	40.6938	1.37986	0.353147	3.90733	9.33204e-05	0.000514308	23	14	31	39	64	67	22.1068	13.5255	30.4269	39.421	64.9356	67.4064
ENSG00000115041	281.041	1.37299	0.129059	10.6385	1.97211e-26	4.29648e-25	137	155	185	402	413	371	131.679	149.747	181.58	406.34	419.038	373.25	KCNIP3	potassium voltage-gated channel interacting protein 3
ENSG00000196358	108.244	1.36477	0.196506	6.94518	3.77977e-12	4.38727e-11	52	78	55	149	166	142	49.9805	75.3565	53.9832	150.609	168.427	142.861	NTNG2	netrin G2
ENSG00000131941	116.937	1.3626	0.190268	7.1615	7.98019e-13	9.66551e-12	58	71	76	199	156	151	55.7475	68.5938	74.595	201.148	158.281	151.916	RHPN2	rhophilin Rho GTPase binding protein 2
ENSG00000164684	20.0864	1.36025	0.478159	2.84475	0.00444456	0.0173896	10	18	15	45	26	35	9.61164	17.39	14.7227	45.4858	26.3801	35.2123	ZNF704	zinc finger protein 704
ENSG00000225614	475.982	1.3601	0.10351	13.1398	1.94823e-39	6.35012e-38	349	273	290	784	674	788	335.446	263.748	284.639	792.464	683.853	792.779	ZNF469	zinc finger protein 469
ENSG00000116016	7758.2	1.35921	0.041799	32.5176	6.00512e-232	1.81833e-229	4693	4264	4613	11570	10858	10977	4510.74	4119.49	4527.72	11694.9	11016.7	11043.6	EPAS1	endothelial PAS domain protein 1
ENSG00000161896	167.875	1.35709	0.149724	9.06396	1.25803e-19	2.1404e-18	88	117	90	248	237	240	84.5824	113.035	88.3361	250.677	240.465	241.456	IP6K3	inositol hexakisphosphate kinase 3
ENSG00000131203	20.6337	1.35375	0.431371	3.13825	0.00169961	0.00736568	7	12	14	22	29	30	6.72814	11.5933	13.7412	22.2375	29.424	30.182	IDO1	indoleamine 2,3-dioxygenase 1
ENSG00000156427	20.8654	1.34839	0.446546	3.01961	0.00253101	0.0105026	9	16	11	32	20	36	8.65047	15.4578	10.7966	32.3455	20.2924	36.2183	FGF18	fibroblast growth factor 18
ENSG00000275216	53.5118	1.34792	0.305934	4.40592	1.05338e-05	6.69353e-05	33	23	34	76	53	91	31.7184	22.2205	33.3714	76.8205	53.7748	91.5519
ENSG00000162591	289.539	1.34502	0.138306	9.72494	2.3604e-22	4.50373e-21	130	179	187	386	377	447	124.951	172.934	183.543	390.167	382.511	449.711	MEGF6	multiple EGF like domains 6
ENSG00000092621	1937.93	1.34369	0.0658852	20.3944	1.874e-92	1.47749e-90	1258	1304	1258	2888	3388	3025	1209.14	1259.81	1234.74	2919.18	3437.53	3043.35	PHGDH	phosphoglycerate dehydrogenase
ENSG00000163431	1244.72	1.34271	0.0739496	18.1571	1.12917e-73	7.06338e-72	931	787	768	1932	1959	2157	894.843	760.328	753.802	1952.86	1987.64	2170.08	LMOD1	leiomodin 1
ENSG00000145246	2219.65	1.3414	0.0613071	21.8799	4.03404e-106	3.8662e-104	1508	1263	1408	3520	3314	3326	1449.43	1220.2	1381.97	3558	3362.45	3346.17	ATP10D	ATPase phospholipid transporting 10D (putative)
ENSG00000114948	229.858	1.33675	0.147137	9.0851	1.03608e-19	1.76564e-18	152	112	151	349	320	337	146.097	108.204	148.208	352.768	324.678	339.044	ADAM23	ADAM metallopeptidase domain 23
ENSG00000183780	130.553	1.33451	0.186298	7.16332	7.87447e-13	9.54854e-12	74	57	74	179	178	139	71.1261	55.0682	72.6319	180.932	180.602	139.843	SLC35F3	solute carrier family 35 member F3
ENSG00000187720	1715.56	1.33228	0.0577163	23.0832	6.83065e-118	7.51119e-116	1075	933	963	2463	2306	2408	1033.25	901.38	945.197	2489.59	2339.71	2422.61	THSD4	thrombospondin type 1 domain containing 4
ENSG00000087258	50.7518	1.32884	0.283845	4.68157	2.84686e-06	1.94568e-05	28	35	39	86	79	81	26.9126	33.8138	38.279	86.9285	80.1549	81.4913	GNAO1	G protein subunit alpha o1
ENSG00000140853	692.544	1.32525	0.096876	13.6798	1.33979e-42	4.67315e-41	413	378	408	847	1001	1035	396.961	365.189	400.457	856.144	1015.63	1041.28	NLRC5	NLR family CARD domain containing 5
ENSG00000179071	15.5484	1.32371	0.509909	2.59598	0.00943225	0.0334297	12	9	9	20	29	23	11.534	8.69499	8.83361	20.2159	29.424	23.1395	CCDC89	coiled-coil domain containing 89
ENSG00000122786	24692	1.32308	0.044375	29.8158	2.44057e-195	5.92917e-193	17019	14929	14728	37382	36051	38586	16358	14423	14455.7	37785.6	36578	38820	CALD1	caldesmon 1
ENSG00000134030	1670.5	1.32004	0.0627608	21.0329	3.27919e-98	2.76259e-96	1018	1016	1033	2298	2491	2559	978.464	981.567	1013.9	2322.81	2527.42	2574.52	CTIF	cap binding complex dependent translation initiation factor
ENSG00000272476	13.6928	1.31709	0.510579	2.57961	0.00989126	0.0348731	9	8	11	17	21	29	8.65047	7.72888	10.7966	17.1835	21.307	29.1759
ENSG00000206538	3536.59	1.31686	0.0645595	20.3976	1.75574e-92	1.3895e-90	2467	2021	2008	5464	4844	5213	2371.19	1952.51	1970.88	5522.99	4914.82	5244.62	VGLL3	vestigial like family member 3
ENSG00000104881	281.96	1.31612	0.118409	11.1151	1.05972e-28	2.48493e-27	161	186	147	383	383	414	154.747	179.696	144.282	387.135	388.599	416.511	PPP1R13L	protein phosphatase 1 regulatory subunit 13 like
ENSG00000170537	69.8193	1.31566	0.245857	5.35132	8.73162e-08	7.1401e-07	43	39	61	105	97	140	41.33	37.6783	59.8723	106.134	98.4181	140.849	TMC7	transmembrane channel like 7
ENSG00000223396	15.9475	1.31518	0.503518	2.61198	0.00900192	0.0321504	4	10	14	18	20	29	3.84465	9.66109	13.7412	18.1943	20.2924	29.1759
ENSG00000224025	11.3132	1.3142	0.53998	2.43378	0.0149419	0.0496661	12	6	8	27	17	18	11.534	5.79666	7.8521	27.2915	17.2485	18.1092
ENSG00000110881	887.407	1.30537	0.0819857	15.922	4.46238e-57	2.06724e-55	523	508	539	1151	1212	1361	502.689	490.784	529.035	1163.43	1229.72	1369.25	ASIC1	acid sensing ion channel subunit 1
ENSG00000215845	30.9502	1.30506	0.35419	3.68463	0.000229037	0.00118359	22	22	13	58	39	38	21.1456	21.2544	12.7597	58.6262	39.5702	38.2305	TSTD1	thiosulfate sulfurtransferase like domain containing 1
ENSG00000073712	5233.62	1.30474	0.0553154	23.5873	5.19821e-123	6.24174e-121	3572	2957	3398	7779	7626	8128	3433.28	2856.79	3335.18	7862.98	7737.49	8177.3	FERMT2	fermitin family member 2
ENSG00000079337	55.3706	1.30359	0.270756	4.81463	1.47476e-06	1.04484e-05	34	29	40	66	100	78	32.6796	28.0172	39.2605	66.7125	101.462	78.4731	RAPGEF3	Rap guanine nucleotide exchange factor 3
ENSG00000231298	34.3999	1.30317	0.367028	3.55059	0.000384371	0.00190843	19	14	21	40	29	59	18.2621	13.5255	20.6118	40.4318	29.424	59.3579	LINC00704	long intergenic non-protein coding RNA 704
ENSG00000134369	4301.95	1.30117	0.053066	24.52	9.05095e-133	1.21219e-130	2928	2591	2689	6840	6089	6477	2814.29	2503.19	2639.29	6913.85	6178.02	6516.28	NAV1	neuron navigator 1
ENSG00000171462	29.4281	1.30067	0.415319	3.13173	0.00173777	0.00751236	19	11	17	34	54	23	18.2621	10.6272	16.6857	34.3671	54.7894	23.1395	DLK2	delta like non-canonical Notch ligand 2
ENSG00000181458	1196.36	1.30042	0.0716013	18.1619	1.03323e-73	6.48267e-72	732	711	818	1902	1734	1709	703.572	686.904	802.877	1922.53	1759.35	1719.37	TMEM45A	transmembrane protein 45A
ENSG00000159176	8592.19	1.29582	0.0456713	28.3727	4.39771e-177	8.75061e-175	5838	5357	5195	12829	12919	12850	5611.27	5175.45	5098.96	12967.5	13107.9	12927.9	CSRP1	cysteine and glycine rich protein 1
ENSG00000107968	68.0201	1.29299	0.269428	4.79901	1.59452e-06	1.12472e-05	47	19	42	71	87	96	45.1747	18.3561	41.2235	71.7665	88.2719	96.5823	MAP3K8	mitogen-activated protein kinase kinase kinase 8
ENSG00000175274	3844.7	1.28924	0.0530463	24.3041	1.77577e-130	2.33341e-128	2151	2463	2386	5534	5649	5234	2067.46	2379.53	2341.89	5593.75	5731.58	5265.75	TP53I11	tumor protein p53 inducible protein 11
ENSG00000073910	568.77	1.28865	0.0976911	13.1911	9.87612e-40	3.24437e-38	437	335	348	848	924	852	420.028	323.647	341.566	857.155	937.508	857.168	FRY	FRY microtubule binding protein
ENSG00000135919	2553.18	1.28849	0.0523236	24.6254	6.75115e-134	9.40346e-132	1678	1542	1505	3695	3658	3719	1612.83	1489.74	1477.18	3734.89	3711.48	3741.56	SERPINE2	serpin family E member 2
ENSG00000204525	7872.95	1.28782	0.0433028	29.7399	2.3458e-194	5.5694e-192	4839	5034	5046	11975	11857	11120	4651.07	4863.4	4952.71	12104.3	12030.3	11187.4	HLA-C	major histocompatibility complex, class I, C
ENSG00000124479	62.4506	1.28573	0.238863	5.3827	7.33749e-08	6.04561e-07	38	44	36	100	85	91	36.5242	42.5088	35.3345	101.08	86.2426	91.5519	NDP	NDP, norrin cystine knot growth factor
ENSG00000206503	15352.8	1.28452	0.038881	33.0372	2.37598e-239	7.63713e-237	9616	9842	9832	23672	23001	21788	9242.55	9508.45	9650.23	23927.6	23337.3	21920.2	HLA-A	major histocompatibility complex, class I, A
ENSG00000153714	226.262	1.28215	0.130451	9.82857	8.48155e-23	1.64079e-21	136	134	158	341	339	319	130.718	129.459	155.079	344.681	343.956	320.935	LURAP1L	leucine rich adaptor protein 1 like
ENSG00000106819	126.509	1.28183	0.18429	6.95551	3.51292e-12	4.08889e-11	98	119	96	299	224	207	94.194	114.967	94.2252	302.228	227.275	208.256	ASPN	asporin
ENSG00000168389	118.304	1.27672	0.187248	6.81833	9.21017e-12	1.04297e-10	93	64	95	171	210	205	89.3882	61.831	93.2437	172.846	213.07	206.243	MFSD2A	major facilitator superfamily domain containing 2A
ENSG00000133816	11289.4	1.27574	0.0330671	38.5805	0	0	7065	6791	6690	16198	15458	16072	6790.62	6560.85	6566.32	16372.9	15684	16169.5	MICAL2	microtubule associated monooxygenase, calponin and LIM domain containing 2
ENSG00000112559	235.91	1.2751	0.150249	8.48659	2.1278e-17	3.26643e-16	135	193	168	420	377	355	129.757	186.459	164.894	424.534	382.511	357.153	MDFI	MyoD family inhibitor
ENSG00000135069	3293.59	1.27386	0.0427751	29.7804	7.01835e-195	1.68545e-192	2269	2257	2199	5101	5217	5284	2180.88	2180.51	2158.35	5156.07	5293.27	5316.05	PSAT1	phosphoserine aminotransferase 1
ENSG00000107562	5245.02	1.27125	0.0537917	23.6327	1.77677e-123	2.15826e-121	2997	2800	3026	6937	6993	6504	2880.61	2705.11	2970.06	7011.89	7095.23	6543.45	CXCL12	C-X-C motif chemokine ligand 12
ENSG00000179820	4234.77	1.27103	0.0432259	29.4042	4.84774e-190	1.07749e-187	2739	2550	2502	5962	6055	6020	2632.63	2463.58	2455.74	6026.37	6143.52	6056.51	MYADM	myeloid associated differentiation marker
ENSG00000205220	117.45	1.26973	0.186119	6.82216	8.96791e-12	1.01774e-10	67	64	64	149	169	133	64.398	61.831	62.8168	150.609	171.471	133.807	PSMB10	proteasome subunit beta 10
ENSG00000271605	28.9251	1.26926	0.348573	3.64131	0.00027125	0.00138461	14	17	20	37	43	38	13.4563	16.4239	19.6303	37.3995	43.6286	38.2305	MILR1	mast cell immunoglobulin like receptor 1
ENSG00000276141	42.25	1.26893	0.289352	4.38541	1.15767e-05	7.30289e-05	21	32	30	71	59	62	20.1844	30.9155	29.4454	71.7665	59.8625	62.376
ENSG00000134853	3774.31	1.26657	0.0503183	25.1712	8.27987e-140	1.27199e-137	2206	2156	2291	5278	4963	5120	2120.33	2082.93	2248.65	5334.98	5035.56	5151.05	PDGFRA	platelet derived growth factor receptor alpha
ENSG00000114115	1977.37	1.26619	0.0581713	21.7665	4.81714e-105	4.51321e-103	1238	1306	1199	2979	2980	2677	1189.92	1261.74	1176.83	3011.16	3023.57	2693.24	RBP1	retinol binding protein 1
ENSG00000073350	47.4847	1.25572	0.30423	4.12753	3.66675e-05	0.000216228	34	27	22	76	59	55	32.6796	26.085	21.5933	76.8205	59.8625	55.3336	LLGL2	LLGL2, scribble cell polarity complex component
ENSG00000107438	3185.16	1.25524	0.0458495	27.3774	5.10316e-165	9.60544e-163	1961	1876	1847	4459	4260	4298	1884.84	1812.42	1812.85	4507.14	4322.28	4324.07	PDLIM1	PDZ and LIM domain 1
ENSG00000243137	287.164	1.25346	0.170692	7.3434	2.0823e-13	2.60981e-12	137	93	157	298	280	308	131.679	89.8482	154.097	301.217	284.093	309.868	PSG4	pregnancy specific beta-1-glycoprotein 4
ENSG00000168004	13.7695	1.25208	0.492731	2.5411	0.0110505	0.0383454	10	9	9	23	17	24	9.61164	8.69499	8.83361	23.2483	17.2485	24.1456	HRASLS5	HRAS like suppressor family member 5
ENSG00000224081	53.0197	1.25047	0.295098	4.23749	2.26031e-05	0.000137521	27	44	25	58	88	73	25.9514	42.5088	24.5378	58.6262	89.2865	73.4428	SLC44A3-AS1	SLC44A3 antisense RNA 1
ENSG00000196083	212.828	1.25035	0.151113	8.27426	1.29255e-16	1.90312e-15	157	112	125	333	288	278	150.903	108.204	122.689	336.595	292.21	279.686	IL1RAP	interleukin 1 receptor accessory protein
ENSG00000184545	69.8411	1.24873	0.233118	5.35664	8.47839e-08	6.94936e-07	40	46	39	91	92	102	38.4465	44.441	38.279	91.9824	93.345	102.619	DUSP8	dual specificity phosphatase 8
ENSG00000261578	22.0558	1.24835	0.402722	3.09978	0.00193667	0.00827293	12	15	19	38	24	43	11.534	14.4916	18.6487	38.4103	24.3509	43.2608
ENSG00000230787	79.0206	1.24695	0.213354	5.84452	5.08025e-09	4.65126e-08	53	52	71	121	153	127	50.9417	50.2377	69.6874	122.306	155.237	127.77
ENSG00000122877	53.183	1.24679	0.250693	4.97337	6.57974e-07	4.8783e-06	41	50	46	99	105	108	39.4077	48.3055	45.1496	100.069	106.535	108.655	EGR2	early growth response 2
ENSG00000117394	3691.02	1.24677	0.0498174	25.0268	3.12272e-138	4.66022e-136	2361	2183	2201	5316	5026	5014	2269.31	2109.02	2160.31	5373.39	5099.48	5044.41	SLC2A1	solute carrier family 2 member 1
ENSG00000102362	382.343	1.24484	0.104535	11.9083	1.07126e-32	2.86578e-31	243	227	249	532	570	533	233.563	219.307	244.397	537.744	578.333	536.233	SYTL4	synaptotagmin like 4
ENSG00000249992	560.733	1.24432	0.107831	11.5395	8.34548e-31	2.11092e-29	296	255	317	698	583	693	284.504	246.358	311.14	705.536	591.523	697.203	TMEM158	transmembrane protein 158 (gene/pseudogene)
ENSG00000168405	54.7611	1.2438	0.279935	4.44318	8.86404e-06	5.69309e-05	45	35	31	61	104	87	43.2524	33.8138	30.4269	61.6586	105.52	87.5277
ENSG00000092969	3514.06	1.24298	0.0480467	25.8703	1.43751e-147	2.36488e-145	2248	1972	2033	4668	4637	4894	2160.7	1905.17	1995.42	4718.4	4704.79	4923.68	TGFB2	transforming growth factor beta 2
ENSG00000260549	91.0557	1.24236	0.213629	5.81552	6.04441e-09	5.49547e-08	49	35	49	106	90	106	47.097	33.8138	48.0941	107.144	91.3157	106.643	MT1L	metallothionein 1L, pseudogene
ENSG00000151726	1241.08	1.24227	0.0694806	17.8794	1.70715e-71	1.02199e-69	774	713	828	1883	1700	1673	743.941	688.836	812.692	1903.33	1724.85	1683.15	ACSL1	acyl-CoA synthetase long chain family member 1
ENSG00000006327	1524.55	1.24071	0.0758422	16.3591	3.74835e-60	1.82551e-58	901	846	890	1974	2056	1949	866.008	817.329	873.546	1995.31	2086.06	1960.82	TNFRSF12A	TNF receptor superfamily member 12A
ENSG00000198768	272.184	1.23964	0.128222	9.66791	4.12728e-22	7.75462e-21	173	166	163	380	423	334	166.281	160.374	159.987	384.103	429.184	336.026	APCDD1L	APC down-regulated 1 like
ENSG00000120549	3254.05	1.2364	0.0459107	26.9306	9.63048e-160	1.71974e-157	2087	2082	2013	4559	4600	4816	2005.95	2011.44	1975.78	4608.22	4667.25	4845.21	KIAA1217	KIAA1217
ENSG00000144655	201.479	1.23571	0.135235	9.13753	6.38934e-20	1.09241e-18	142	148	127	300	322	320	136.485	142.984	124.652	303.239	326.707	321.941	CSRNP1	cysteine and serine rich nuclear protein 1
ENSG00000174099	3483.61	1.23553	0.0528823	23.3638	9.97377e-121	1.14415e-118	2549	2248	2177	5515	5025	5211	2450.01	2171.81	2136.75	5574.54	5098.46	5242.61	MSRB3	methionine sulfoxide reductase B3
ENSG00000133808	22.8106	1.23477	0.401921	3.07216	0.00212514	0.00899526	12	14	20	24	37	43	11.534	13.5255	19.6303	24.2591	37.5409	43.2608	MICALCL	MICAL C-terminal like
ENSG00000225492	18.453	1.23456	0.443071	2.78636	0.0053303	0.0204566	12	18	9	36	23	29	11.534	17.39	8.83361	36.3887	23.3362	29.1759	GBP1P1	guanylate binding protein 1 pseudogene 1
ENSG00000139278	2874.04	1.23295	0.0713139	17.289	5.68979e-67	3.16162e-65	1888	1566	1524	3763	3426	4034	1814.68	1512.93	1495.83	3803.63	3476.09	4058.47	GLIPR1	GLI pathogenesis related 1
ENSG00000137193	698.519	1.23233	0.0864077	14.2618	3.78709e-46	1.44123e-44	448	428	447	1012	1063	907	430.601	413.495	438.736	1022.93	1078.54	912.501	PIM1	Pim-1 proto-oncogene, serine/threonine kinase
ENSG00000243753	523.758	1.22866	0.126382	9.72175	2.43562e-22	4.63878e-21	384	359	279	775	896	624	369.087	346.833	273.842	783.367	909.099	627.785	HLA-L	major histocompatibility complex, class I, L (pseudogene)
ENSG00000198719	41.5003	1.22781	0.321757	3.81597	0.00013565	0.000727635	21	32	24	53	66	54	20.1844	30.9155	23.5563	53.5722	66.9649	54.3275	DLL1	delta like canonical Notch ligand 1
ENSG00000166246	21.8582	1.2278	0.488589	2.51295	0.0119727	0.0410416	11	7	22	36	41	13	10.5728	6.76277	21.5933	36.3887	41.5994	13.0788	C16orf71	chromosome 16 open reading frame 71
ENSG00000132003	686.706	1.22544	0.0910065	13.4654	2.49917e-41	8.46274e-40	460	438	451	943	978	1106	442.135	423.156	442.662	953.181	992.298	1112.71	ZSWIM4	zinc finger SWIM-type containing 4
ENSG00000152953	13.557	1.22267	0.513635	2.38044	0.0172921	0.0563519	8	9	8	18	15	23	7.68931	8.69499	7.8521	18.1943	15.2193	23.1395	STK32B	serine/threonine kinase 32B
ENSG00000099337	95.1421	1.22195	0.232533	5.25495	1.48067e-07	1.18211e-06	81	44	45	151	124	105	77.8542	42.5088	44.1681	152.63	125.813	105.637	KCNK6	potassium two pore domain channel subfamily K member 6
ENSG00000114790	485.201	1.21979	0.0977956	12.4729	1.04957e-35	3.13267e-34	384	298	333	772	730	766	369.087	287.901	326.844	780.335	740.672	770.646	ARHGEF26	Rho guanine nucleotide exchange factor 26
ENSG00000080823	261.261	1.21973	0.127434	9.57144	1.05425e-21	1.95269e-20	153	141	161	305	348	364	147.058	136.221	158.024	308.293	353.088	366.208	MOK	MOK protein kinase
ENSG00000265962	17.8369	1.21693	0.447469	2.71958	0.00653656	0.0244134	14	12	9	36	21	21	13.4563	11.5933	8.83361	36.3887	21.307	21.1274	GACAT2	gastric cancer associated transcript 2 (non-protein coding)
ENSG00000165996	548.123	1.21394	0.0852661	14.2371	5.39023e-46	2.04018e-44	353	357	332	766	762	791	339.291	344.901	325.862	774.27	773.14	795.798	HACD1	3-hydroxyacyl-CoA dehydratase 1
ENSG00000113140	120104	1.21377	0.0283521	42.8107	0	0	82514	80019	79330	180133	180606	177461	79309.4	77307.1	77863.4	182078	183246	178537	SPARC	secreted protein acidic and cysteine rich
ENSG00000110042	115.088	1.21336	0.183647	6.60703	3.92103e-11	4.27569e-10	88	85	68	169	168	199	84.5824	82.1193	66.7429	170.825	170.456	200.207	DTX4	deltex E3 ubiquitin ligase 4
ENSG00000151014	147.808	1.21037	0.170086	7.11622	1.10923e-12	1.32885e-11	88	96	71	173	179	214	84.5824	92.7465	69.6874	174.868	181.617	215.298	NOCT	nocturnin
ENSG00000188338	64.4334	1.20923	0.239039	5.05874	4.22044e-07	3.19369e-06	43	55	40	99	113	94	41.33	53.136	39.2605	100.069	114.652	94.5701	SLC38A3	solute carrier family 38 member 3
ENSG00000205542	6841.1	1.20621	0.0554606	21.749	7.05687e-105	6.58211e-103	4113	4170	4166	9543	9223	8794	3953.27	4028.68	4088.98	9646.03	9357.83	8847.34	TMSB4X	thymosin beta 4, X-linked
ENSG00000178773	583.353	1.20534	0.0882002	13.6659	1.62301e-42	5.65157e-41	320	312	314	639	726	728	307.572	301.426	308.195	645.899	736.614	732.416	CPNE7	copine 7
ENSG00000138028	94.17	1.20419	0.201634	5.97219	2.3409e-09	2.21807e-08	56	67	53	139	126	124	53.8252	64.7293	52.0202	140.501	127.842	124.752	CGREF1	cell growth regulator with EF-hand domain 1
ENSG00000206190	307.214	1.20318	0.115882	10.3828	2.97002e-25	6.24271e-24	251	191	219	499	489	472	241.252	184.527	214.951	504.387	496.149	474.863	ATP10A	ATPase phospholipid transporting 10A (putative)
ENSG00000196352	747.523	1.20192	0.0801914	14.9881	8.77891e-51	3.61771e-49	525	441	482	1071	1038	1087	504.611	426.054	473.089	1082.56	1053.17	1093.59	CD55	CD55 molecule (Cromer blood group)
ENSG00000102359	3512.11	1.20074	0.0422567	28.4153	1.30827e-177	2.65376e-175	2432	2290	2308	5062	5231	5210	2337.55	2212.39	2265.33	5116.65	5307.47	5241.6	SRPX2	sushi repeat containing protein, X-linked 2
ENSG00000143367	761.356	1.20027	0.0934733	12.8408	9.6878e-38	3.02552e-36	507	404	480	1030	1004	1033	487.31	390.308	471.126	1041.12	1018.68	1039.27	TUFT1	tuftelin 1
ENSG00000197561	22.3033	1.19962	0.446273	2.68808	0.00718645	0.0264796	15	20	14	26	33	49	14.4175	19.3222	13.7412	26.2807	33.4824	49.2972	ELANE	elastase, neutrophil expressed
ENSG00000073417	685.833	1.19759	0.0740697	16.1684	8.42456e-59	4.02779e-57	442	430	443	950	959	985	424.834	415.427	434.81	960.256	973.02	990.974	PDE8A	phosphodiesterase 8A
ENSG00000094963	90.8721	1.19457	0.203004	5.88445	3.9938e-09	3.69706e-08	71	54	59	121	138	145	68.2426	52.1699	57.9092	122.306	140.017	145.879	FMO2	flavin containing monooxygenase 2
ENSG00000109738	280.375	1.19299	0.135242	8.82116	1.13277e-18	1.84323e-17	208	153	191	424	376	411	199.922	147.815	187.469	428.578	381.497	413.493	GLRB	glycine receptor beta
ENSG00000144452	16.6074	1.1911	0.441116	2.70019	0.00692994	0.0256397	14	14	9	28	25	28	13.4563	13.5255	8.83361	28.3023	25.3655	28.1698	ABCA12	ATP binding cassette subfamily A member 12
ENSG00000087494	14.899	1.19095	0.536654	2.21922	0.026472	0.0805885	17	5	10	32	25	13	16.3398	4.83055	9.81513	32.3455	25.3655	13.0788	PTHLH	parathyroid hormone like hormone
ENSG00000231130	32.7596	1.19072	0.372204	3.19911	0.00137854	0.00607376	24	23	17	51	55	34	23.0679	22.2205	16.6857	51.5506	55.8041	34.2062
ENSG00000283154	83.155	1.18801	0.203687	5.83251	5.45984e-09	4.98786e-08	52	65	50	114	126	125	49.9805	62.7971	49.0756	115.231	127.842	125.758	SCHIP1	schwannomin interacting protein 1
ENSG00000162551	801.88	1.18692	0.0823613	14.4111	4.40448e-47	1.70729e-45	512	517	422	1045	1081	1042	492.116	499.479	414.198	1056.28	1096.8	1048.32	ALPL	alkaline phosphatase, liver/bone/kidney
ENSG00000008517	71.7221	1.1857	0.23353	5.07731	3.82823e-07	2.9159e-06	40	52	45	96	108	95	38.4465	50.2377	44.1681	97.0364	109.579	95.5762	IL32	interleukin 32
ENSG00000239649	65.2374	1.18559	0.231941	5.11161	3.19428e-07	2.45812e-06	47	37	37	89	85	90	45.1747	35.7461	36.316	89.9609	86.2426	90.5459	MYADML	myeloid associated differentiation marker like (pseudogene)
ENSG00000087303	2119.88	1.18447	0.064706	18.3054	7.50064e-75	4.77777e-73	1401	1311	1472	3341	2924	2861	1346.59	1266.57	1444.79	3377.07	2966.75	2878.35	NID2	nidogen 2
ENSG00000112561	300.294	1.1844	0.121261	9.76729	1.55555e-22	2.98167e-21	183	209	191	421	475	375	175.893	201.917	187.469	425.545	481.944	377.274	TFEB	transcription factor EB
ENSG00000117528	3095.82	1.18228	0.0555675	21.2764	1.87947e-100	1.643e-98	2143	1923	1926	4588	4233	4223	2059.77	1857.83	1890.39	4637.53	4294.88	4248.61	ABCD3	ATP binding cassette subfamily D member 3
ENSG00000159399	582.066	1.18147	0.0903568	13.0756	4.53945e-39	1.45688e-37	379	324	327	745	741	755	364.281	313.019	320.955	753.043	751.833	759.579	HK2	hexokinase 2
ENSG00000116035	15.2765	1.17923	0.513813	2.29505	0.0217302	0.0684574	6	15	8	22	21	20	5.76698	14.4916	7.8521	22.2375	21.307	20.1213	VAX2	ventral anterior homeobox 2
ENSG00000164932	3061.81	1.17817	0.0526913	22.3598	9.68901e-111	9.73233e-109	2150	2013	2024	4581	4535	4315	2066.5	1944.78	1986.58	4630.46	4601.3	4341.17	CTHRC1	collagen triple helix repeat containing 1
ENSG00000072201	93.9882	1.17598	0.209093	5.6242	1.8637e-08	1.61973e-07	50	74	66	147	139	126	48.0582	71.4921	64.7798	148.587	141.032	126.764	LNX1	ligand of numb-protein X 1
ENSG00000163110	5326.65	1.17598	0.0447161	26.2987	1.98349e-152	3.39681e-150	3794	3617	3594	8131	7512	8215	3646.65	3494.42	3527.56	8218.78	7621.82	8264.83	PDLIM5	PDZ and LIM domain 5
ENSG00000229931	15.5142	1.17534	0.457444	2.56936	0.0101886	0.0357287	12	14	10	24	23	31	11.534	13.5255	9.81513	24.2591	23.3362	31.188
ENSG00000155903	1295.22	1.17473	0.0697146	16.8506	1.03879e-63	5.49452e-62	922	726	775	1697	1751	1799	886.193	701.395	760.672	1715.32	1776.6	1809.91	RASA2	RAS p21 protein activator 2
ENSG00000127129	215.722	1.17413	0.130692	8.98394	2.61244e-19	4.3876e-18	137	147	140	325	300	293	131.679	142.018	137.412	328.509	304.386	294.777	EDN2	endothelin 2
ENSG00000127920	451.152	1.17333	0.0972527	12.0648	1.62138e-33	4.49277e-32	299	274	287	665	586	610	287.388	264.714	281.694	672.179	594.567	613.7	GNG11	G protein subunit gamma 11
ENSG00000230043	329.824	1.1729	0.1215	9.65348	4.75134e-22	8.91911e-21	216	202	174	467	421	392	207.611	195.154	170.783	472.042	427.155	394.378
ENSG00000171812	3338.89	1.17157	0.0617768	18.9646	3.34684e-80	2.34649e-78	2734	2670	2395	5823	5656	5369	2627.82	2579.51	2350.72	5885.87	5738.69	5401.56	COL8A2	collagen type VIII alpha 2 chain
ENSG00000074370	66.4838	1.17122	0.255207	4.58928	4.44768e-06	2.96224e-05	32	53	39	74	90	104	30.7572	51.2038	38.279	74.7989	91.3157	104.631	ATP2A3	ATPase sarcoplasmic/endoplasmic reticulum Ca2+ transporting 3
ENSG00000128610	174.322	1.16964	0.169643	6.89468	5.39864e-12	6.20428e-11	121	137	94	285	272	202	116.301	132.357	92.2622	288.077	275.976	203.225	FEZF1	FEZ family zinc finger 1
ENSG00000070371	520.224	1.16768	0.110592	10.5584	4.64286e-26	9.97975e-25	312	413	285	665	766	745	299.883	399.003	279.731	672.179	777.198	749.519	CLTCL1	clathrin heavy chain like 1
ENSG00000134317	17.2566	1.16767	0.468902	2.49023	0.0127662	0.0434192	11	11	16	23	27	32	10.5728	10.6272	15.7042	23.2483	27.3947	32.1941	GRHL1	grainyhead like transcription factor 1
ENSG00000125347	798.278	1.16157	0.0814568	14.26	3.88608e-46	1.47621e-44	530	460	493	1025	1059	1099	509.417	444.41	483.886	1036.07	1074.48	1105.67	IRF1	interferon regulatory factor 1
ENSG00000156265	116.219	1.15842	0.193727	5.97964	2.23633e-09	2.12187e-08	89	55	62	137	145	159	85.5436	53.136	60.8538	138.479	147.12	159.964	MAP3K7CL	MAP3K7 C-terminal like
ENSG00000183160	3700.08	1.15817	0.0477819	24.2386	8.72144e-130	1.1248e-127	2509	2429	2358	5476	5179	4965	2411.56	2346.68	2314.41	5535.12	5254.71	4995.11	TMEM119	transmembrane protein 119
ENSG00000187653	4267.62	1.1565	0.0584146	19.7981	3.0887e-87	2.35519e-85	2702	2557	2512	5468	5225	5928	2597.06	2470.34	2465.56	5527.03	5301.39	5963.95
ENSG00000151388	578.796	1.15628	0.106975	10.8089	3.12551e-27	7.01411e-26	378	321	340	762	668	792	363.32	310.121	333.714	770.227	677.766	796.804	ADAMTS12	ADAM metallopeptidase with thrombospondin type 1 motif 12
ENSG00000174125	38.0139	1.15558	0.298336	3.87344	0.000107311	0.000586461	25	22	32	58	49	62	24.0291	21.2544	31.4084	58.6262	49.7163	62.376	TLR1	toll like receptor 1
ENSG00000179593	155.623	1.155	0.184881	6.24726	4.17715e-10	4.21406e-09	73	101	122	227	221	185	70.1649	97.5771	119.745	229.451	224.231	186.122	ALOX15B	arachidonate 15-lipoxygenase, type B
ENSG00000182199	2197.21	1.15443	0.0526811	21.9135	1.93116e-106	1.87664e-104	1480	1401	1409	3081	3155	2925	1422.52	1353.52	1382.95	3114.26	3201.12	2942.74	SHMT2	serine hydroxymethyltransferase 2
ENSG00000148926	802.01	1.15292	0.0881911	13.0729	4.7008e-39	1.50635e-37	432	454	514	997	1040	951	415.223	438.614	504.497	1007.76	1055.2	956.768	ADM	adrenomedullin
ENSG00000110104	672.645	1.1518	0.10636	10.8292	2.50207e-27	5.64533e-26	407	404	338	920	805	723	391.194	390.308	331.751	929.932	816.769	727.385	CCDC86	coiled-coil domain containing 86
ENSG00000166823	15.4325	1.15078	0.543951	2.1156	0.0343792	0.0998754	9	12	10	31	24	11	8.65047	11.5933	9.81513	31.3347	24.3509	11.0667	MESP1	mesoderm posterior bHLH transcription factor 1
ENSG00000116396	18.0834	1.15027	0.499549	2.30263	0.0212998	0.067284	13	11	14	21	23	37	12.4951	10.6272	13.7412	21.2267	23.3362	37.2244	KCNC4	potassium voltage-gated channel subfamily C member 4
ENSG00000090339	220.22	1.14748	0.150739	7.61237	2.69109e-14	3.50748e-13	159	142	124	266	302	335	152.825	137.188	121.708	268.872	306.415	337.032	ICAM1	intercellular adhesion molecule 1
ENSG00000197892	1393.49	1.14547	0.0712879	16.0683	4.25882e-58	2.01311e-56	959	891	922	2157	1790	1937	921.756	860.804	904.955	2180.29	1816.17	1948.75	KIF13B	kinesin family member 13B
ENSG00000135636	542.539	1.14322	0.0942842	12.1252	7.76469e-34	2.17172e-32	357	341	358	743	754	741	343.135	329.443	351.382	751.021	765.023	745.494	DYSF	dysferlin
ENSG00000153179	969.471	1.13904	0.0776649	14.666	1.06364e-48	4.23289e-47	732	587	669	1414	1333	1454	703.572	567.106	656.632	1429.27	1352.49	1462.82	RASSF3	Ras association domain family member 3
ENSG00000072786	1900.3	1.13595	0.053231	21.34	4.82908e-101	4.27517e-99	1229	1210	1157	2600	2418	2564	1181.27	1168.99	1135.61	2628.07	2453.35	2579.55	STK10	serine/threonine kinase 10
ENSG00000162616	5560.73	1.13468	0.0536536	21.1482	2.86413e-99	2.46256e-97	3885	3216	3318	7326	7247	7370	3734.12	3107.01	3256.66	7405.09	7352.95	7414.7	DNAJB4	DnaJ heat shock protein family (Hsp40) member B4
ENSG00000173482	3994.06	1.13229	0.0479064	23.6355	1.66372e-123	2.03276e-121	2558	2699	2596	5495	5412	5611	2458.66	2607.53	2548.01	5554.32	5491.12	5645.03	PTPRM	protein tyrosine phosphatase, receptor type M
ENSG00000130751	31.7574	1.13213	0.35255	3.21127	0.0013215	0.0058496	22	17	19	48	29	45	21.1456	16.4239	18.6487	48.5182	29.424	45.2729	NPAS1	neuronal PAS domain protein 1
ENSG00000218014	56.4915	1.13206	0.272736	4.15078	3.31351e-05	0.000197122	35	25	28	59	65	61	33.6407	24.1527	27.4824	59.637	65.9503	61.37
ENSG00000124225	1273.26	1.1319	0.0674366	16.7846	3.1636e-63	1.63607e-61	876	878	865	1853	1800	1854	841.979	848.244	849.008	1873.01	1826.31	1865.25	PMEPA1	prostate transmembrane protein, androgen induced 1
ENSG00000067606	46.0288	1.13036	0.285987	3.95248	7.73452e-05	0.000432194	26	34	38	55	73	78	24.9903	32.8477	37.2975	55.5938	74.0672	78.4731	PRKCZ	protein kinase C zeta
ENSG00000118420	67.5593	1.12507	0.249953	4.50113	6.75933e-06	4.39946e-05	32	50	36	94	64	89	30.7572	48.3055	35.3345	95.0148	64.9356	89.5398	UBE3D	ubiquitin protein ligase E3D
ENSG00000168386	1869.58	1.12455	0.0545391	20.6192	1.84449e-94	1.51126e-92	1321	1219	1348	2703	2694	2738	1269.7	1177.69	1323.08	2732.18	2733.38	2754.61	FILIP1L	filamin A interacting protein 1 like
ENSG00000151414	3140.74	1.12429	0.0604432	18.6008	3.16624e-77	2.13395e-75	2265	1837	1902	4288	4058	4208	2177.04	1774.74	1866.84	4334.29	4117.33	4233.52	NEK7	NIMA related kinase 7
ENSG00000145794	466.694	1.12351	0.100013	11.2337	2.78554e-29	6.69716e-28	378	355	298	734	731	689	363.32	342.969	292.491	741.924	741.687	693.179	MEGF10	multiple EGF like domains 10
ENSG00000166444	3689.35	1.11992	0.0527671	21.2239	5.74432e-100	4.95935e-98	2392	2651	2493	4899	5533	5283	2299.1	2561.16	2446.91	4951.89	5613.89	5315.04	ST5	suppression of tumorigenicity 5
ENSG00000198298	27.215	1.1183	0.38539	2.90173	0.00371107	0.0148007	11	22	15	46	25	29	10.5728	21.2544	14.7227	46.4966	25.3655	29.1759	ZNF485	zinc finger protein 485
ENSG00000154556	512.271	1.11752	0.091501	12.2132	2.64162e-34	7.49884e-33	313	318	321	609	692	681	300.844	307.223	315.066	615.575	702.117	685.13	SORBS2	sorbin and SH3 domain containing 2
ENSG00000139567	276.317	1.11739	0.146393	7.6328	2.29712e-14	3.00336e-13	158	188	241	440	428	355	151.864	181.629	236.545	444.75	434.257	357.153	ACVRL1	activin A receptor like type 1
ENSG00000228612	33.7551	1.11383	0.332825	3.3466	0.000818077	0.00378562	22	17	26	39	56	40	21.1456	16.4239	25.5193	39.421	56.8187	40.2426
ENSG00000115828	141.087	1.11282	0.159517	6.97616	3.03351e-12	3.5447e-11	106	89	111	220	225	190	101.883	85.9837	108.948	222.375	228.289	191.152	QPCT	glutaminyl-peptide cyclotransferase
ENSG00000240891	309.541	1.11089	0.117105	9.48628	2.39424e-21	4.38413e-20	214	167	213	394	440	397	205.689	161.34	209.062	398.254	446.432	399.408	PLCXD2	phosphatidylinositol specific phospholipase C X domain containing 2
ENSG00000007933	93.4341	1.11044	0.198163	5.60367	2.09854e-08	1.81853e-07	65	56	49	122	119	111	62.4756	54.1021	48.0941	123.317	120.74	111.673	FMO3	flavin containing monooxygenase 3
ENSG00000130508	22933.9	1.11006	0.0375152	29.5895	2.04214e-192	4.68862e-190	16304	15065	14868	32732	31326	31682	15670.8	14554.4	14593.1	33085.4	31784	31874.2	PXDN	peroxidasin
ENSG00000143179	620.573	1.10776	0.0907474	12.2071	2.84916e-34	8.06607e-33	414	353	353	785	813	717	397.922	341.037	346.474	793.475	824.885	721.349	UCK2	uridine-cytidine kinase 2
ENSG00000054179	19.9371	1.10577	0.475451	2.32573	0.020033	0.0639495	9	25	13	32	39	26	8.65047	24.1527	12.7597	32.3455	39.5702	26.1577	ENTPD2	ectonucleoside triphosphate diphosphohydrolase 2
ENSG00000167105	14.6747	1.10499	0.51087	2.16295	0.0305447	0.0905973	7	15	9	18	19	27	6.72814	14.4916	8.83361	18.1943	19.2778	27.1638	TMEM92	transmembrane protein 92
ENSG00000188460	17.7069	1.10443	0.466473	2.36762	0.0179027	0.0580178	15	13	6	17	33	20	14.4175	12.5594	5.88908	17.1835	33.4824	20.1213
ENSG00000113319	324.202	1.10358	0.112853	9.77888	1.38739e-22	2.66422e-21	227	253	207	482	479	455	218.184	244.426	203.173	487.204	486.003	457.76	RASGRF2	Ras protein specific guanine nucleotide releasing factor 2
ENSG00000013619	202.444	1.1019	0.133987	8.22399	1.96844e-16	2.87398e-15	139	127	136	258	268	302	133.602	122.696	133.486	260.785	271.918	303.832	MAMLD1	mastermind like domain containing 1
ENSG00000120837	1127.89	1.10188	0.0633661	17.3892	9.96292e-68	5.61065e-66	793	718	725	1506	1578	1520	762.203	693.667	711.597	1522.26	1601.07	1529.22	NFYB	nuclear transcription factor Y subunit beta
ENSG00000255690	170.092	1.10154	0.170137	6.47441	9.51839e-11	1.00438e-09	137	115	100	213	296	215	131.679	111.103	98.1513	215.3	300.327	216.304	TRIL	TLR4 interactor with leucine rich repeats
ENSG00000104361	193.797	1.10098	0.159084	6.92075	4.4926e-12	5.18298e-11	105	159	115	268	247	265	100.922	153.611	112.874	270.893	250.611	266.607	NIPAL2	NIPA like domain containing 2
ENSG00000065989	298.805	1.1007	0.115281	9.54799	1.32241e-21	2.43909e-20	201	207	211	455	382	437	193.194	199.985	207.099	459.912	387.585	439.651	PDE4A	phosphodiesterase 4A
ENSG00000130164	2897.87	1.09873	0.0526987	20.8492	1.54909e-96	1.2946e-94	1656	1550	1576	3295	3238	3293	1591.69	1497.47	1546.86	3330.57	3285.34	3312.97	LDLR	low density lipoprotein receptor
ENSG00000144749	2097.05	1.09824	0.0512225	21.4406	5.59377e-102	5.03753e-100	1445	1415	1452	3116	2878	2864	1388.88	1367.04	1425.16	3149.64	2920.07	2881.37	LRIG1	leucine rich repeats and immunoglobulin like domains 1
ENSG00000177374	327.439	1.09696	0.127239	8.62128	6.62099e-18	1.04244e-16	229	192	229	473	465	396	220.106	185.493	224.766	478.107	471.798	398.402	HIC1	HIC ZBTB transcriptional repressor 1
ENSG00000136010	3161.39	1.09565	0.0652313	16.7964	2.59107e-63	1.35001e-61	2452	2095	2319	4840	4444	4796	2356.77	2024	2276.13	4892.25	4508.97	4825.09	ALDH1L2	aldehyde dehydrogenase 1 family member L2
ENSG00000198814	19.1085	1.09466	0.424652	2.57778	0.00994379	0.0350406	16	12	13	34	23	27	15.3786	11.5933	12.7597	34.3671	23.3362	27.1638	GK	glycerol kinase
ENSG00000134365	82.6251	1.09238	0.213417	5.11852	3.07935e-07	2.37143e-06	64	55	72	147	108	136	61.5145	53.136	70.6689	148.587	109.579	136.825	CFHR4	complement factor H related 4
ENSG00000156675	2589.79	1.09158	0.055977	19.5006	1.08499e-84	8.03852e-83	1897	1648	1676	3721	3335	3618	1823.33	1592.15	1645.02	3761.17	3383.76	3639.94	RAB11FIP1	RAB11 family interacting protein 1
ENSG00000155858	214.688	1.09137	0.138729	7.86691	3.63516e-15	4.97702e-14	168	140	131	282	326	289	161.475	135.255	128.578	285.044	330.766	290.753	LSM11	LSM11, U7 small nuclear RNA associated
ENSG00000006016	220.742	1.09064	0.132363	8.23972	1.72612e-16	2.52547e-15	144	151	147	298	337	268	138.408	145.883	144.282	301.217	341.927	269.625	CRLF1	cytokine receptor like factor 1
ENSG00000163935	67.2097	1.08989	0.286286	3.80698	0.000140674	0.000752266	42	32	60	83	99	92	40.3689	30.9155	58.8908	83.8961	100.447	92.558	SFMBT1	Scm like with four mbt domains 1
ENSG00000267194	86.5221	1.08622	0.214407	5.06613	4.05989e-07	3.0856e-06	80	58	57	131	134	132	76.8931	56.0343	55.9462	132.414	135.959	132.801
ENSG00000166002	101.378	1.08552	0.197489	5.4966	3.87192e-08	3.26853e-07	73	74	75	156	157	139	70.1649	71.4921	73.6134	157.684	159.295	139.843	SMCO4	single-pass membrane protein with coiled-coil domains 4
ENSG00000161638	6981.28	1.0813	0.0426602	25.3468	9.73585e-142	1.50675e-139	4670	4566	4569	9575	9282	9169	4488.63	4411.26	4484.53	9678.37	9417.7	9224.61	ITGA5	integrin subunit alpha 5
ENSG00000250539	31.0604	1.08126	0.348596	3.10175	0.00192378	0.00822627	24	20	24	32	65	41	23.0679	19.3222	23.5563	32.3455	65.9503	41.2487
ENSG00000230795	68.6872	1.07916	0.246326	4.38101	1.18131e-05	7.43854e-05	45	49	50	116	83	93	43.2524	47.3394	49.0756	117.252	84.2134	93.5641
ENSG00000272269	21.4852	1.07832	0.46745	2.30682	0.0210647	0.0666521	10	9	16	21	24	26	9.61164	8.69499	15.7042	21.2267	24.3509	26.1577	LOC105374952	uncharacterized LOC105374952
ENSG00000228364	18.3039	1.07769	0.446873	2.41163	0.0158812	0.0523386	10	10	16	22	22	29	9.61164	9.66109	15.7042	22.2375	22.3216	29.1759
ENSG00000175040	647.689	1.0755	0.0923684	11.6436	2.47378e-31	6.3887e-30	424	457	427	983	797	865	407.533	441.512	419.106	993.613	808.652	870.246	CHST2	carbohydrate sulfotransferase 2
ENSG00000173599	1397.36	1.07473	0.0663771	16.1913	5.80544e-59	2.79477e-57	880	928	957	1868	1895	1826	845.824	896.55	939.308	1888.17	1922.7	1837.08	PC	pyruvate carboxylase
ENSG00000224825	28.4512	1.07375	0.386453	2.77848	0.00546136	0.0208961	23	21	14	45	39	33	22.1068	20.2883	13.7412	45.4858	39.5702	33.2002
ENSG00000115935	1800.08	1.06677	0.0516277	20.6627	7.50623e-95	6.17431e-93	1308	1286	1266	2556	2551	2651	1257.2	1242.42	1242.6	2583.59	2588.29	2667.08	WIPF1	WAS/WASL interacting protein family member 1
ENSG00000105639	88.2361	1.06352	0.206306	5.15508	2.53521e-07	1.96469e-06	48	59	60	108	114	113	46.1359	57.0005	58.8908	109.166	115.667	113.685	JAK3	Janus kinase 3
ENSG00000257167	20.664	1.06249	0.483287	2.19846	0.0279161	0.0841755	18	17	4	24	20	34	17.3009	16.4239	3.92605	24.2591	20.2924	34.2062	TMPO-AS1	TMPO antisense RNA 1
ENSG00000230364	19.9291	1.06157	0.438373	2.42162	0.0154516	0.0511373	16	14	12	30	38	16	15.3786	13.5255	11.7782	30.3239	38.5555	16.097
ENSG00000212710	16.2746	1.06001	0.486949	2.17683	0.0294931	0.0880284	10	12	11	16	29	21	9.61164	11.5933	10.7966	16.1727	29.424	21.1274	CTAGE1	cutaneous T-cell lymphoma-associated antigen 1
ENSG00000154319	514.614	1.05994	0.115486	9.17802	4.39073e-20	7.55647e-19	287	334	335	770	562	581	275.854	322.681	328.807	778.313	570.216	584.524	FAM167A	family with sequence similarity 167 member A
ENSG00000127564	64.493	1.0599	0.257883	4.11002	3.95626e-05	0.000232186	39	36	35	52	85	83	37.4854	34.7799	34.3529	52.5614	86.2426	83.5034	PKMYT1	protein kinase, membrane associated tyrosine/threonine 1
ENSG00000108691	241.672	1.05989	0.136389	7.77109	7.78139e-15	1.04417e-13	144	126	123	271	245	270	138.408	121.73	120.726	273.926	248.582	271.638	CCL2	C-C motif chemokine ligand 2
ENSG00000166451	188.797	1.05816	0.150198	7.04512	1.85301e-12	2.18976e-11	125	147	114	265	246	260	120.145	142.018	111.892	267.861	249.596	261.577	CENPN	centromere protein N
ENSG00000130775	71.8099	1.05547	0.240497	4.38868	1.14039e-05	7.20485e-05	51	50	43	97	105	85	49.0193	48.3055	42.205	98.0472	106.535	85.5155	THEMIS2	thymocyte selection associated family member 2
ENSG00000121005	1255.17	1.05543	0.061015	17.2979	4.87579e-67	2.7238e-65	887	865	859	1792	1619	1796	852.552	835.685	843.119	1811.35	1642.67	1806.89	CRISPLD1	cysteine rich secretory protein LCCL domain containing 1
ENSG00000157483	2348.37	1.05295	0.0512816	20.5328	1.09751e-93	8.88773e-92	1637	1528	1563	3188	3192	3031	1573.42	1476.22	1534.1	3222.42	3238.66	3049.38	MYO1E	myosin IE
ENSG00000167549	500.986	1.05239	0.196822	5.3469	8.94755e-08	7.30239e-07	277	406	317	484	769	737	266.242	392.24	311.14	489.225	780.242	741.47	CORO6	coronin 6
ENSG00000198246	93.0155	1.05043	0.22628	4.64216	3.44781e-06	2.32822e-05	47	64	91	139	136	127	45.1747	61.831	89.3177	140.501	137.988	127.77	SLC29A3	solute carrier family 29 member 3
ENSG00000056558	540.705	1.05032	0.0923434	11.374	5.63238e-30	1.39263e-28	395	439	367	725	818	843	379.66	424.122	360.215	732.827	829.959	848.113	TRAF1	TNF receptor associated factor 1
ENSG00000070404	2055.65	1.05018	0.0587981	17.8608	2.38039e-71	1.42096e-69	1430	1500	1311	2828	2953	2642	1374.46	1449.16	1286.76	2858.53	2996.17	2658.02	FSTL3	follistatin like 3
ENSG00000102760	286.667	1.04964	0.121055	8.67074	4.29317e-18	6.82108e-17	168	175	187	387	311	355	161.475	169.069	183.543	391.178	315.547	357.153	RGCC	regulator of cell cycle
ENSG00000128849	135.722	1.04821	0.18078	5.79824	6.70142e-09	6.06641e-08	104	112	103	208	199	226	99.961	108.204	101.096	210.246	201.909	227.371	CGNL1	cingulin like 1
ENSG00000117226	1715.83	1.04791	0.0642527	16.3092	8.49219e-60	4.11664e-58	1187	964	1139	2203	2165	2159	1140.9	931.33	1117.94	2226.78	2196.65	2172.09	GBP3	guanylate binding protein 3
ENSG00000124813	2196.05	1.04696	0.0578044	18.1121	2.55715e-73	1.58535e-71	1478	1403	1335	2570	2921	2865	1420.6	1355.45	1310.32	2597.75	2963.7	2882.38	RUNX2	runt related transcription factor 2
ENSG00000109220	339.542	1.04575	0.106176	9.84925	6.90592e-23	1.34219e-21	218	234	238	469	442	456	209.534	226.07	233.6	474.063	448.462	458.766	CHIC2	cysteine rich hydrophobic domain 2
ENSG00000183087	12713.9	1.04429	0.0538595	19.3891	9.53777e-84	6.99202e-82	8910	8192	8041	17186	16680	15870	8563.97	7914.37	7892.34	17371.5	16923.8	15966.3	GAS6	growth arrest specific 6
ENSG00000115419	3890.16	1.03985	0.0543582	19.1296	1.43132e-81	1.02063e-79	2859	2789	2443	4951	5491	5512	2747.97	2694.48	2397.84	5004.45	5571.27	5545.43	GLS	glutaminase
ENSG00000133110	600.696	1.03904	0.08725	11.9088	1.06475e-32	2.85204e-31	509	461	534	933	1018	1015	489.232	445.376	524.128	943.073	1032.88	1021.16	POSTN	periostin
ENSG00000100139	2248.61	1.03752	0.0588907	17.6177	1.80335e-69	1.03795e-67	1737	1570	1555	3383	3168	3022	1669.54	1516.79	1526.25	3419.52	3214.31	3040.33	MICALL1	MICAL like 1
ENSG00000130592	92.124	1.03596	0.195979	5.28606	1.24981e-07	1.00625e-06	56	62	68	129	129	108	53.8252	59.8988	66.7429	130.393	130.886	108.655	LSP1	lymphocyte-specific protein 1
ENSG00000041982	2402.4	1.03583	0.0538713	19.2278	2.16551e-82	1.56014e-80	1830	1841	1764	3675	3346	3671	1758.93	1778.61	1731.39	3714.68	3394.92	3693.27	TNC	tenascin C
ENSG00000136153	4139.07	1.03565	0.0470539	22.0099	2.31253e-107	2.27905e-105	3131	2791	2711	5547	5627	5802	3009.4	2696.41	2660.88	5606.89	5709.26	5837.19	LMO7	LIM domain 7
ENSG00000166123	922.096	1.03527	0.0690073	15.0024	7.08461e-51	2.93688e-49	681	657	619	1241	1248	1359	654.552	634.734	607.556	1254.4	1266.24	1367.24	GPT2	glutamic--pyruvic transaminase 2
ENSG00000117586	128.542	1.03447	0.200853	5.15036	2.59984e-07	2.01254e-06	70	79	81	153	175	124	67.2814	76.3226	79.5025	154.652	177.558	124.752	TNFSF4	TNF superfamily member 4
ENSG00000134684	2614.32	1.03357	0.0514645	20.0831	1.0372e-89	7.967e-88	1801	1712	1878	3394	3709	3487	1731.06	1653.98	1843.28	3430.64	3763.22	3508.15	YARS	tyrosyl-tRNA synthetase
ENSG00000204261	45.6127	1.03267	0.305294	3.38256	0.000718129	0.00336636	26	27	31	55	46	64	24.9903	26.085	30.4269	55.5938	46.6725	64.3882	PSMB8-AS1	PSMB8 antisense RNA 1 (head to head)
ENSG00000188064	25.3206	1.03254	0.443466	2.32834	0.0198943	0.0635793	6	8	16	16	16	27	5.76698	7.72888	15.7042	16.1727	16.2339	27.1638	WNT7B	Wnt family member 7B
ENSG00000135045	96.9211	1.03103	0.212184	4.85915	1.17893e-06	8.47313e-06	88	48	62	122	137	129	84.5824	46.3733	60.8538	123.317	139.003	129.782	C9orf40	chromosome 9 open reading frame 40
ENSG00000078725	161.401	1.02864	0.170986	6.01593	1.78857e-09	1.70867e-08	90	106	151	227	241	212	86.5047	102.408	148.208	229.451	244.523	213.286	BRINP1	BMP/retinoic acid inducible neural specific 1
ENSG00000129151	19.0489	1.02829	0.431634	2.38232	0.0172041	0.0560758	11	23	12	30	28	32	10.5728	22.2205	11.7782	30.3239	28.4093	32.1941	BBOX1	gamma-butyrobetaine hydroxylase 1
ENSG00000241878	1291.75	1.02558	0.0669601	15.3163	5.95196e-53	2.56401e-51	909	812	883	1690	1776	1620	873.698	784.481	866.676	1708.25	1801.96	1629.83	PISD	phosphatidylserine decarboxylase
ENSG00000155465	48.027	1.02542	0.266379	3.84947	0.000118374	0.000642886	37	41	25	67	69	65	35.5631	39.6105	24.5378	67.7233	70.0087	65.3942	SLC7A7	solute carrier family 7 member 7
ENSG00000198556	125.295	1.02472	0.19728	5.19427	2.0553e-07	1.61192e-06	105	75	89	158	188	179	100.922	72.4582	87.3546	159.706	190.748	180.086	ZNF789	zinc finger protein 789
ENSG00000186212	18.4871	1.02431	0.476733	2.1486	0.0316663	0.0933677	15	16	10	36	12	32	14.4175	15.4578	9.81513	36.3887	12.1754	32.1941	SOWAHB	sosondowah ankyrin repeat domain family member B
ENSG00000229241	28.3851	1.02374	0.342768	2.98669	0.00282016	0.0115714	25	16	19	37	42	38	24.0291	15.4578	18.6487	37.3995	42.614	38.2305
ENSG00000116962	8384.71	1.02096	0.0440429	23.1811	7.06018e-119	7.88814e-117	5931	5679	5782	11994	10871	10998	5700.66	5486.54	5675.11	12123.5	11029.9	11064.7	NID1	nidogen 1
ENSG00000126785	301.088	1.01915	0.13543	7.52532	5.25896e-14	6.75325e-13	222	201	208	428	391	408	213.378	194.188	204.155	432.621	396.716	410.475	RHOJ	ras homolog family member J
ENSG00000226878	44.9192	1.01828	0.321848	3.16384	0.001557	0.00679416	30	17	23	29	55	52	28.8349	16.4239	22.5748	29.3131	55.8041	52.3154
ENSG00000166482	8120.55	1.01811	0.0476128	21.3832	1.91656e-101	1.71122e-99	6464	7004	6378	13295	13119	12143	6212.96	6766.63	6260.09	13438.5	13310.8	12216.7	MFAP4	microfibril associated protein 4
ENSG00000175906	262.809	1.01775	0.122475	8.3099	9.57858e-17	1.41933e-15	192	180	185	394	353	335	184.543	173.9	181.58	398.254	358.161	337.032	ARL4D	ADP ribosylation factor like GTPase 4D
ENSG00000139083	732.194	1.01682	0.0773692	13.1424	1.88056e-39	6.13913e-38	506	511	462	942	941	988	486.349	493.682	453.459	952.17	954.757	993.992	ETV6	ETS variant 6
ENSG00000170049	146.902	1.01651	0.202041	5.03121	4.87385e-07	3.65898e-06	75	125	91	134	201	230	72.0873	120.764	89.3177	135.447	203.938	231.395	KCNAB3	potassium voltage-gated channel subfamily A regulatory beta subunit 3
ENSG00000143942	57.8779	1.01509	0.296275	3.42619	0.000612108	0.00291117	57	32	18	77	71	59	54.7863	30.9155	17.6672	77.8313	72.038	59.3579	CHAC2	ChaC cation transport regulator homolog 2
ENSG00000274654	21.3935	1.01236	0.421462	2.40203	0.0163045	0.0535025	19	12	14	24	42	21	18.2621	11.5933	13.7412	24.2591	42.614	21.1274
ENSG00000109762	957.457	1.01026	0.0659868	15.3101	6.55134e-53	2.81062e-51	719	706	697	1400	1336	1365	691.077	682.073	684.114	1415.11	1355.53	1373.28	SNX25	sorting nexin 25
ENSG00000138395	63.0127	1.00986	0.241345	4.18431	2.86035e-05	0.000171679	44	36	37	70	80	76	42.2912	34.7799	36.316	70.7557	81.1695	76.461	CDK15	cyclin dependent kinase 15
ENSG00000228594	78.9166	1.00975	0.238763	4.22909	2.34641e-05	0.000142428	61	42	40	101	100	75	58.631	40.5766	39.2605	102.09	101.462	75.4549	FNDC10	fibronectin type III domain containing 10
ENSG00000237296	19.557	1.00872	0.449953	2.24183	0.0249725	0.0768635	15	20	7	26	21	34	14.4175	19.3222	6.87059	26.2807	21.307	34.2062	SMG1P1	SMG1 pseudogene 1
ENSG00000080573	562.346	1.0086	0.0987543	10.2132	1.73077e-24	3.5279e-23	370	399	449	814	834	704	355.631	385.478	440.699	822.788	846.192	708.27	COL5A3	collagen type V alpha 3 chain
ENSG00000148680	192.826	1.00837	0.144432	6.98162	2.91796e-12	3.41732e-11	142	144	124	278	275	238	136.485	139.12	121.708	281.001	279.02	239.444	HTR7	5-hydroxytryptamine receptor 7
ENSG00000070214	6412.84	1.00808	0.0473072	21.3092	9.32223e-101	8.21812e-99	4506	4191	4197	8873	7915	8091	4331	4048.96	4119.41	8968.79	8030.71	8140.07	SLC44A1	solute carrier family 44 member 1
ENSG00000184497	27.3308	1.00711	0.366687	2.74651	0.00602325	0.0227524	17	18	22	48	27	35	16.3398	17.39	21.5933	48.5182	27.3947	35.2123	TMEM255B	transmembrane protein 255B
ENSG00000163171	4213.22	1.0051	0.049092	20.4739	3.68176e-93	2.94724e-91	3070	2824	2688	5564	5280	5679	2950.77	2728.29	2638.31	5624.07	5357.19	5713.44	CDC42EP3	CDC42 effector protein 3
ENSG00000222041	469.338	1.00371	0.108575	9.24442	2.36514e-20	4.10082e-19	318	272	304	592	563	565	305.65	262.782	298.38	598.391	571.231	568.427	CYTOR	cytoskeleton regulator RNA
ENSG00000196616	133.208	1.00298	0.205509	4.88044	1.05851e-06	7.68166e-06	82	68	103	180	136	171	78.8154	65.6954	101.096	181.943	137.988	172.037	ADH1B	alcohol dehydrogenase 1B (class I), beta polypeptide
ENSG00000163235	30.4298	1.00248	0.399203	2.51121	0.0120317	0.0411894	15	13	42	55	38	42	14.4175	12.5594	41.2235	55.5938	38.5555	42.2547	TGFA	transforming growth factor alpha
ENSG00000120833	657.786	1.00243	0.0817654	12.2598	1.48894e-34	4.2849e-33	418	512	460	878	914	880	401.766	494.648	451.496	887.479	927.362	885.337	SOCS2	suppressor of cytokine signaling 2
ENSG00000187123	137.721	1.0002	0.188262	5.31284	1.07931e-07	8.73692e-07	116	92	84	178	200	182	111.495	88.8821	82.4471	179.922	202.924	183.104	LYPD6	LY6/PLAUR domain containing 6
ENSG00000186205	209.05	-1.00214	0.145506	-6.88723	5.68901e-12	6.52005e-11	303	325	328	156	161	141	291.233	313.986	321.936	157.684	163.354	141.855	MARC1	mitochondrial amidoxime reducing component 1
ENSG00000079335	275.111	-1.00364	0.133484	-7.51881	5.52769e-14	7.08963e-13	412	349	409	171	190	199	395.999	337.172	401.439	172.846	192.778	200.207	CDC14A	cell division cycle 14A
ENSG00000130208	60.2697	-1.00379	0.255512	-3.92856	8.54555e-05	0.000473713	103	77	100	49	42	43	98.9998	74.3904	98.1513	49.529	42.614	43.2608	APOC1	apolipoprotein C1
ENSG00000245904	15.2376	-1.00403	0.471274	-2.13045	0.0331345	0.0968493	16	29	26	9	11	14	15.3786	28.0172	25.5193	9.09716	11.1608	14.0849
ENSG00000203943	38.6279	-1.00602	0.332094	-3.02933	0.00245093	0.0102129	72	46	60	40	26	19	69.2038	44.441	58.8908	40.4318	26.3801	19.1152	SAMD13	sterile alpha motif domain containing 13
ENSG00000268089	73.8798	-1.00729	0.231387	-4.35328	1.34115e-05	8.39194e-05	135	159	123	85	49	65	129.757	153.611	120.726	85.9177	49.7163	65.3942	GABRQ	gamma-aminobutyric acid type A receptor theta subunit
ENSG00000188042	2252.54	-1.00921	0.0533912	-18.9022	1.09418e-79	7.62024e-78	2961	3078	2935	1444	1358	1476	2846.01	2973.68	2880.74	1459.59	1377.85	1484.95	ARL4C	ADP ribosylation factor like GTPase 4C
ENSG00000111913	345.377	-1.01092	0.10672	-9.47267	2.72773e-21	4.98168e-20	494	451	481	248	207	224	474.815	435.715	472.108	250.677	210.026	225.359	RIPOR2	RHO family interacting cell polarization regulator 2
ENSG00000111799	61476.5	-1.01191	0.123691	-8.181	2.81505e-16	4.07306e-15	110745	90732	96724	55147	42182	44519	106444	87657	94935.8	55742.4	42798.7	44789	COL12A1	collagen type XII alpha 1 chain
ENSG00000107611	85.0318	-1.0127	0.225867	-4.48361	7.33908e-06	4.75606e-05	115	111	123	44	63	59	110.534	107.238	120.726	44.475	63.921	59.3579	CUBN	cubilin
ENSG00000244968	28.7611	-1.0139	0.406827	-2.49222	0.0126947	0.0432111	39	36	47	32	14	12	37.4854	34.7799	46.1311	32.3455	14.2047	12.0728	LIFR-AS1	LIFR antisense RNA 1
ENSG00000150627	31.6586	-1.0139	0.406906	-2.49174	0.0127119	0.0432627	38	37	47	20	21	17	36.5242	35.7461	46.1311	20.2159	21.307	17.1031	WDR17	WD repeat domain 17
ENSG00000151892	1687.26	-1.01623	0.0636292	-15.9711	2.03179e-57	9.45439e-56	2632	2487	2281	1269	1111	1129	2529.78	2402.71	2238.83	1282.7	1127.24	1135.85	GFRA1	GDNF family receptor alpha 1
ENSG00000068976	67.0273	-1.01694	0.245602	-4.14061	3.4638e-05	0.000205419	81	127	79	40	52	44	77.8542	122.696	77.5395	40.4318	52.7602	44.2669	PYGM	glycogen phosphorylase, muscle associated
ENSG00000183346	24.6765	-1.01724	0.402191	-2.52924	0.0114309	0.0394494	34	41	41	18	21	16	32.6796	39.6105	40.242	18.1943	21.307	16.097	CABCOCO1	ciliary associated calcium binding coiled-coil 1
ENSG00000178662	258.855	-1.01733	0.162176	-6.273	3.54163e-10	3.59724e-09	470	352	404	205	188	188	451.747	340.071	396.531	207.213	190.748	189.14	CSRNP3	cysteine and serine rich nuclear protein 3
ENSG00000136859	910.779	-1.01875	0.070998	-14.349	1.08087e-46	4.15885e-45	1275	1291	1315	640	607	591	1225.48	1247.25	1290.69	646.909	615.874	594.585	ANGPTL2	angiopoietin like 2
ENSG00000138639	563.482	-1.01981	0.0834594	-12.2193	2.45315e-34	6.99232e-33	780	814	817	380	386	375	749.708	786.413	801.896	384.103	391.643	377.274	ARHGAP24	Rho GTPase activating protein 24
ENSG00000109927	26.5606	-1.02083	0.38251	-2.66876	0.00761323	0.027784	43	38	27	15	21	15	41.33	36.7122	26.5008	15.1619	21.307	15.091	TECTA	tectorin alpha
ENSG00000225423	29.8162	-1.02132	0.34088	-2.99611	0.00273443	0.0112571	38	54	35	17	23	20	36.5242	52.1699	34.3529	17.1835	23.3362	20.1213
ENSG00000271811	37.9494	-1.02361	0.343988	-2.97572	0.00292299	0.0119605	37	64	41	17	26	24	35.5631	61.831	40.242	17.1835	26.3801	24.1456
ENSG00000116667	744.718	-1.02739	0.0749715	-13.7037	9.64353e-43	3.37491e-41	1127	1122	1181	537	511	567	1083.23	1083.97	1159.17	542.797	518.47	570.439	C1orf21	chromosome 1 open reading frame 21
ENSG00000184602	783.293	-1.02888	0.0729517	-14.1036	3.60903e-45	1.34409e-43	1113	1138	1107	559	515	505	1069.78	1099.43	1086.53	565.035	522.529	508.063	SNN	stannin
ENSG00000111052	956.887	-1.02943	0.0891384	-11.5487	7.4974e-31	1.90563e-29	1462	1298	1397	671	641	642	1405.22	1254.01	1371.17	678.244	650.371	645.894	LIN7A	lin-7 homolog A, crumbs cell polarity complex component
ENSG00000147027	2765.77	-1.03044	0.0616214	-16.7222	9.03247e-63	4.60281e-61	4343	4007	4111	1979	1901	1973	4174.33	3871.2	4035	2000.37	1928.79	1984.97	TMEM47	transmembrane protein 47
ENSG00000003147	39.5647	-1.0327	0.34497	-2.99359	0.00275716	0.0113396	60	71	42	26	36	19	57.6698	68.5938	41.2235	26.2807	36.5263	19.1152	ICA1	islet cell autoantigen 1
ENSG00000166924	175.696	-1.03288	0.179579	-5.75171	8.83436e-09	7.91833e-08	219	297	228	117	86	146	210.495	286.935	223.785	118.263	87.2573	146.886	NYAP1	neuronal tyrosine phosphorylated phosphoinositide-3-kinase adaptor 1
ENSG00000022267	3555.2	-1.03301	0.0433722	-23.8173	2.21e-125	2.71609e-123	5419	5238	5190	2551	2419	2460	5208.55	5060.48	5094.05	2578.54	2454.36	2474.92	FHL1	four and a half LIM domains 1
ENSG00000072657	1813.49	-1.03493	0.0642914	-16.0975	2.65472e-58	1.26057e-56	2629	2391	2440	1209	1107	1177	2526.9	2309.97	2394.89	1222.05	1123.18	1184.14	TRHDE	thyrotropin releasing hormone degrading enzyme
ENSG00000172346	289.291	-1.03657	0.124367	-8.33478	7.76423e-17	1.1554e-15	381	432	359	170	199	179	366.203	417.359	352.363	171.835	201.909	180.086	CSDC2	cold shock domain containing C2
ENSG00000150593	6316.43	-1.03697	0.0415019	-24.9861	8.66285e-138	1.28364e-135	9281	8935	9364	4400	4244	4254	8920.56	8632.19	9190.88	4447.5	4306.04	4279.8	PDCD4	programmed cell death 4
ENSG00000159753	35.5326	-1.0385	0.369005	-2.81431	0.0048882	0.0189303	32	80	38	23	30	17	30.7572	77.2888	37.2975	23.2483	30.4386	17.1031	CARMIL2	capping protein regulator and myosin 1 linker 2
ENSG00000151789	260.39	-1.03975	0.115373	-9.01208	2.02189e-19	3.41775e-18	422	378	385	187	174	192	405.611	365.189	377.882	189.019	176.544	193.165	ZNF385D	zinc finger protein 385D
ENSG00000109846	121.867	-1.04082	0.175575	-5.92808	3.065e-09	2.86904e-08	211	171	165	87	76	92	202.806	165.205	161.95	87.9393	77.1111	92.558	CRYAB	crystallin alpha B
ENSG00000196220	64.3003	-1.04104	0.256498	-4.05866	4.93551e-05	0.000285803	107	76	115	53	49	37	102.845	73.4243	112.874	53.5722	49.7163	37.2244	SRGAP3	SLIT-ROBO Rho GTPase activating protein 3
ENSG00000166432	31.6919	-1.04133	0.359826	-2.89399	0.00380379	0.0151204	30	56	49	17	20	26	28.8349	54.1021	48.0941	17.1835	20.2924	26.1577	ZMAT1	zinc finger matrin-type 1
ENSG00000203497	26.9145	-1.04144	0.363895	-2.86193	0.00421077	0.0165773	37	45	36	15	19	21	35.5631	43.4749	35.3345	15.1619	19.2778	21.1274
ENSG00000143869	181.369	-1.04404	0.166292	-6.27835	3.42195e-10	3.48755e-09	279	210	276	125	126	105	268.165	202.883	270.897	126.35	127.842	105.637	GDF7	growth differentiation factor 7
ENSG00000166165	1847.81	-1.04432	0.061803	-16.8976	4.68531e-64	2.48452e-62	2528	2642	2526	1232	1229	1119	2429.82	2552.46	2479.3	1245.3	1246.97	1125.79	CKB	creatine kinase B
ENSG00000115159	2247.42	-1.04524	0.0568541	-18.3847	1.74292e-75	1.13442e-73	3181	3034	3041	1556	1380	1367	3057.46	2931.18	2984.78	1572.8	1400.17	1375.29	GPD2	glycerol-3-phosphate dehydrogenase 2
ENSG00000144857	417.636	-1.04714	0.0991133	-10.5651	4.3266e-26	9.31913e-25	569	646	641	283	292	287	546.902	624.107	629.15	286.055	296.269	288.741	BOC	BOC cell adhesion associated, oncogene regulated
ENSG00000104432	122.262	-1.04727	0.192961	-5.42737	5.71918e-08	4.76059e-07	142	130	150	70	57	69	136.485	125.594	147.227	70.7557	57.8333	69.4185	IL7	interleukin 7
ENSG00000172059	499.05	-1.04769	0.101412	-10.331	5.10172e-25	1.06271e-23	832	668	707	353	343	328	799.688	645.361	693.929	356.811	348.014	329.989	KLF11	Kruppel like factor 11
ENSG00000064886	105.996	-1.04929	0.217661	-4.82077	1.43008e-06	1.01594e-05	135	158	166	80	51	82	129.757	152.645	162.931	80.8637	51.7456	82.4974	CHI3L2	chitinase 3 like 2
ENSG00000197635	46.1259	-1.05229	0.300295	-3.50419	0.000457995	0.00223991	80	61	73	50	25	24	76.8931	58.9327	71.6504	50.5398	25.3655	24.1456	DPP4	dipeptidyl peptidase 4
ENSG00000278156	25.6686	-1.05372	0.410632	-2.56609	0.0102853	0.0360312	28	41	37	9	24	16	26.9126	39.6105	36.316	9.09716	24.3509	16.097	TSC22D1-AS1	TSC22D1 antisense RNA 1
ENSG00000141837	20.5619	-1.05405	0.433184	-2.43326	0.0149635	0.0497109	22	30	28	9	10	18	21.1456	28.9833	27.4824	9.09716	10.1462	18.1092	CACNA1A	calcium voltage-gated channel subunit alpha1 A
ENSG00000182957	617.891	-1.05412	0.0914699	-11.5242	9.95756e-31	2.5126e-29	820	837	819	366	412	366	788.154	808.634	803.859	369.951	418.023	368.22	SPATA13	spermatogenesis associated 13
ENSG00000065361	18.1669	-1.05711	0.468234	-2.25765	0.0239675	0.074373	22	28	28	19	5	12	21.1456	27.0511	27.4824	19.2051	5.0731	12.0728	ERBB3	erb-b2 receptor tyrosine kinase 3
ENSG00000101224	3558.24	-1.05993	0.0580593	-18.2561	1.85213e-74	1.17262e-72	4241	4778	4769	1931	2170	2247	4076.29	4616.07	4680.83	1951.85	2201.72	2260.63	CDC25B	cell division cycle 25B
ENSG00000169302	245.823	-1.0608	0.132289	-8.01878	1.068e-15	1.49455e-14	380	454	403	213	172	184	365.242	438.614	395.55	215.3	174.515	185.116	STK32A	serine/threonine kinase 32A
ENSG00000171243	20.0595	-1.06371	0.466233	-2.28149	0.0225195	0.0705396	21	33	46	19	13	14	20.1844	31.8816	45.1496	19.2051	13.1901	14.0849	SOSTDC1	sclerostin domain containing 1
ENSG00000161544	604.347	-1.06384	0.0921651	-11.5427	8.03381e-31	2.03455e-29	718	792	827	399	342	332	690.115	765.159	811.711	403.308	347	334.014	CYGB	cytoglobin
ENSG00000187955	2927.7	-1.06528	0.0632787	-16.8348	1.35609e-63	7.11881e-62	4919	4861	4556	2167	2031	2375	4727.96	4696.26	4471.77	2190.4	2060.69	2389.41	COL14A1	collagen type XIV alpha 1 chain
ENSG00000166793	46.4615	-1.06587	0.306988	-3.47203	0.000516534	0.00249294	60	62	59	23	20	40	57.6698	59.8988	57.9092	23.2483	20.2924	40.2426	YPEL4	yippee like 4
ENSG00000113645	132.46	-1.06628	0.190521	-5.59664	2.18548e-08	1.89151e-07	208	200	160	110	87	63	199.922	193.222	157.042	111.188	88.2719	63.3821	WWC1	WW and C2 domain containing 1
ENSG00000198053	260.645	-1.06668	0.132693	-8.03868	9.0812e-16	1.27681e-14	390	349	433	186	198	153	374.854	337.172	424.995	188.008	200.895	153.928	SIRPA	signal regulatory protein alpha
ENSG00000183696	491.277	-1.06774	0.0914578	-11.6746	1.71829e-31	4.44309e-30	746	669	702	319	319	331	717.028	646.327	689.022	322.444	323.664	333.008	UPP1	uridine phosphorylase 1
ENSG00000157601	176.188	-1.06783	0.216803	-4.92535	8.42086e-07	6.18408e-06	341	200	242	126	133	99	327.757	193.222	237.526	127.36	134.944	99.6005	MX1	MX dynamin like GTPase 1
ENSG00000181826	333.454	-1.06966	0.119468	-8.95356	3.44199e-19	5.7623e-18	501	544	443	200	226	254	481.543	525.564	434.81	202.159	229.304	255.541	RELL1	RELT like 1
ENSG00000168646	127.86	-1.07005	0.189642	-5.64246	1.67639e-08	1.46609e-07	177	155	193	78	87	75	170.126	149.747	189.432	78.8421	88.2719	75.4549	AXIN2	axin 2
ENSG00000100292	169.227	-1.07402	0.146904	-7.31105	2.65056e-13	3.30025e-12	219	248	235	113	96	111	210.495	239.595	230.655	114.22	97.4035	111.673	HMOX1	heme oxygenase 1
ENSG00000181195	41.912	-1.07577	0.350222	-3.07167	0.00212862	0.00900632	47	56	53	24	29	18	45.1747	54.1021	52.0202	24.2591	29.424	18.1092	PENK	proenkephalin
ENSG00000115738	386.178	-1.07705	0.101502	-10.6112	2.64453e-26	5.72561e-25	579	612	566	276	261	262	556.514	591.259	555.536	278.98	264.816	263.589	ID2	inhibitor of DNA binding 2
ENSG00000169255	3104.43	-1.07714	0.0569722	-18.9063	1.01173e-79	7.06961e-78	4476	4041	4463	2105	1841	1958	4302.17	3904.05	4380.49	2127.73	1867.91	1969.88	B3GALNT1	beta-1,3-N-acetylgalactosaminyltransferase 1 (globoside blood group)
ENSG00000239219	66.1125	-1.07975	0.252909	-4.2693	1.96085e-05	0.000120141	82	83	132	48	50	37	78.8154	80.1871	129.56	48.5182	50.731	37.2244	LOC100128164	four and a half LIM domains 1 pseudogene
ENSG00000156103	869.908	-1.08013	0.0794061	-13.6026	3.86418e-42	1.33445e-40	1294	1167	1302	593	555	560	1243.75	1127.45	1277.93	599.402	563.114	563.397	MMP16	matrix metallopeptidase 16
ENSG00000114446	1352.06	-1.08185	0.0674901	-16.0298	7.91743e-58	3.72565e-56	1955	2110	2108	938	881	980	1879.07	2038.49	2069.03	948.127	893.88	985.944	IFT57	intraflagellar transport 57
ENSG00000138439	289.928	-1.09022	0.117383	-9.28773	1.57621e-20	2.76041e-19	458	393	449	206	171	209	440.213	379.681	440.699	208.224	173.5	210.268	FAM117B	family with sequence similarity 117 member B
ENSG00000223969	34.4666	-1.09054	0.348205	-3.13188	0.00173692	0.00751023	60	38	42	17	31	15	57.6698	36.7122	41.2235	17.1835	31.4532	15.091
ENSG00000124743	26.8394	-1.0919	0.408239	-2.67466	0.0074806	0.0273765	33	60	27	16	11	27	31.7184	57.9666	26.5008	16.1727	11.1608	27.1638	KLHL31	kelch like family member 31
ENSG00000138772	495.863	-1.09556	0.0956725	-11.4511	2.32136e-30	5.79453e-29	661	638	685	266	305	320	635.329	616.378	672.336	268.872	309.459	321.941	ANXA3	annexin A3
ENSG00000137486	418.01	-1.09562	0.105255	-10.4092	2.25045e-25	4.75416e-24	634	623	700	319	273	287	609.378	601.886	687.059	322.444	276.991	288.741	ARRB1	arrestin beta 1
ENSG00000081189	488.821	-1.10055	0.101037	-10.8926	1.25041e-27	2.85206e-26	817	800	810	375	350	361	785.271	772.888	795.025	379.049	355.117	363.19	MEF2C	myocyte enhancer factor 2C
ENSG00000149451	177.555	-1.10326	0.186672	-5.91018	3.41729e-09	3.18739e-08	203	283	268	72	124	141	195.116	273.409	263.045	72.7773	125.813	141.855	ADAM33	ADAM metallopeptidase domain 33
ENSG00000198756	293.063	-1.1046	0.124035	-8.90553	5.31302e-19	8.80293e-18	426	487	487	204	186	235	409.456	470.495	477.997	206.202	188.719	236.425	COLGALT2	collagen beta(1-O)galactosyltransferase 2
ENSG00000142494	39.6101	-1.10515	0.326555	-3.38428	0.000713645	0.00334835	59	35	54	18	29	19	56.7086	33.8138	53.0017	18.1943	29.424	19.1152	SLC47A1	solute carrier family 47 member 1
ENSG00000125730	3217.84	-1.10612	0.0626999	-17.6416	1.18153e-69	6.81928e-68	5142	5063	5341	2398	2201	2332	4942.3	4891.41	5242.26	2423.89	2233.18	2346.14	C3	complement C3
ENSG00000226650	16.3394	-1.10897	0.512209	-2.16508	0.0303817	0.0901911	21	21	12	7	6	11	20.1844	20.2883	11.7782	7.07557	6.08772	11.0667	KIF4B	kinesin family member 4B
ENSG00000236333	281.901	-1.11066	0.118803	-9.34879	8.86557e-21	1.57106e-19	407	399	398	174	169	192	391.194	385.478	390.642	175.879	171.471	193.165	TRHDE-AS1	TRHDE antisense RNA 1
ENSG00000130997	61.1369	-1.11142	0.265049	-4.19327	2.74961e-05	0.000165412	99	86	83	29	39	51	95.1552	83.0854	81.4655	29.3131	39.5702	51.3093	POLN	DNA polymerase nu
ENSG00000145242	331.89	-1.11463	0.1173	-9.50241	2.05079e-21	3.75852e-20	577	502	508	249	230	224	554.591	484.987	498.608	251.688	233.362	225.359	EPHA5	EPH receptor A5
ENSG00000182568	454.942	-1.11671	0.103313	-10.809	3.11986e-27	7.00896e-26	678	691	645	256	317	318	651.669	667.582	633.076	258.764	321.634	319.929	SATB1	SATB homeobox 1
ENSG00000170915	344.13	-1.11804	0.117139	-9.5445	1.36762e-21	2.51972e-20	524	512	505	217	264	200	503.65	494.648	495.664	219.343	267.859	201.213	PAQR8	progestin and adipoQ receptor family member 8
ENSG00000198108	462.003	-1.11877	0.117361	-9.53275	1.53166e-21	2.81204e-20	727	738	632	380	286	260	698.766	712.989	620.316	384.103	290.181	261.577	CHSY3	chondroitin sulfate synthase 3
ENSG00000196189	39.5155	-1.11908	0.360237	-3.10652	0.00189304	0.00811083	55	74	50	18	36	25	52.864	71.4921	49.0756	18.1943	36.5263	25.1516	SEMA4A	semaphorin 4A
ENSG00000251867	26.0725	-1.12022	0.378859	-2.95683	0.00310819	0.0126514	33	44	34	13	15	21	31.7184	42.5088	33.3714	13.1403	15.2193	21.1274
ENSG00000109472	4661.44	-1.12119	0.0452095	-24.8	8.96933e-136	1.29239e-133	7042	6645	6851	3230	2909	2920	6768.51	6419.8	6724.34	3264.87	2951.53	2937.71	CPE	carboxypeptidase E
ENSG00000184925	19.5986	-1.12391	0.456092	-2.46422	0.0137313	0.0462572	23	32	20	9	12	12	22.1068	30.9155	19.6303	9.09716	12.1754	12.0728	LCN12	lipocalin 12
ENSG00000107104	578.598	-1.12679	0.0917547	-12.2804	1.1536e-34	3.32445e-33	876	883	953	382	398	412	841.979	853.075	935.382	386.124	403.818	414.499	KANK1	KN motif and ankyrin repeat domains 1
ENSG00000116132	8791.88	-1.12709	0.0488693	-23.0633	1.0813e-117	1.1828e-115	13210	13063	12618	6054	5268	5762	12697	12620.3	12384.7	6119.36	5345.01	5796.95	PRRX1	paired related homeobox 1
ENSDARG99900000002	1126.07	-1.12782	0.0778886	-14.4799	1.6227e-47	6.32522e-46	1485	1669	1709	692	728	716	1427.33	1612.44	1677.41	699.471	738.643	720.343
ENSG00000082196	46.6726	-1.12794	0.285467	-3.9512	7.77589e-05	0.000434041	59	73	73	31	39	20	56.7086	70.526	71.6504	31.3347	39.5702	20.1213	C1QTNF3	C1q and TNF related 3
ENSG00000214140	34.2963	-1.13084	0.342615	-3.30062	0.000964724	0.00440471	42	69	42	26	22	19	40.3689	66.6616	41.2235	26.2807	22.3216	19.1152	PRCD	photoreceptor disc component
ENSG00000260942	20.0889	-1.13194	0.426934	-2.65133	0.00801744	0.0290712	24	29	36	10	16	13	23.0679	28.0172	35.3345	10.108	16.2339	13.0788	CAPN10-AS1	CAPN10 antisense RNA 1 (head to head)
ENSG00000233237	38.3012	-1.13257	0.34836	-3.25115	0.00114938	0.00515764	64	58	54	34	19	24	61.5145	56.0343	53.0017	34.3671	19.2778	24.1456
ENSG00000154309	452.398	-1.13288	0.0957475	-11.832	2.66774e-32	7.06426e-31	668	701	688	306	310	284	642.057	677.243	675.281	309.304	314.532	285.723	DISP1	dispatched RND transporter family member 1
ENSG00000130052	199.561	-1.13368	0.135588	-8.36124	6.20645e-17	9.28213e-16	301	338	319	132	135	152	289.31	326.545	313.103	133.425	136.974	152.922	STARD8	StAR related lipid transfer domain containing 8
ENSG00000170571	387.076	-1.13515	0.113557	-9.99622	1.58324e-23	3.14138e-22	617	547	474	250	244	221	593.038	528.462	465.237	252.699	247.567	222.34	EMB	embigin
ENSG00000111961	2042.42	-1.13588	0.0637318	-17.8227	4.70744e-71	2.78619e-69	3099	2913	2878	1352	1250	1279	2978.65	2814.28	2824.79	1366.6	1268.27	1286.76	SASH1	SAM and SH3 domain containing 1
ENSG00000251411	19.9253	-1.13738	0.453624	-2.50732	0.0121651	0.0415915	33	18	27	17	12	5	31.7184	17.39	26.5008	17.1835	12.1754	5.03033
ENSG00000164188	345.02	-1.1381	0.113868	-9.99489	1.60472e-23	3.18097e-22	565	563	558	233	253	249	543.057	543.92	547.684	235.515	256.699	250.51	RANBP3L	RAN binding protein 3 like
ENSG00000143469	506.473	-1.13926	0.0940795	-12.1096	9.39873e-34	2.61824e-32	819	726	728	345	298	347	787.193	701.395	714.541	348.725	302.357	349.105	SYT14	synaptotagmin 14
ENSG00000170430	101.418	-1.1425	0.196284	-5.82067	5.86121e-09	5.33355e-08	153	152	146	65	64	67	147.058	146.849	143.301	65.7017	64.9356	67.4064	MGMT	O-6-methylguanine-DNA methyltransferase
ENSG00000121068	1120.93	-1.14305	0.0807596	-14.1537	1.77159e-45	6.64521e-44	1570	1784	1699	675	714	807	1509.03	1723.54	1667.59	682.287	724.438	811.895	TBX2	T-box 2
ENSG00000163536	237.676	-1.14388	0.133827	-8.5474	1.2589e-17	1.96725e-16	379	345	329	158	165	134	364.281	333.308	322.918	159.706	167.412	134.813	SERPINI1	serpin family I member 1
ENSG00000183248	28.3912	-1.14419	0.350812	-3.26155	0.00110803	0.00498926	35	43	44	18	14	21	33.6407	41.5427	43.1866	18.1943	14.2047	21.1274	PRR36	proline rich 36
ENSG00000136531	413.861	-1.14466	0.110445	-10.3641	3.61328e-25	7.56435e-24	616	616	536	237	257	273	592.077	595.123	526.091	239.559	260.757	274.656	SCN2A	sodium voltage-gated channel alpha subunit 2
ENSG00000164105	1188.53	-1.14757	0.0811035	-14.1495	1.88074e-45	7.0294e-44	1819	1580	1636	790	723	667	1748.36	1526.45	1605.75	798.529	733.57	671.046	SAP30	Sin3A associated protein 30
ENSG00000108960	531.296	-1.14795	0.101288	-11.3335	8.95149e-30	2.18485e-28	719	758	788	373	298	310	691.077	732.311	773.432	377.027	302.357	311.88	MMD	monocyte to macrophage differentiation associated
ENSG00000122547	55.1696	-1.14889	0.277914	-4.13398	3.56535e-05	0.000210942	82	108	69	36	36	40	78.8154	104.34	67.7244	36.3887	36.5263	40.2426	EEPD1	endonuclease/exonuclease/phosphatase family domain containing 1
ENSG00000225156	170.636	-1.1528	0.155933	-7.3929	1.43663e-13	1.81472e-12	250	274	282	116	100	132	240.291	264.714	276.787	117.252	101.462	132.801
ENSG00000050327	78.11	-1.15414	0.226833	-5.08807	3.61735e-07	2.76637e-06	113	123	112	48	56	46	108.611	118.831	109.929	48.5182	56.8187	46.279	ARHGEF5	Rho guanine nucleotide exchange factor 5
ENSG00000152779	151.926	-1.15425	0.169281	-6.81853	9.19758e-12	1.04211e-10	266	189	218	97	104	89	255.67	182.595	213.97	98.0472	105.52	89.5398	SLC16A12	solute carrier family 16 member 12
ENSG00000105926	706.416	-1.15868	0.0786117	-14.7392	3.60961e-49	1.44474e-47	1026	1068	973	432	423	463	986.154	1031.8	955.012	436.664	429.184	465.808	MPP6	membrane palmitoylated protein 6
ENSG00000184451	50.87	-1.15893	0.2787	-4.15834	3.20563e-05	0.000191031	64	72	78	36	28	28	61.5145	69.5599	76.558	36.3887	28.4093	28.1698	CCR10	C-C motif chemokine receptor 10
ENSG00000214425	49.4632	-1.15903	0.327404	-3.54007	0.000400024	0.00197817	64	62	74	39	19	28	61.5145	59.8988	72.6319	39.421	19.2778	28.1698
ENSG00000136449	54.7958	-1.1602	0.260662	-4.45096	8.5488e-06	5.50416e-05	99	76	102	34	35	50	95.1552	73.4243	100.114	34.3671	35.5117	50.3033	MYCBPAP	MYCBP associated protein
ENSG00000164104	2221.61	-1.16172	0.0511102	-22.7296	2.28209e-114	2.34875e-112	3143	3225	3212	1281	1402	1426	3020.94	3115.7	3152.62	1294.83	1422.5	1434.65	HMGB2	high mobility group box 2
ENSG00000143674	55.2609	-1.162	0.290234	-4.00367	6.23675e-05	0.00035457	81	72	71	46	29	21	77.8542	69.5599	69.6874	46.4966	29.424	21.1274	MAP3K21	mitogen-activated protein kinase kinase kinase 21
ENSG00000109861	5217.35	-1.16452	0.036822	-31.6257	1.63713e-219	4.68555e-217	7163	6899	6795	3004	2893	3030	6884.81	6665.19	6669.38	3036.43	2935.29	3048.38	CTSC	cathepsin C
ENSG00000120915	28.2599	-1.16591	0.383718	-3.03847	0.00237784	0.009946	52	33	53	14	31	14	49.9805	31.8816	52.0202	14.1511	31.4532	14.0849	EPHX2	epoxide hydrolase 2
ENSG00000169126	116.045	-1.16596	0.193218	-6.03443	1.59523e-09	1.53097e-08	165	150	199	85	56	79	158.592	144.916	195.321	85.9177	56.8187	79.4792	ARMC4	armadillo repeat containing 4
ENSG00000144681	243.354	-1.16671	0.132167	-8.82757	1.0697e-18	1.74468e-17	312	372	364	169	149	130	299.883	359.393	357.271	170.825	151.178	130.788	STAC	SH3 and cysteine rich domain
ENSG00000063180	350.451	-1.17092	0.109366	-10.7064	9.49423e-27	2.09686e-25	488	522	480	202	195	238	469.048	504.309	471.126	204.181	197.851	239.444	CA11	carbonic anhydrase 11
ENSG00000036530	19.0688	-1.17213	0.425683	-2.75353	0.00589568	0.0223352	36	32	33	18	12	13	34.6019	30.9155	32.3899	18.1943	12.1754	13.0788	CYP46A1	cytochrome P450 family 46 subfamily A member 1
ENSG00000163053	48.6504	-1.17294	0.275757	-4.25351	2.10441e-05	0.00012841	78	74	69	35	34	25	74.9708	71.4921	67.7244	35.3779	34.4971	25.1516	SLC16A14	solute carrier family 16 member 14
ENSG00000249364	44.4092	-1.17593	0.312524	-3.76269	0.000168099	0.000885617	64	69	60	27	15	40	61.5145	66.6616	58.8908	27.2915	15.2193	40.2426	LOC101928858	uncharacterized LOC101928858
ENSG00000089820	51.5439	-1.18084	0.290273	-4.06804	4.74109e-05	0.000275307	53	89	87	34	34	29	50.9417	85.9837	85.3916	34.3671	34.4971	29.1759	ARHGAP4	Rho GTPase activating protein 4
ENSG00000008735	45.8104	-1.18206	0.279228	-4.2333	2.30291e-05	0.000140031	67	65	83	31	25	35	64.398	62.7971	81.4655	31.3347	25.3655	35.2123	MAPK8IP2	mitogen-activated protein kinase 8 interacting protein 2
ENSG00000134569	380.824	-1.18295	0.102912	-11.4948	1.40184e-30	3.52027e-29	636	618	641	258	251	292	611.3	597.056	629.15	260.785	254.669	293.771	LRP4	LDL receptor related protein 4
ENSG00000185920	116.304	-1.18395	0.171689	-6.89587	5.35364e-12	6.15595e-11	206	177	183	86	72	81	198	171.001	179.617	86.9285	73.0526	81.4913	PTCH1	patched 1
ENSG00000227888	12.1716	-1.18633	0.547934	-2.16509	0.0303806	0.0901911	19	21	17	7	14	3	18.2621	20.2883	16.6857	7.07557	14.2047	3.0182
ENSG00000106034	434.798	-1.18651	0.112725	-10.5257	6.57666e-26	1.41074e-24	702	585	698	326	245	266	674.737	565.174	685.096	329.52	248.582	267.613	CPED1	cadherin like and PC-esterase domain containing 1
ENSG00000129675	365.767	-1.18664	0.115207	-10.3001	7.03786e-25	1.45875e-23	640	493	601	227	246	258	615.145	476.292	589.889	229.451	249.596	259.565	ARHGEF6	Rac/Cdc42 guanine nucleotide exchange factor 6
ENSG00000164647	109.697	-1.18767	0.219267	-5.41653	6.07657e-08	5.04201e-07	172	147	151	89	39	70	165.32	142.018	148.208	89.9609	39.5702	70.4246	STEAP1	STEAP family member 1
ENSG00000187098	1053.36	-1.18938	0.0706782	-16.8281	1.51916e-63	7.95483e-62	1629	1590	1651	708	695	646	1565.74	1536.11	1620.48	715.644	705.16	649.918	MITF	melanogenesis associated transcription factor
ENSG00000170271	1069.45	-1.18978	0.0744148	-15.9884	1.53896e-57	7.19315e-56	1534	1675	1652	647	698	700	1474.42	1618.23	1621.46	653.985	708.204	704.246	FAXDC2	fatty acid hydroxylase domain containing 2
ENSG00000171509	14.921	-1.19252	0.483836	-2.46473	0.0137117	0.0462212	23	19	27	10	6	13	22.1068	18.3561	26.5008	10.108	6.08772	13.0788	RXFP1	relaxin/insulin like family peptide receptor 1
ENSG00000181885	29.5355	-1.19395	0.369702	-3.22948	0.00124016	0.00551877	32	39	41	12	17	18	30.7572	37.6783	40.242	12.1296	17.2485	18.1092	CLDN7	claudin 7
ENSG00000128564	13.7051	-1.19458	0.533137	-2.24065	0.0250486	0.0770638	20	21	21	4	10	12	19.2233	20.2883	20.6118	4.04318	10.1462	12.0728	VGF	VGF nerve growth factor inducible
ENSG00000184613	42.838	-1.1952	0.289123	-4.13387	3.56702e-05	0.000210942	72	77	73	36	34	23	69.2038	74.3904	71.6504	36.3887	34.4971	23.1395	NELL2	neural EGFL like 2
ENSG00000167081	740.579	-1.19545	0.0853476	-14.0069	1.4148e-44	5.15871e-43	1142	1089	1103	433	438	526	1097.65	1052.09	1082.61	437.675	444.403	529.19	PBX3	PBX homeobox 3
ENSG00000154548	17.2504	-1.198	0.470408	-2.54672	0.010874	0.0378019	36	20	23	6	16	11	34.6019	19.3222	22.5748	6.06478	16.2339	11.0667	SRSF12	serine and arginine rich splicing factor 12
ENSG00000124466	84.3336	-1.19976	0.208292	-5.75998	8.41214e-09	7.5561e-08	140	116	127	46	49	65	134.563	112.069	124.652	46.4966	49.7163	65.3942	LYPD3	LY6/PLAUR domain containing 3
ENSG00000116032	118.447	-1.19978	0.174917	-6.85917	6.9261e-12	7.91614e-11	176	159	163	65	70	73	169.165	153.611	159.987	65.7017	71.0233	73.4428	GRIN3B	glutamate ionotropic receptor NMDA type subunit 3B
ENSG00000162407	2861.02	-1.2002	0.0525604	-22.8348	2.07103e-115	2.16351e-113	4310	3976	4356	1872	1680	1728	4142.61	3841.25	4275.47	1892.21	1704.56	1738.48	PLPP3	phospholipid phosphatase 3
ENSG00000145147	634.7	-1.20132	0.0924839	-12.9895	1.40369e-38	4.44353e-37	1026	963	907	448	378	382	986.154	930.363	890.232	452.837	383.526	384.317	SLIT2	slit guidance ligand 2
ENSG00000074706	13.6837	-1.20234	0.543514	-2.21217	0.0269552	0.0818805	29	15	16	12	3	10	27.8737	14.4916	15.7042	12.1296	3.04386	10.0607	IPCEF1	interaction protein for cytohesin exchange factors 1
ENSG00000183773	16.6532	-1.20306	0.506332	-2.37602	0.0175006	0.0569679	10	32	37	11	12	10	9.61164	30.9155	36.316	11.1188	12.1754	10.0607	AIFM3	apoptosis inducing factor, mitochondria associated 3
ENSG00000002745	32.9257	-1.20403	0.342298	-3.51749	0.000435652	0.00213714	54	48	66	20	30	20	51.9028	46.3733	64.7798	20.2159	30.4386	20.1213	WNT16	Wnt family member 16
ENSG00000115266	114.953	-1.20691	0.190065	-6.35	2.1532e-10	2.22157e-09	199	174	171	74	84	68	191.272	168.103	167.839	74.7989	85.228	68.4124	APC2	APC2, WNT signaling pathway regulator
ENSG00000053438	414.443	-1.20718	0.124222	-9.71797	2.52769e-22	4.801e-21	508	634	605	250	286	190	488.271	612.513	593.815	252.699	290.181	191.152	NNAT	neuronatin
ENSG00000245526	422.923	-1.20828	0.107669	-11.2222	3.17208e-29	7.58286e-28	607	685	644	221	295	288	583.426	661.785	632.094	223.386	299.313	289.747	LINC00461	long intergenic non-protein coding RNA 461
ENSG00000104321	2098.66	-1.20833	0.0770265	-15.6871	1.85236e-55	8.3951e-54	2822	2402	2929	1162	1055	1170	2712.4	2320.59	2874.85	1174.55	1070.42	1177.1	TRPA1	transient receptor potential cation channel subfamily A member 1
ENSG00000164099	1386.01	-1.20837	0.0645798	-18.7113	4.00123e-78	2.72305e-76	2078	1889	1824	760	790	854	1997.3	1824.98	1790.28	768.205	801.549	859.18	PRSS12	protease, serine 12
ENSG00000278978	61.1716	-1.2084	0.26282	-4.59784	4.26893e-06	2.84863e-05	101	94	82	37	29	49	97.0775	90.8143	80.484	37.3995	29.424	49.2972
ENSG00000118898	2292.7	-1.20883	0.0528366	-22.8786	7.59788e-116	7.97701e-114	3067	3025	2985	1247	1194	1327	2947.89	2922.48	2929.82	1260.46	1211.46	1335.05	PPL	periplakin
ENSG00000073464	301.646	-1.2122	0.113489	-10.6812	1.24635e-26	2.73529e-25	459	470	450	215	187	169	441.174	454.071	441.681	217.321	189.734	170.025	CLCN4	chloride voltage-gated channel 4
ENSG00000160145	218.902	-1.21768	0.13863	-8.78369	1.58197e-18	2.56019e-17	374	346	313	144	136	146	359.475	334.274	307.213	145.555	137.988	146.886	KALRN	kalirin RhoGEF kinase
ENSG00000105499	15.8131	-1.21811	0.521153	-2.33733	0.0194219	0.062246	26	18	43	13	4	19	24.9903	17.39	42.205	13.1403	4.05848	19.1152	PLA2G4C	phospholipase A2 group IVC
ENSG00000259030	13.8002	-1.21851	0.507303	-2.40194	0.0163084	0.0535068	16	23	24	5	10	11	15.3786	22.2205	23.5563	5.05398	10.1462	11.0667	FPGT-TNNI3K	FPGT-TNNI3K readthrough
ENSG00000280852	354.365	-1.22452	0.109973	-11.1347	8.50386e-29	2.00306e-27	546	546	595	224	213	256	524.795	527.496	584	226.418	216.114	257.553	LOC653653	adaptor related protein complex 1 sigma 2 subunit pseudogene
ENSG00000078053	80.5871	-1.22457	0.266892	-4.58824	4.47008e-06	2.97431e-05	113	108	139	25	50	73	108.611	104.34	136.43	25.2699	50.731	73.4428	AMPH	amphiphysin
ENSG00000272168	93.8184	-1.22561	0.221915	-5.52288	3.33483e-08	2.8396e-07	128	147	115	41	49	70	123.029	142.018	112.874	41.4426	49.7163	70.4246	CASC15	cancer susceptibility 15 (non-protein coding)
ENSG00000172164	360.731	-1.22604	0.108609	-11.2886	1.49415e-29	3.63413e-28	502	534	551	219	239	193	482.504	515.902	540.813	221.364	242.494	194.171	SNTB1	syntrophin beta 1
ENSG00000198885	73.6765	-1.22804	0.245671	-4.99872	5.77126e-07	4.30485e-06	113	96	118	35	46	53	108.611	92.7465	115.818	35.3779	46.6725	53.3215	ITPRIPL1	ITPRIP like 1
ENSG00000137266	84.9397	-1.22868	0.222253	-5.52828	3.2338e-08	2.75771e-07	107	109	133	52	41	50	102.845	105.306	130.541	52.5614	41.5994	50.3033	SLC22A23	solute carrier family 22 member 23
ENSG00000171219	38.9696	-1.23203	0.398209	-3.09392	0.00197531	0.00841362	55	51	70	26	16	30	52.864	49.2716	68.7059	26.2807	16.2339	30.182	CDC42BPG	CDC42 binding protein kinase gamma
ENSG00000128594	23.0732	-1.23226	0.404964	-3.04289	0.00234316	0.00982416	32	26	35	13	12	13	30.7572	25.1188	34.3529	13.1403	12.1754	13.0788	LRRC4	leucine rich repeat containing 4
ENSG00000105894	354.443	-1.23271	0.109876	-11.2191	3.28419e-29	7.8419e-28	583	516	557	229	245	202	560.358	498.512	546.703	231.472	248.582	203.225	PTN	pleiotrophin
ENSG00000170873	29.7348	-1.23389	0.360239	-3.42519	0.000614377	0.00291798	40	42	60	13	23	22	38.4465	40.5766	58.8908	13.1403	23.3362	22.1334	MTSS1	MTSS1, I-BAR domain containing
ENSG00000150722	19.2647	-1.2351	0.43987	-2.80787	0.004987	0.0192915	30	30	21	10	8	15	28.8349	28.9833	20.6118	10.108	8.11695	15.091	PPP1R1C	protein phosphatase 1 regulatory inhibitor subunit 1C
ENSG00000145730	21003.3	-1.23622	0.0378072	-32.698	1.66869e-234	5.20357e-232	32809	31813	31472	13544	12675	12916	31534.8	30734.8	30890.2	13690.2	12860.3	12994.3	PAM	peptidylglycine alpha-amidating monooxygenase
ENSG00000129009	19.6282	-1.23641	0.487649	-2.53545	0.0112302	0.0388722	34	21	26	5	8	20	32.6796	20.2883	25.5193	5.05398	8.11695	20.1213	ISLR	immunoglobulin superfamily containing leucine rich repeat
ENSG00000157734	18.4605	-1.2365	0.458402	-2.6974	0.00698824	0.025837	34	26	26	13	11	11	32.6796	25.1188	25.5193	13.1403	11.1608	11.0667	SNX22	sorting nexin 22
ENSG00000116106	1160.29	-1.23781	0.0686332	-18.0351	1.03325e-72	6.31217e-71	1879	1823	1748	749	710	758	1806.03	1761.22	1715.68	757.086	720.38	762.597	EPHA4	EPH receptor A4
ENSG00000180592	211.313	-1.23857	0.15107	-8.19867	2.43068e-16	3.52913e-15	292	335	305	100	138	141	280.66	323.647	299.361	101.08	140.017	141.855	SKIDA1	SKI/DACH domain containing 1
ENSG00000027075	22.671	-1.23983	0.426788	-2.90504	0.00367209	0.0146722	37	24	35	15	14	10	35.5631	23.1866	34.3529	15.1619	14.2047	10.0607	PRKCH	protein kinase C eta
ENSG00000140450	1153.31	-1.23995	0.0652414	-19.0056	1.53423e-80	1.07928e-78	1790	1699	1800	719	672	758	1720.48	1641.42	1766.72	726.762	681.824	762.597	ARRDC4	arrestin domain containing 4
ENSG00000197977	13.5115	-1.24137	0.545342	-2.27632	0.0228267	0.0713628	14	29	21	7	6	13	13.4563	28.0172	20.6118	7.07557	6.08772	13.0788	ELOVL2	ELOVL fatty acid elongase 2
ENSG00000135298	268.77	-1.24207	0.143291	-8.66815	4.39188e-18	6.96732e-17	467	457	430	191	198	160	448.863	441.512	422.05	193.062	200.895	160.97	ADGRB3	adhesion G protein-coupled receptor B3
ENSG00000225280	29.8902	-1.24212	0.355201	-3.49695	0.000470612	0.00229463	41	36	56	19	19	16	39.4077	34.7799	54.9647	19.2051	19.2778	16.097
ENSG00000109452	637.466	-1.24309	0.0847718	-14.6639	1.09714e-48	4.35789e-47	1093	928	994	418	396	408	1050.55	896.55	975.624	422.513	401.789	410.475	INPP4B	inositol polyphosphate-4-phosphatase type II B
ENSG00000162882	17.7312	-1.24382	0.529755	-2.34791	0.018879	0.060739	40	41	13	7	11	20	38.4465	39.6105	12.7597	7.07557	11.1608	20.1213	HAAO	3-hydroxyanthranilate 3,4-dioxygenase
ENSG00000178235	546.265	-1.24504	0.101093	-12.3158	7.45051e-35	2.15899e-33	920	919	886	402	346	355	884.27	887.855	869.62	406.34	351.058	357.153	SLITRK1	SLIT and NTRK like family member 1
ENSG00000152503	35.7496	-1.25026	0.30849	-4.05284	5.06002e-05	0.000292607	61	62	58	30	20	23	58.631	59.8988	56.9277	30.3239	20.2924	23.1395	TRIM36	tripartite motif containing 36
ENSG00000231160	25.1616	-1.25081	0.388323	-3.22107	0.00127713	0.00567	35	33	46	9	20	17	33.6407	31.8816	45.1496	9.09716	20.2924	17.1031	KLF3-AS1	KLF3 antisense RNA 1
ENSG00000105967	419.84	-1.25176	0.110522	-11.3258	9.77299e-30	2.3798e-28	600	587	659	279	243	222	576.698	567.106	646.817	282.012	246.552	223.346	TFEC	transcription factor EC
ENSG00000153132	174.629	-1.25322	0.160815	-7.79291	6.54857e-15	8.84417e-14	231	234	228	88	81	110	222.029	226.07	223.785	88.9501	82.1842	110.667	CLGN	calmegin
ENSG00000139209	198.364	-1.25825	0.183747	-6.84771	7.50403e-12	8.55328e-11	430	312	254	144	114	141	413.3	301.426	249.304	145.555	115.667	141.855	SLC38A4	solute carrier family 38 member 4
ENSG00000102349	25.765	-1.26038	0.438528	-2.87411	0.00405168	0.0160185	57	26	37	20	18	10	54.7863	25.1188	36.316	20.2159	18.2631	10.0607	KLF8	Kruppel like factor 8
ENSG00000036672	18.5179	-1.26202	0.478626	-2.63675	0.00837051	0.0301526	18	33	24	6	15	9	17.3009	31.8816	23.5563	6.06478	15.2193	9.05459	USP2	ubiquitin specific peptidase 2
ENSG00000182287	2262.43	-1.26316	0.0559701	-22.5685	8.83607e-113	9.00546e-111	3625	3593	3511	1421	1373	1495	3484.22	3471.23	3446.09	1436.34	1393.07	1504.07	AP1S2	adaptor related protein complex 1 sigma 2 subunit
ENSG00000224023	10.9924	-1.26421	0.564429	-2.2398	0.025104	0.0771636	15	14	21	7	5	8	14.4175	13.5255	20.6118	7.07557	5.0731	8.04852	FLJ37035	uncharacterized LOC399821
ENSG00000275367	20.4773	-1.26449	0.470785	-2.68592	0.00723311	0.0266106	32	18	45	11	15	12	30.7572	17.39	44.1681	11.1188	15.2193	12.0728
ENSG00000077616	125.06	-1.2646	0.182044	-6.94664	3.74081e-12	4.34445e-11	181	171	221	66	80	83	173.971	165.205	216.914	66.7125	81.1695	83.5034	NAALAD2	N-acetylated alpha-linked acidic dipeptidase 2
ENSG00000110900	905.932	-1.26872	0.084556	-15.0045	6.86333e-51	2.8508e-49	1387	1490	1489	632	544	563	1333.13	1439.5	1461.47	638.823	551.953	566.415	TSPAN11	tetraspanin 11
ENSG00000166707	45.2143	-1.26886	0.281598	-4.50593	6.60829e-06	4.30921e-05	86	62	78	35	24	31	82.6601	59.8988	76.558	35.3779	24.3509	31.188	ZCCHC18	zinc finger CCHC-type containing 18
ENSG00000149131	494.815	-1.27103	0.0941713	-13.497	1.62961e-41	5.5452e-40	793	763	763	315	288	319	762.203	737.142	748.894	318.401	292.21	320.935	SERPING1	serpin family G member 1
ENSG00000271092	11.3866	-1.27602	0.575282	-2.21808	0.0265496	0.0807777	15	23	10	6	5	8	14.4175	22.2205	9.81513	6.06478	5.0731	8.04852	TMEM56-RWDD3	TMEM56-RWDD3 readthrough
ENSG00000018625	195.916	-1.27806	0.166545	-7.67394	1.66791e-14	2.19582e-13	308	316	356	137	112	139	296.038	305.291	349.418	138.479	113.637	139.843	ATP1A2	ATPase Na+/K+ transporting subunit alpha 2
ENSG00000129946	408.546	-1.27821	0.124326	-10.2811	8.5708e-25	1.77121e-23	530	687	618	206	284	236	509.417	663.717	606.575	208.224	288.152	237.431	SHC2	SHC adaptor protein 2
ENSG00000185070	434.934	-1.27929	0.106842	-11.9736	4.8836e-33	1.32167e-31	658	734	720	296	282	257	632.446	709.124	706.689	299.196	286.123	258.559	FLRT2	fibronectin leucine rich transmembrane protein 2
ENSG00000174343	34.2759	-1.2814	0.344949	-3.71477	0.000203392	0.00105761	55	48	39	26	16	14	52.864	46.3733	38.279	26.2807	16.2339	14.0849	CHRNA9	cholinergic receptor nicotinic alpha 9 subunit
ENSG00000272144	17.1717	-1.28424	0.533067	-2.40915	0.0159896	0.0526426	22	19	30	6	12	10	21.1456	18.3561	29.4454	6.06478	12.1754	10.0607
ENSG00000163618	272.518	-1.2857	0.119264	-10.7803	4.26348e-27	9.52694e-26	416	389	359	148	141	169	399.844	375.817	352.363	149.598	143.061	170.025	CADPS	calcium dependent secretion activator
ENSG00000133124	43.1286	-1.28647	0.420065	-3.06256	0.00219452	0.00926452	71	33	51	14	12	35	68.2426	31.8816	50.0571	14.1511	12.1754	35.2123	IRS4	insulin receptor substrate 4
ENSG00000079931	3917.56	-1.29363	0.0531107	-24.3572	4.86264e-131	6.47102e-129	6317	5963	5961	2501	2259	2379	6071.67	5760.91	5850.8	2528	2292.02	2393.43	MOXD1	monooxygenase DBH like 1
ENSG00000128536	14.9951	-1.29798	0.546543	-2.37489	0.0175543	0.0570925	19	23	17	9	10	4	18.2621	22.2205	16.6857	9.09716	10.1462	4.02426	CDHR3	cadherin related family member 3
ENSG00000131095	25.6333	-1.30552	0.431304	-3.0269	0.00247075	0.0102811	31	39	33	7	13	20	29.7961	37.6783	32.3899	7.07557	13.1901	20.1213	GFAP	glial fibrillary acidic protein
ENSG00000006468	921.682	-1.30585	0.0700554	-18.6403	1.51404e-77	1.02704e-75	1323	1298	1367	514	505	529	1271.62	1254.01	1341.73	519.549	512.383	532.209	ETV1	ETS variant 1
ENSG00000109610	896.298	-1.30681	0.0745808	-17.5221	9.71458e-69	5.57601e-67	1341	1444	1481	599	521	535	1288.92	1395.06	1453.62	605.467	528.617	538.245	SOD3	superoxide dismutase 3
ENSG00000157240	3373.46	-1.30726	0.0553216	-23.6303	1.88321e-123	2.27433e-121	5468	5453	5282	2164	2143	1974	5255.64	5268.19	5184.35	2187.36	2174.33	1985.97	FZD1	frizzled class receptor 1
ENSG00000090661	260.568	-1.31068	0.13086	-10.0159	1.29818e-23	2.58068e-22	351	441	438	153	161	162	337.368	426.054	429.903	154.652	163.354	162.983	CERS4	ceramide synthase 4
ENSG00000170989	572.49	-1.31327	0.09702	-13.5361	9.57003e-42	3.27245e-40	752	829	822	350	289	289	722.795	800.905	806.803	353.779	293.225	290.753	S1PR1	sphingosine-1-phosphate receptor 1
ENSG00000135378	35.9353	-1.3135	0.325891	-4.03048	5.56633e-05	0.000319762	59	47	52	14	20	27	56.7086	45.4071	51.0387	14.1511	20.2924	27.1638	PRRG4	proline rich and Gla domain 4
ENSG00000240038	98.5347	-1.31362	0.210511	-6.24016	4.3712e-10	4.4077e-09	149	208	138	51	66	74	143.213	200.951	135.449	51.5506	66.9649	74.4488	AMY2B	amylase, alpha 2B (pancreatic)
ENSG00000240764	74.5056	-1.3141	0.254353	-5.16643	2.38611e-07	1.8588e-06	105	104	125	58	27	44	100.922	100.475	122.689	58.6262	27.3947	44.2669	PCDHGC5	protocadherin gamma subfamily C, 5
ENSG00000167994	38.5679	-1.31851	0.328832	-4.00966	6.08064e-05	0.000346827	48	58	68	30	18	19	46.1359	56.0343	66.7429	30.3239	18.2631	19.1152	RAB3IL1	RAB3A interacting protein like 1
ENSG00000186417	42.8451	-1.31971	0.34742	-3.79859	0.00014552	0.000775454	47	70	52	15	16	34	45.1747	67.6277	51.0387	15.1619	16.2339	34.2062	GLDN	gliomedin
ENSG00000149948	8171.16	-1.32282	0.0535349	-24.7096	8.43414e-135	1.18265e-132	11830	10458	11020	4519	3869	4388	11370.6	10103.6	10816.3	4567.79	3925.56	4414.61	HMGA2	high mobility group AT-hook 2
ENSG00000039139	113.004	-1.32332	0.209944	-6.30323	2.91505e-10	2.98112e-09	173	129	170	51	69	61	166.281	124.628	166.857	51.5506	70.0087	61.37	DNAH5	dynein axonemal heavy chain 5
ENSG00000157214	147.354	-1.32364	0.199711	-6.62778	3.40781e-11	3.73554e-10	226	203	244	84	104	70	217.223	196.12	239.489	84.9069	105.52	70.4246	STEAP2	STEAP2 metalloreductase
ENSG00000257681	21.1773	-1.324	0.436809	-3.03108	0.00243678	0.010162	35	41	44	6	24	16	33.6407	39.6105	43.1866	6.06478	24.3509	16.097
ENSG00000158220	69.7096	-1.3242	0.288077	-4.59667	4.293e-06	2.86378e-05	112	127	134	29	59	55	107.65	122.696	131.523	29.3131	59.8625	55.3336	ESYT3	extended synaptotagmin 3
ENSG00000240184	2425.36	-1.32505	0.0516041	-25.6773	2.09797e-145	3.37176e-143	3565	3641	3585	1482	1266	1385	3426.55	3517.6	3518.72	1498	1284.51	1393.4	PCDHGC3	protocadherin gamma subfamily C, 3
ENSG00000206052	163.933	-1.3267	0.172205	-7.7042	1.31669e-14	1.74001e-13	262	259	289	101	97	112	251.825	250.222	283.657	102.09	98.4181	112.679	DOK6	docking protein 6
ENSG00000254815	54.6356	-1.3284	0.307871	-4.31479	1.59756e-05	9.89265e-05	66	84	101	14	45	37	63.4368	81.1532	99.1328	14.1511	45.6579	37.2244	LOC692247	uncharacterized LOC692247
ENSG00000117069	14.7832	-1.33005	0.490543	-2.71137	0.00670049	0.0249454	22	29	25	11	11	7	21.1456	28.0172	24.5378	11.1188	11.1608	7.04246	ST6GALNAC5	ST6 N-acetylgalactosaminide alpha-2,6-sialyltransferase 5
ENSG00000139737	37.0244	-1.33008	0.347031	-3.83275	0.000126719	0.00068359	59	57	44	28	19	14	56.7086	55.0682	43.1866	28.3023	19.2778	14.0849	SLAIN1	SLAIN motif family member 1
ENSG00000155962	15.5748	-1.33184	0.491649	-2.70893	0.00675002	0.025094	23	24	29	6	9	14	22.1068	23.1866	28.4639	6.06478	9.13157	14.0849	CLIC2	chloride intracellular channel 2
ENSG00000107282	125.664	-1.33454	0.185099	-7.20986	5.60114e-13	6.84354e-12	181	172	217	76	70	71	173.971	166.171	212.988	76.8205	71.0233	71.4306	APBA1	amyloid beta precursor protein binding family A member 1
ENSG00000142765	23.8878	-1.33918	0.460739	-2.9066	0.00365384	0.0146049	26	55	22	5	21	13	24.9903	53.136	21.5933	5.05398	21.307	13.0788	SYTL1	synaptotagmin like 1
ENSG00000281468	17.5712	-1.33933	0.488834	-2.73985	0.00614681	0.0231773	24	37	13	10	12	6	23.0679	35.7461	12.7597	10.108	12.1754	6.03639
ENSG00000115461	20213.4	-1.34114	0.0585386	-22.9104	3.66234e-116	3.86451e-114	37005	39914	37707	15699	13789	13924	35567.9	38561.3	37009.9	15868.5	13990.6	14008.5	IGFBP5	insulin like growth factor binding protein 5
ENSG00000126562	477.275	-1.34165	0.114104	-11.7581	6.41598e-32	1.68615e-30	661	767	724	213	279	323	635.329	741.006	710.615	215.3	283.079	324.959	WNK4	WNK lysine deficient protein kinase 4
ENSG00000248719	26.2322	-1.34308	0.377891	-3.55414	0.000379215	0.00188551	49	33	37	15	11	19	47.097	31.8816	36.316	15.1619	11.1608	19.1152
ENSG00000188487	13.3494	-1.34825	0.542052	-2.48731	0.0128712	0.0437265	19	23	19	4	6	13	18.2621	22.2205	18.6487	4.04318	6.08772	13.0788	INSC	INSC, spindle orientation adaptor protein
ENSG00000198829	19.9787	-1.34855	0.430751	-3.1307	0.00174389	0.00753256	29	35	42	14	8	18	27.8737	33.8138	41.2235	14.1511	8.11695	18.1092	SUCNR1	succinate receptor 1
ENSG00000108551	422.813	-1.34873	0.105367	-12.8003	1.63281e-37	5.06899e-36	571	649	643	252	233	217	548.824	627.005	631.113	254.721	236.406	218.316	RASD1	ras related dexamethasone induced 1
ENSG00000171246	36.0481	-1.34952	0.393982	-3.42534	0.000614023	0.00291763	38	43	28	12	16	13	36.5242	41.5427	27.4824	12.1296	16.2339	13.0788	NPTX1	neuronal pentraxin 1
ENSG00000150672	43.8434	-1.35282	0.282012	-4.79705	1.6102e-06	1.1354e-05	85	72	72	22	32	32	81.6989	69.5599	70.6689	22.2375	32.4678	32.1941	DLG2	discs large MAGUK scaffold protein 2
ENSG00000146006	351.578	-1.354	0.105135	-12.8786	5.93894e-38	1.8659e-36	548	580	537	217	184	224	526.718	560.343	527.072	219.343	186.69	225.359	LRRTM2	leucine rich repeat transmembrane neuronal 2
ENSG00000086289	446.537	-1.35417	0.0972108	-13.9302	4.15085e-44	1.49524e-42	660	670	618	272	223	236	634.368	647.293	606.575	274.937	226.26	237.431	EPDR1	ependymin related 1
ENSG00000168280	244.86	-1.35778	0.138327	-9.81572	9.63472e-23	1.85871e-21	370	483	450	173	157	158	355.631	466.631	441.681	174.868	159.295	158.958	KIF5C	kinesin family member 5C
ENSG00000148671	156.158	-1.35794	0.206268	-6.58338	4.59878e-11	4.99908e-10	168	253	241	86	81	81	161.475	244.426	236.545	86.9285	82.1842	81.4913	ADIRF	adipogenesis regulatory factor
ENSG00000102879	51.4264	-1.36289	0.290812	-4.68649	2.77927e-06	1.9026e-05	64	65	56	22	21	26	61.5145	62.7971	54.9647	22.2375	21.307	26.1577	CORO1A	coronin 1A
ENSG00000163689	65.0597	-1.36316	0.253043	-5.38708	7.16127e-08	5.90685e-07	90	105	84	26	47	31	86.5047	101.441	82.4471	26.2807	47.6871	31.188	C3orf67	chromosome 3 open reading frame 67
ENSG00000151136	117.949	-1.36451	0.190626	-7.15805	8.18328e-13	9.89429e-12	154	196	184	59	82	58	148.019	189.357	180.598	59.637	83.1988	58.3518	BTBD11	BTB domain containing 11
ENSG00000139910	684.412	-1.36525	0.0923489	-14.7836	1.87021e-49	7.57253e-48	984	1030	950	343	339	422	945.785	995.093	932.437	346.703	343.956	424.56	NOVA1	NOVA alternative splicing regulator 1
ENSG00000164197	63.4581	-1.36576	0.264168	-5.17004	2.3405e-07	1.82463e-06	83	103	104	28	46	34	79.7766	99.5093	102.077	28.3023	46.6725	34.2062	RNF180	ring finger protein 180
ENSG00000130540	36.5963	-1.36728	0.354498	-3.85695	0.00011481	0.000625155	50	53	45	12	28	15	48.0582	51.2038	44.1681	12.1296	28.4093	15.091	SULT4A1	sulfotransferase family 4A member 1
ENSG00000011201	28.7668	-1.37253	0.388855	-3.52969	0.000416055	0.00204918	60	30	45	24	14	12	57.6698	28.9833	44.1681	24.2591	14.2047	12.0728	ANOS1	anosmin 1
ENSG00000179314	888.72	-1.37582	0.0801021	-17.1758	4.0278e-66	2.1972e-64	1372	1304	1356	528	438	525	1318.72	1259.81	1330.93	533.7	444.403	528.184	WSCD1	WSC domain containing 1
ENSG00000082397	480.717	-1.37617	0.103451	-13.3026	2.23466e-40	7.44637e-39	726	648	693	287	240	237	697.805	626.039	680.188	290.098	243.509	238.437	EPB41L3	erythrocyte membrane protein band 4.1 like 3
ENSG00000135842	3530.4	-1.37644	0.0637136	-21.6035	1.66411e-103	1.51826e-101	6103	5864	5763	2332	2028	2192	5865.98	5665.27	5656.46	2357.18	2057.65	2205.3	FAM129A	family with sequence similarity 129 member A
ENSG00000135063	189.492	-1.37684	0.16726	-8.23175	1.84505e-16	2.69571e-15	282	391	283	110	141	102	271.048	377.749	277.768	111.188	143.061	102.619	FAM189A2	family with sequence similarity 189 member A2
ENSG00000101489	11.7536	-1.37696	0.634536	-2.17002	0.0300054	0.0892641	26	17	14	9	11	1	24.9903	16.4239	13.7412	9.09716	11.1608	1.00607	CELF4	CUGBP Elav-like family member 4
ENSG00000154822	129.726	-1.37704	0.16868	-8.16364	3.25081e-16	4.68409e-15	218	221	192	72	85	76	209.534	213.51	188.45	72.7773	86.2426	76.461	PLCL2	phospholipase C like 2
ENSG00000138083	2242.15	-1.37721	0.0589599	-23.3584	1.13334e-120	1.2869e-118	3245	3580	3511	1192	1248	1379	3118.98	3458.67	3446.09	1204.87	1266.24	1387.36	SIX3	SIX homeobox 3
ENSG00000196338	111.56	-1.37959	0.19692	-7.00585	2.45483e-12	2.88788e-11	172	165	189	75	67	52	165.32	159.408	185.506	75.8097	67.9795	52.3154	NLGN3	neuroligin 3
ENSG00000169760	312.016	-1.37988	0.117755	-11.7182	1.02813e-31	2.67174e-30	510	488	448	176	166	191	490.193	471.461	439.718	177.9	168.427	192.158	NLGN1	neuroligin 1
ENSG00000174514	19.5049	-1.38327	0.481465	-2.87305	0.00406536	0.0160654	40	27	39	13	13	13	38.4465	26.085	38.279	13.1403	13.1901	13.0788	MFSD4A	major facilitator superfamily domain containing 4A
ENSG00000144331	33.3473	-1.38327	0.359778	-3.8448	0.000120653	0.000654415	53	51	59	26	12	22	50.9417	49.2716	57.9092	26.2807	12.1754	22.1334	ZNF385B	zinc finger protein 385B
ENSG00000184307	90.7193	-1.38411	0.225243	-6.14498	7.99756e-10	7.83371e-09	130	142	136	48	50	52	124.951	137.188	133.486	48.5182	50.731	52.3154	ZDHHC23	zinc finger DHHC-type containing 23
ENSG00000157368	26.6089	-1.38802	0.436716	-3.1783	0.00148141	0.00648324	24	66	30	11	11	22	23.0679	63.7632	29.4454	11.1188	11.1608	22.1334	IL34	interleukin 34
ENSG00000117595	20.84	-1.389	0.437229	-3.17683	0.00148893	0.00651346	28	38	35	11	17	9	26.9126	36.7122	34.3529	11.1188	17.2485	9.05459	IRF6	interferon regulatory factor 6
ENSG00000250802	10.5533	-1.3902	0.601498	-2.31123	0.02082	0.0660981	24	15	13	5	9	5	23.0679	14.4916	12.7597	5.05398	9.13157	5.03033
ENSG00000133401	259.261	-1.39321	0.140048	-9.94815	2.56927e-23	5.04984e-22	448	403	479	194	147	145	430.601	389.342	470.145	196.094	149.149	145.879	PDZD2	PDZ domain containing 2
ENSG00000260230	54.3836	-1.39452	0.290883	-4.79409	1.63412e-06	1.15072e-05	85	58	106	36	22	33	81.6989	56.0343	104.04	36.3887	22.3216	33.2002	FRRS1L	ferric chelate reductase 1 like
ENSG00000131242	34.5345	-1.39559	0.378145	-3.69062	0.00022371	0.00115807	69	60	44	13	28	22	66.3203	57.9666	43.1866	13.1403	28.4093	22.1334	RAB11FIP4	RAB11 family interacting protein 4
ENSG00000134532	191.017	-1.39837	0.150859	-9.26938	1.87234e-20	3.27081e-19	311	305	326	115	102	126	298.922	294.663	319.973	116.242	103.491	126.764	SOX5	SRY-box 5
ENSG00000103942	119.677	-1.3984	0.210021	-6.65837	2.76885e-11	3.05114e-10	200	168	203	58	53	97	192.233	162.306	199.247	58.6262	53.7748	97.5883	HOMER2	homer scaffolding protein 2
ENSG00000160951	22.8831	-1.39951	0.447025	-3.13073	0.00174375	0.00753256	21	35	21	12	6	10	20.1844	33.8138	20.6118	12.1296	6.08772	10.0607	PTGER1	prostaglandin E receptor 1
ENSG00000145675	11824.8	-1.39976	0.0569797	-24.566	2.91965e-133	3.98695e-131	20087	19237	19216	7779	6652	6855	19306.9	18585	18860.7	7862.98	6749.25	6896.58	PIK3R1	phosphoinositide-3-kinase regulatory subunit 1
ENSG00000228824	86.5823	-1.39983	0.213553	-6.55498	5.56493e-11	6.01179e-10	141	142	127	51	59	39	135.524	137.188	124.652	51.5506	59.8625	39.2365	MIR4500HG	MIR4500 host gene
ENSG00000104290	53.8875	-1.40061	0.318776	-4.39371	1.11432e-05	7.06145e-05	88	89	87	43	15	38	84.5824	85.9837	85.3916	43.4642	15.2193	38.2305	FZD3	frizzled class receptor 3
ENSG00000151790	61.3045	-1.4025	0.277743	-5.04964	4.42646e-07	3.33991e-06	80	85	102	28	30	39	76.8931	82.1193	100.114	28.3023	30.4386	39.2365	TDO2	tryptophan 2,3-dioxygenase
ENSG00000070731	130.958	-1.40257	0.176303	-7.95548	1.78445e-15	2.46741e-14	205	210	235	86	76	74	197.039	202.883	230.655	86.9285	77.1111	74.4488	ST6GALNAC2	ST6 N-acetylgalactosaminide alpha-2,6-sialyltransferase 2
ENSG00000175084	64.6658	-1.40352	0.236554	-5.93318	2.97126e-09	2.78504e-08	112	138	114	55	39	38	107.65	133.323	111.892	55.5938	39.5702	38.2305	DES	desmin
ENSG00000171502	127.962	-1.40425	0.168151	-8.35113	6.76136e-17	1.00904e-15	212	218	210	79	76	77	203.767	210.612	206.118	79.8529	77.1111	77.467	COL24A1	collagen type XXIV alpha 1 chain
ENSG00000204396	44.563	-1.40976	0.287912	-4.89649	9.75659e-07	7.11996e-06	74	73	58	24	21	29	71.1261	70.526	56.9277	24.2591	21.307	29.1759	VWA7	von Willebrand factor A domain containing 7
ENSG00000042062	50.9262	-1.41525	0.296082	-4.77991	1.75371e-06	1.22913e-05	67	70	66	28	29	16	64.398	67.6277	64.7798	28.3023	29.424	16.097	RIPOR3	RIPOR family member 3
ENSG00000167600	25.0756	-1.41579	0.393769	-3.59549	0.000323786	0.00162578	28	32	40	14	9	13	26.9126	30.9155	39.2605	14.1511	9.13157	13.0788	CYP2S1	cytochrome P450 family 2 subfamily S member 1
ENSG00000049089	584.536	-1.41793	0.106583	-13.3036	2.20714e-40	7.36642e-39	1047	1175	996	362	438	355	1006.34	1135.18	977.587	365.908	444.403	357.153	COL9A2	collagen type IX alpha 2 chain
ENSG00000102032	45.3707	-1.41813	0.318813	-4.44816	8.66086e-06	5.56945e-05	60	61	60	24	17	24	57.6698	58.9327	58.8908	24.2591	17.2485	24.1456	RENBP	renin binding protein
ENSG00000136826	136.064	-1.42147	0.168639	-8.42906	3.48445e-17	5.26397e-16	197	239	231	81	79	79	189.349	230.9	226.729	81.8745	80.1549	79.4792	KLF4	Kruppel like factor 4
ENSG00000064692	43.8819	-1.42179	0.282678	-5.02969	4.9127e-07	3.6855e-06	76	77	76	30	29	23	73.0484	74.3904	74.595	30.3239	29.424	23.1395	SNCAIP	synuclein alpha interacting protein
ENSG00000106483	3678.11	-1.42286	0.0442049	-32.1878	2.6121e-227	7.79638e-225	5842	5712	5403	2128	1956	1983	5615.12	5518.42	5303.11	2150.97	1984.6	1995.03	SFRP4	secreted frizzled related protein 4
ENSG00000145244	698.6	-1.42631	0.0992487	-14.3711	7.85708e-47	3.02874e-45	1234	1132	1163	499	336	425	1186.08	1093.64	1141.5	504.387	340.912	427.578	CORIN	corin, serine peptidase
ENSG00000114279	15.1113	-1.42657	0.545688	-2.61426	0.00894206	0.031958	16	17	23	7	9	4	15.3786	16.4239	22.5748	7.07557	9.13157	4.02426	FGF12	fibroblast growth factor 12
ENSG00000226237	9.64504	-1.429	0.659493	-2.16681	0.030249	0.0898737	21	17	7	9	2	5	20.1844	16.4239	6.87059	9.09716	2.02924	5.03033	GAS1RR	GAS1 adjacent regulatory RNA
ENSG00000137975	119.954	-1.42923	0.182983	-7.81071	5.68653e-15	7.71986e-14	182	187	170	61	66	65	174.932	180.662	166.857	61.6586	66.9649	65.3942	CLCA2	chloride channel accessory 2
ENSG00000258758	16.5386	-1.42964	0.512125	-2.79158	0.00524512	0.0201556	20	21	18	10	8	3	19.2233	20.2883	17.6672	10.108	8.11695	3.0182
ENSG00000154153	596.205	-1.43096	0.083607	-17.1153	1.14102e-65	6.17599e-64	911	940	903	336	323	321	875.62	908.143	886.306	339.627	327.722	322.947	RETREG1	reticulophagy regulator 1
ENSG00000182389	15.2126	-1.43112	0.513041	-2.78948	0.00527929	0.0202832	18	24	31	4	14	8	17.3009	23.1866	30.4269	4.04318	14.2047	8.04852	CACNB4	calcium voltage-gated channel auxiliary subunit beta 4
ENSG00000215018	41.4826	-1.43686	0.300757	-4.77747	1.77514e-06	1.24248e-05	71	88	64	18	30	31	68.2426	85.0176	62.8168	18.1943	30.4386	31.188	COL28A1	collagen type XXVIII alpha 1 chain
ENSG00000113361	45.8948	-1.43769	0.296097	-4.85546	1.20106e-06	8.61437e-06	70	66	70	17	21	35	67.2814	63.7632	68.7059	17.1835	21.307	35.2123	CDH6	cadherin 6
ENSG00000075213	1698.48	-1.44009	0.0700899	-20.5463	8.30049e-94	6.74794e-92	2625	2689	2382	930	813	978	2523.05	2597.87	2337.96	940.04	824.885	983.932	SEMA3A	semaphorin 3A
ENSG00000160190	192.606	-1.44282	0.153023	-9.42877	4.14919e-21	7.4475e-20	280	321	311	100	102	120	269.126	310.121	305.25	101.08	103.491	120.728	SLC37A1	solute carrier family 37 member 1
ENSG00000118194	18.8495	-1.44838	0.438903	-3.29999	0.000966869	0.00441162	27	29	49	11	10	16	25.9514	28.0172	48.0941	11.1188	10.1462	16.097	TNNT2	troponin T2, cardiac type
ENSG00000143375	16.8009	-1.45037	0.553947	-2.61825	0.00883807	0.0316351	19	27	11	3	4	13	18.2621	26.085	10.7966	3.03239	4.05848	13.0788	CGN	cingulin
ENSG00000145428	163.048	-1.45175	0.171196	-8.48007	2.2506e-17	3.44987e-16	245	260	239	68	85	108	235.485	251.188	234.582	68.7341	86.2426	108.655	RNF175	ring finger protein 175
ENSG00000141401	788.324	-1.45367	0.0782307	-18.5818	4.50991e-77	3.02005e-75	1208	1345	1201	444	416	455	1161.09	1299.42	1178.8	448.793	422.082	457.76	IMPA2	inositol monophosphatase 2
ENSG00000175318	118.75	-1.45375	0.18611	-7.81124	5.66274e-15	7.69256e-14	185	235	174	64	70	74	177.815	227.036	170.783	64.6909	71.0233	74.4488	GRAMD2A	GRAM domain containing 2A
ENSG00000091844	391.247	-1.4538	0.107208	-13.5605	6.86213e-42	2.35033e-40	492	551	527	202	170	178	472.892	532.326	517.257	204.181	172.485	179.08	RGS17	regulator of G protein signaling 17
ENSG00000115290	88.6895	-1.45482	0.214197	-6.79195	1.10625e-11	1.24732e-10	144	134	156	48	43	61	138.408	129.459	153.116	48.5182	43.6286	61.37	GRB14	growth factor receptor bound protein 14
ENSG00000135744	30.3503	-1.46565	0.357515	-4.09955	4.1396e-05	0.000242258	62	63	45	17	22	20	59.5921	60.8649	44.1681	17.1835	22.3216	20.1213	AGT	angiotensinogen
ENSG00000150594	39.1946	-1.46706	0.315894	-4.64416	3.41465e-06	2.30881e-05	70	72	74	22	22	31	67.2814	69.5599	72.6319	22.2375	22.3216	31.188	ADRA2A	adrenoceptor alpha 2A
ENSG00000129295	14.6355	-1.47021	0.518521	-2.83539	0.00457699	0.0178409	22	28	25	4	6	16	21.1456	27.0511	24.5378	4.04318	6.08772	16.097	LRRC6	leucine rich repeat containing 6
ENSG00000134769	416.525	-1.47373	0.0945473	-15.5873	8.8837e-55	3.97446e-53	671	702	685	245	231	235	644.941	678.209	672.336	247.645	234.377	236.425	DTNA	dystrobrevin alpha
ENSG00000164142	287.489	-1.47413	0.138242	-10.6633	1.51079e-26	3.3087e-25	535	490	469	164	141	211	514.223	473.394	460.329	165.771	143.061	212.28	FAM160A1	family with sequence similarity 160 member A1
ENSG00000142347	12.8772	-1.47645	0.624778	-2.36316	0.0181201	0.0586313	16	19	23	3	13	4	15.3786	18.3561	22.5748	3.03239	13.1901	4.02426	MYO1F	myosin IF
ENSG00000100505	19.664	-1.48067	0.471155	-3.14264	0.00167429	0.00726953	29	26	38	18	8	6	27.8737	25.1188	37.2975	18.1943	8.11695	6.03639	TRIM9	tripartite motif containing 9
ENSG00000124126	1646.4	-1.48096	0.0646071	-22.9226	2.76489e-116	2.93233e-114	2469	2478	2571	929	761	895	2373.11	2394.02	2523.47	939.03	772.125	900.428	PREX1	phosphatidylinositol-3,4,5-trisphosphate dependent Rac exchange factor 1
ENSG00000163815	13.3938	-1.48459	0.544987	-2.72409	0.00644795	0.0241471	26	18	26	10	9	5	24.9903	17.39	25.5193	10.108	9.13157	5.03033	CLEC3B	C-type lectin domain family 3 member B
ENSG00000253958	123.232	-1.48492	0.193975	-7.6552	1.93015e-14	2.53467e-13	205	184	200	65	50	87	197.039	177.764	196.303	65.7017	50.731	87.5277	CLDN23	claudin 23
ENSG00000284526	25.6034	-1.49235	0.400029	-3.73061	0.000191017	0.000997233	34	44	48	12	17	14	32.6796	42.5088	47.1126	12.1296	17.2485	14.0849
ENSG00000144339	2031.3	-1.49272	0.0638909	-23.3636	1.00215e-120	1.14415e-118	3345	3176	3156	1186	1040	1073	3215.09	3068.36	3097.65	1198.8	1055.2	1079.51	TMEFF2	transmembrane protein with EGF like and two follistatin like domains 2
ENSG00000165300	2013.28	-1.4934	0.0603386	-24.7503	3.07666e-135	4.37284e-133	3148	3152	3186	1021	1098	1114	3025.74	3045.18	3127.1	1032.02	1114.05	1120.76	SLITRK5	SLIT and NTRK like family member 5
ENSG00000167191	50.277	-1.4948	0.264949	-5.64185	1.68229e-08	1.47011e-07	90	85	98	27	27	39	86.5047	82.1193	96.1882	27.2915	27.3947	39.2365	GPRC5B	G protein-coupled receptor class C group 5 member B
ENSG00000187672	41.8401	-1.49482	0.331829	-4.50479	6.64388e-06	4.32836e-05	49	66	67	29	17	16	47.097	63.7632	65.7613	29.3131	17.2485	16.097	ERC2	ELKS/RAB6-interacting/CAST family member 2
ENSG00000057704	148.756	-1.49727	0.168309	-8.89597	5.79101e-19	9.5822e-18	200	263	240	82	79	78	192.233	254.087	235.563	82.8853	80.1549	78.4731	TMCC3	transmembrane and coiled-coil domain family 3
ENSG00000170214	115.039	-1.49986	0.198592	-7.55246	4.27112e-14	5.52547e-13	187	214	174	78	61	56	179.738	206.747	170.783	78.8421	61.8918	56.3397	ADRA1B	adrenoceptor alpha 1B
ENSG00000249242	224.801	-1.50022	0.146394	-10.2478	1.21035e-24	2.4865e-23	329	312	323	137	87	103	316.223	301.426	317.029	138.479	88.2719	103.625	TMEM150C	transmembrane protein 150C
ENSG00000105855	1477.33	-1.50031	0.0693249	-21.6418	7.26881e-104	6.66084e-102	2533	2386	2385	841	801	835	2434.63	2305.14	2340.91	850.08	812.71	840.065	ITGB8	integrin subunit beta 8
ENSG00000100626	163.45	-1.50078	0.153486	-9.77792	1.40059e-22	2.6871e-21	272	274	268	98	83	95	261.436	264.714	263.045	99.058	84.2134	95.5762	GALNT16	polypeptide N-acetylgalactosaminyltransferase 16
ENSG00000279117	216.561	-1.50358	0.138176	-10.8816	1.40994e-27	3.21241e-26	357	413	356	114	130	137	343.135	399.003	349.418	115.231	131.901	137.831
ENSG00000151468	11.5927	-1.50388	0.59332	-2.53468	0.0112549	0.0389513	22	14	26	11	4	6	21.1456	13.5255	25.5193	11.1188	4.05848	6.03639	CCDC3	coiled-coil domain containing 3
ENSG00000019991	299.267	-1.51001	0.136779	-11.0398	2.45482e-28	5.71141e-27	483	380	464	157	164	126	464.242	367.122	455.422	158.695	166.398	126.764	HGF	hepatocyte growth factor
ENSG00000087116	288.834	-1.51265	0.127999	-11.8177	3.16397e-32	8.3677e-31	589	485	500	185	193	151	566.125	468.563	490.756	186.997	195.822	151.916	ADAMTS2	ADAM metallopeptidase with thrombospondin type 1 motif 2
ENSG00000138759	1075.56	-1.51739	0.173053	-8.76838	1.81258e-18	2.92434e-17	2266	1752	1991	855	517	642	2178	1692.62	1954.19	864.231	524.558	645.894	FRAS1	Fraser extracellular matrix complex subunit 1
ENSG00000113532	1281.27	-1.51796	0.0708188	-21.4344	6.38815e-102	5.72822e-100	2013	1853	1910	707	615	613	1934.82	1790.2	1874.69	714.633	623.991	616.718	ST8SIA4	ST8 alpha-N-acetyl-neuraminide alpha-2,8-sialyltransferase 4
ENSG00000103485	83.3405	-1.52076	0.252124	-6.0318	1.62148e-09	1.55544e-08	122	144	126	40	61	30	117.262	139.12	123.671	40.4318	61.8918	30.182	QPRT	quinolinate phosphoribosyltransferase
ENSG00000260526	9.70353	-1.52256	0.641058	-2.37507	0.0175456	0.0570782	23	24	10	10	3	6	22.1068	23.1866	9.81513	10.108	3.04386	6.03639
ENSG00000180209	8.65378	-1.52344	0.66016	-2.30769	0.0210166	0.0665506	21	18	15	7	7	4	20.1844	17.39	14.7227	7.07557	7.10233	4.02426	MYLPF	myosin light chain, phosphorylatable, fast skeletal muscle
ENSG00000253598	9.7434	-1.52436	0.705286	-2.16134	0.0306693	0.0908642	27	5	19	2	9	6	25.9514	4.83055	18.6487	2.02159	9.13157	6.03639	SLC10A5	solute carrier family 10 member 5
ENSG00000253661	34.6731	-1.52554	0.357761	-4.26414	2.00674e-05	0.0001227	63	54	66	21	22	18	60.5533	52.1699	64.7798	21.2267	22.3216	18.1092	ZFHX4-AS1	ZFHX4 antisense RNA 1
ENSG00000078814	10.8564	-1.52661	0.627527	-2.43274	0.0149849	0.0497662	21	14	19	3	4	11	20.1844	13.5255	18.6487	3.03239	4.05848	11.0667	MYH7B	myosin heavy chain 7B
ENSG00000145934	1033.23	-1.52662	0.0826147	-18.4788	3.06031e-76	2.03628e-74	1646	1632	1605	618	518	490	1582.08	1576.69	1575.33	624.672	525.573	492.972	TENM2	teneurin transmembrane protein 2
ENSG00000130203	3059.04	-1.53392	0.137073	-11.1906	4.53474e-29	1.07664e-27	4847	5258	5383	1993	1650	1490	4658.76	5079.8	5283.48	2014.52	1674.12	1499.04	APOE	apolipoprotein E
ENSG00000112139	178.891	-1.54029	0.170338	-9.04258	1.53014e-19	2.5928e-18	347	395	343	119	97	142	333.524	381.613	336.659	120.285	98.4181	142.861	MDGA1	MAM domain containing glycosylphosphatidylinositol anchor 1
ENSG00000125816	829.598	-1.54077	0.0837026	-18.4076	1.14083e-75	7.44852e-74	1331	1346	1259	462	376	460	1279.31	1300.38	1235.72	466.988	381.497	462.79	NKX2-4	NK2 homeobox 4
ENSG00000145526	19.6626	-1.54101	0.436085	-3.53373	0.000409738	0.00202141	27	37	33	12	8	12	25.9514	35.7461	32.3899	12.1296	8.11695	12.0728	CDH18	cadherin 18
ENSG00000165995	286.95	-1.54144	0.141021	-10.9306	8.22755e-28	1.89315e-26	417	456	410	136	115	172	400.805	440.546	402.42	137.468	116.681	173.043	CACNB2	calcium voltage-gated channel auxiliary subunit beta 2
ENSG00000242419	38.011	-1.5416	0.348661	-4.4215	9.80181e-06	6.25693e-05	64	53	53	16	22	18	61.5145	51.2038	52.0202	16.1727	22.3216	18.1092	PCDHGC4	protocadherin gamma subfamily C, 4
ENSG00000154310	853.601	-1.54297	0.0794933	-19.41	6.34797e-84	4.67e-82	1508	1452	1296	469	425	507	1449.43	1402.79	1272.04	474.063	431.213	510.075	TNIK	TRAF2 and NCK interacting kinase
ENSG00000129682	62.2901	-1.54717	0.267394	-5.78613	7.20263e-09	6.50603e-08	96	89	77	24	24	38	92.2717	85.9837	75.5765	24.2591	24.3509	38.2305	FGF13	fibroblast growth factor 13
ENSG00000130876	140.535	-1.54804	0.175927	-8.79933	1.37631e-18	2.23254e-17	222	303	246	97	75	81	213.378	292.731	241.452	98.0472	76.0964	81.4913	SLC7A10	solute carrier family 7 member 10
ENSG00000164695	29.3463	-1.55403	0.358592	-4.3337	1.46621e-05	9.12797e-05	59	39	52	17	19	13	56.7086	37.6783	51.0387	17.1835	19.2778	13.0788	CHMP4C	charged multivesicular body protein 4C
ENSG00000115252	236.971	-1.55812	0.146118	-10.6634	1.50924e-26	3.3087e-25	443	377	423	151	131	123	425.795	364.223	415.18	152.63	132.915	123.746	PDE1A	phosphodiesterase 1A
ENSG00000135605	257.557	-1.55977	0.130018	-11.9965	3.7064e-33	1.00438e-31	409	346	400	127	111	138	393.116	334.274	392.605	128.371	112.623	138.837	TEC	tec protein tyrosine kinase
ENSG00000112319	729.901	-1.56383	0.0834815	-18.7327	2.6808e-78	1.83639e-76	1199	1131	1149	349	400	380	1152.44	1092.67	1127.76	352.768	405.848	382.305	EYA4	EYA transcriptional coactivator and phosphatase 4
ENSG00000100167	31.0444	-1.57012	0.359724	-4.36478	1.27251e-05	7.99112e-05	59	56	46	12	18	22	56.7086	54.1021	45.1496	12.1296	18.2631	22.1334	SEPT3	septin 3
ENSG00000173597	131.463	-1.57635	0.18356	-8.58766	8.8758e-18	1.39325e-16	226	184	190	73	55	65	217.223	177.764	186.487	73.7881	55.8041	65.3942	SULT1B1	sulfotransferase family 1B member 1
ENSG00000121966	19.3436	-1.57744	0.448335	-3.51844	0.000434093	0.00212999	34	31	53	12	13	13	32.6796	29.9494	52.0202	12.1296	13.1901	13.0788	CXCR4	C-X-C motif chemokine receptor 4
ENSG00000249437	9.01376	-1.57833	0.659528	-2.39312	0.0167056	0.0546129	16	28	9	4	6	7	15.3786	27.0511	8.83361	4.04318	6.08772	7.04246	NAIP	NLR family apoptosis inhibitory protein
ENSG00000271303	15.7533	-1.58006	0.638969	-2.47283	0.0134048	0.0452963	31	5	17	8	2	7	29.7961	4.83055	16.6857	8.08637	2.02924	7.04246	SRXN1	sulfiredoxin 1
ENSG00000115255	181.213	-1.58283	0.162549	-9.73757	2.0847e-22	3.98496e-21	281	324	297	115	71	103	270.087	313.019	291.509	116.242	72.038	103.625	REEP6	receptor accessory protein 6
ENSG00000164850	102.093	-1.58429	0.206002	-7.69062	1.46426e-14	1.93381e-13	145	166	167	51	51	51	139.369	160.374	163.913	51.5506	51.7456	51.3093	GPER1	G protein-coupled estrogen receptor 1
ENSG00000144285	560.384	-1.58622	0.110046	-14.4141	4.21908e-47	1.63846e-45	869	910	939	255	266	348	835.251	879.16	921.64	257.753	269.889	350.111	SCN1A	sodium voltage-gated channel alpha subunit 1
ENSG00000196781	1770.37	-1.588	0.056724	-27.9952	1.85897e-172	3.62986e-170	2677	2864	2833	902	890	881	2573.03	2766.94	2780.63	911.738	903.011	886.344	TLE1	transducin like enhancer of split 1
ENSG00000145708	56.768	-1.59223	0.297727	-5.34796	8.89489e-08	7.26509e-07	60	70	71	20	18	26	57.6698	67.6277	69.6874	20.2159	18.2631	26.1577	CRHBP	corticotropin releasing hormone binding protein
ENSG00000161955	15.9517	-1.59508	0.485027	-3.28864	0.00100672	0.00457349	26	26	33	11	12	4	24.9903	25.1188	32.3899	11.1188	12.1754	4.02426	TNFSF13	TNF superfamily member 13
ENSG00000116574	13.4426	-1.60475	0.615504	-2.60722	0.00912808	0.0325061	12	12	36	9	5	5	11.534	11.5933	35.3345	9.09716	5.0731	5.03033	RHOU	ras homolog family member U
ENSG00000102468	20.4715	-1.60641	0.467994	-3.43255	0.00059794	0.00284833	45	27	39	7	9	19	43.2524	26.085	38.279	7.07557	9.13157	19.1152	HTR2A	5-hydroxytryptamine receptor 2A
ENSG00000140323	37.3238	-1.61382	0.344025	-4.69101	2.71862e-06	1.8623e-05	51	60	77	15	24	20	49.0193	57.9666	75.5765	15.1619	24.3509	20.1213	DISP2	dispatched RND transporter family member 2
ENSG00000103647	384.825	-1.61517	0.123071	-13.1239	2.4029e-39	7.8199e-38	593	578	531	159	169	205	569.97	558.411	521.183	160.717	171.471	206.243	CORO2B	coronin 2B
ENSG00000168918	235.293	-1.62139	0.150597	-10.7665	4.95641e-27	1.10635e-25	359	426	366	127	98	134	345.058	411.563	359.234	128.371	99.4327	134.813	INPP5D	inositol polyphosphate-5-phosphatase D
ENSG00000177570	106.582	-1.62587	0.229009	-7.09962	1.251e-12	1.49574e-11	212	132	161	49	37	71	203.767	127.526	158.024	49.529	37.5409	71.4306	SAMD12	sterile alpha motif domain containing 12
ENSG00000006740	44.1932	-1.62842	0.312947	-5.20351	1.95564e-07	1.53953e-06	73	92	83	35	16	26	70.1649	88.8821	81.4655	35.3779	16.2339	26.1577	ARHGAP44	Rho GTPase activating protein 44
ENSG00000145416	31.64	-1.6307	0.362519	-4.49824	6.85177e-06	4.45824e-05	57	57	41	10	15	23	54.7863	55.0682	40.242	10.108	15.2193	23.1395	MARCH1	membrane associated ring-CH-type finger 1
ENSG00000115598	22.5466	-1.64066	0.413851	-3.96438	7.35871e-05	0.00041274	42	29	33	10	8	14	40.3689	28.0172	32.3899	10.108	8.11695	14.0849	IL1RL2	interleukin 1 receptor like 2
ENSG00000127241	492.868	-1.64323	0.0990832	-16.5844	9.03801e-62	4.52832e-60	823	752	853	260	237	249	791.038	726.514	837.23	262.807	240.465	250.51	MASP1	mannan binding lectin serine peptidase 1
ENSG00000087085	12.2415	-1.64876	0.708961	-2.3256	0.02004	0.0639621	26	15	18	0	17	1	24.9903	14.4916	17.6672	0	17.2485	1.00607	ACHE	acetylcholinesterase (Cartwright blood group)
ENSG00000155792	1006.57	-1.651	0.0733879	-22.4968	4.45631e-112	4.49786e-110	1841	1806	1741	561	525	560	1769.5	1744.79	1708.81	567.057	532.675	563.397	DEPTOR	DEP domain containing MTOR interacting protein
ENSG00000173714	8.65311	-1.65177	0.710555	-2.32462	0.0200925	0.0641001	5	21	23	6	5	4	4.80582	20.2883	22.5748	6.06478	5.0731	4.02426	WFIKKN2	WAP, follistatin/kazal, immunoglobulin, kunitz and netrin domain containing 2
ENSG00000073670	25.549	-1.65178	0.419961	-3.93317	8.38315e-05	0.000465575	43	38	50	9	22	9	41.33	36.7122	49.0756	9.09716	22.3216	9.05459	ADAM11	ADAM metallopeptidase domain 11
ENSG00000189045	10.7519	-1.65464	0.621421	-2.66267	0.00775244	0.028223	12	24	23	7	6	5	11.534	23.1866	22.5748	7.07557	6.08772	5.03033	ANKDD1B	ankyrin repeat and death domain containing 1B
ENSG00000272894	8.785	-1.65619	0.670048	-2.47175	0.0134453	0.0454182	9	22	15	5	7	2	8.65047	21.2544	14.7227	5.05398	7.10233	2.01213
ENSG00000196730	685.967	-1.65996	0.0872136	-19.0333	9.04403e-81	6.38368e-79	1112	1258	1219	383	342	365	1068.81	1215.37	1196.46	387.135	347	367.214	DAPK1	death associated protein kinase 1
ENSG00000197822	26.737	-1.66371	0.400499	-4.15409	3.26582e-05	0.000194396	47	35	50	13	12	15	45.1747	33.8138	49.0756	13.1403	12.1754	15.091	OCLN	occludin
ENSG00000166676	19.9935	-1.66494	0.468947	-3.55037	0.000384689	0.00190955	38	26	22	12	4	10	36.5242	25.1188	21.5933	12.1296	4.05848	10.0607	TVP23A	trans-golgi network vesicle protein 23 homolog A
ENSG00000253305	325.282	-1.66919	0.119667	-13.9486	3.20798e-44	1.15759e-42	484	506	554	158	155	153	465.203	488.851	543.758	159.706	157.266	153.928	PCDHGB6	protocadherin gamma subfamily B, 6
ENSG00000147509	46.0046	-1.67175	0.310578	-5.38269	7.33818e-08	6.04561e-07	53	57	56	18	15	17	50.9417	55.0682	54.9647	18.1943	15.2193	17.1031	RGS20	regulator of G protein signaling 20
ENSG00000234899	32.8199	-1.67223	0.339068	-4.93185	8.14546e-07	5.99025e-06	52	50	64	19	18	13	49.9805	48.3055	62.8168	19.2051	18.2631	13.0788	SOX9-AS1	SOX9 antisense RNA 1
ENSG00000125965	451.41	-1.67271	0.105515	-15.8529	1.3426e-56	6.15151e-55	605	634	648	200	187	181	581.504	612.513	636.02	202.159	189.734	182.098	GDF5	growth differentiation factor 5
ENSG00000278957	8.30507	-1.67481	0.681267	-2.45837	0.013957	0.0468966	16	22	12	2	9	4	15.3786	21.2544	11.7782	2.02159	9.13157	4.02426
ENSG00000129596	386.401	-1.67704	0.104673	-16.0217	9.01803e-58	4.23402e-56	651	642	587	197	170	197	625.717	620.242	576.148	199.127	172.485	198.195	CDO1	cysteine dioxygenase type 1
ENSG00000204128	18.5993	-1.67722	0.464214	-3.61303	0.000302645	0.00153013	37	40	33	10	9	14	35.5631	38.6444	32.3899	10.108	9.13157	14.0849	C2orf72	chromosome 2 open reading frame 72
ENSG00000185818	35.4622	-1.67788	0.348229	-4.81831	1.44782e-06	1.02783e-05	40	67	53	21	12	15	38.4465	64.7293	52.0202	21.2267	12.1754	15.091	NAT8L	N-acetyltransferase 8 like
ENSG00000138792	58.2719	-1.68046	0.265796	-6.32236	2.576e-10	2.64343e-09	118	79	97	33	23	32	113.417	76.3226	95.2067	33.3563	23.3362	32.1941	ENPEP	glutamyl aminopeptidase
ENSG00000187699	87.5672	-1.68256	0.231071	-7.28157	3.29965e-13	4.09137e-12	184	150	178	51	63	39	176.854	144.916	174.709	51.5506	63.921	39.2365	C2orf88	chromosome 2 open reading frame 88
ENSG00000145703	29.8647	-1.68766	0.388009	-4.34954	1.36423e-05	8.53378e-05	49	44	38	14	11	14	47.097	42.5088	37.2975	14.1511	11.1608	14.0849	IQGAP2	IQ motif containing GTPase activating protein 2
ENSG00000095203	17.9143	-1.69149	0.504624	-3.35198	0.000802344	0.00372271	38	36	27	16	1	13	36.5242	34.7799	26.5008	16.1727	1.01462	13.0788	EPB41L4B	erythrocyte membrane protein band 4.1 like 4B
ENSG00000143028	22.8706	-1.69265	0.476486	-3.55237	0.000381777	0.0018969	34	35	42	12	4	17	32.6796	33.8138	41.2235	12.1296	4.05848	17.1031	SYPL2	synaptophysin like 2
ENSG00000141404	79.1577	-1.69329	0.244558	-6.92387	4.39479e-12	5.08137e-11	150	107	134	33	42	41	144.175	103.374	131.523	33.3563	42.614	41.2487	GNAL	G protein subunit alpha L
ENSG00000224186	39.5892	-1.70006	0.364218	-4.66769	3.04608e-06	2.07235e-05	45	59	45	6	17	21	43.2524	57.0005	44.1681	6.06478	17.2485	21.1274
ENSG00000136999	27.4665	-1.70395	0.411106	-4.14479	3.40121e-05	0.000201994	35	46	48	10	19	9	33.6407	44.441	47.1126	10.108	19.2778	9.05459	NOV	nephroblastoma overexpressed
ENSG00000137462	42.5278	-1.70543	0.349743	-4.87625	1.08124e-06	7.83843e-06	84	61	59	25	10	25	80.7377	58.9327	57.9092	25.2699	10.1462	25.1516	TLR2	toll like receptor 2
ENSG00000184343	10.6065	-1.70794	0.624794	-2.73361	0.00626448	0.0235487	28	15	15	2	10	5	26.9126	14.4916	14.7227	2.02159	10.1462	5.03033	SRPK3	SRSF protein kinase 3
ENSG00000005961	26.1468	-1.71027	0.431297	-3.96541	7.32694e-05	0.000411289	24	40	45	7	14	11	23.0679	38.6444	44.1681	7.07557	14.2047	11.0667	ITGA2B	integrin subunit alpha 2b
ENSG00000135218	19.6035	-1.71138	0.471722	-3.62793	0.000285699	0.0014534	38	20	24	7	10	7	36.5242	19.3222	23.5563	7.07557	10.1462	7.04246	CD36	CD36 molecule
ENSG00000147872	3597.11	-1.71915	0.0590593	-29.1089	2.76762e-186	6.02332e-184	5747	6052	6259	1953	1661	1650	5523.81	5846.89	6143.29	1974.08	1685.28	1660.01	PLIN2	perilipin 2
ENSG00000197872	357.301	-1.72144	0.113021	-15.2312	2.19517e-52	9.32188e-51	597	601	562	169	173	170	573.815	580.632	551.61	170.825	175.529	171.031	FAM49A	family with sequence similarity 49 member A
ENSG00000164434	37.0957	-1.72219	0.354871	-4.853	1.2161e-06	8.71629e-06	67	65	64	20	17	20	64.398	62.7971	62.8168	20.2159	17.2485	20.1213	FABP7	fatty acid binding protein 7
ENSG00000165152	194.695	-1.72419	0.156111	-11.0446	2.32691e-28	5.41987e-27	305	293	311	90	90	84	293.155	283.07	305.25	90.9716	91.3157	84.5095	TMEM246	transmembrane protein 246
ENSG00000241399	1463.26	-1.73252	0.0747268	-23.1848	6.48493e-119	7.28439e-117	2633	2363	2222	686	719	678	2530.74	2282.92	2180.92	693.406	729.511	682.112	CD302	CD302 molecule
ENSG00000113100	12.8337	-1.73534	0.576088	-3.01228	0.00259294	0.0107415	21	21	17	3	5	9	20.1844	20.2883	16.6857	3.03239	5.0731	9.05459	CDH9	cadherin 9
ENSG00000164107	28.9234	-1.73668	0.362314	-4.7933	1.6406e-06	1.15489e-05	56	59	38	17	14	13	53.8252	57.0005	37.2975	17.1835	14.2047	13.0788	HAND2	heart and neural crest derivatives expressed 2
ENSG00000138675	1207.42	-1.74197	0.0874997	-19.9083	3.4488e-88	2.63941e-86	2175	1871	1861	643	483	568	2090.53	1807.59	1826.6	649.942	490.061	571.445	FGF5	fibroblast growth factor 5
ENSG00000151090	51.8037	-1.74949	0.28178	-6.20869	5.34267e-10	5.35626e-09	117	78	89	36	22	23	112.456	75.3565	87.3546	36.3887	22.3216	23.1395	THRB	thyroid hormone receptor beta
ENSG00000164035	173.993	-1.7499	0.175094	-9.9941	1.61745e-23	3.20317e-22	321	319	279	101	92	69	308.534	308.189	273.842	102.09	93.345	69.4185	EMCN	endomucin
ENSG00000180875	58.2125	-1.7529	0.277044	-6.32715	2.49729e-10	2.56771e-09	107	87	108	37	23	26	102.845	84.0515	106.003	37.3995	23.3362	26.1577	GREM2	gremlin 2, DAN family BMP antagonist
ENSG00000175161	17.7502	-1.75627	0.509368	-3.44794	0.000564879	0.00270193	32	19	23	8	8	5	30.7572	18.3561	22.5748	8.08637	8.11695	5.03033	CADM2	cell adhesion molecule 2
ENSG00000170579	35.786	-1.75662	0.359232	-4.88992	1.00879e-06	7.34635e-06	58	43	68	14	24	10	55.7475	41.5427	66.7429	14.1511	24.3509	10.0607	DLGAP1	DLG associated protein 1
ENSG00000112182	29.9482	-1.75953	0.396504	-4.43762	9.09587e-06	5.83302e-05	56	80	44	20	6	25	53.8252	77.2888	43.1866	20.2159	6.08772	25.1516	BACH2	BTB domain and CNC homolog 2
ENSG00000225051	10.3863	-1.76019	0.650132	-2.70743	0.00678062	0.0251809	13	26	14	2	8	5	12.4951	25.1188	13.7412	2.02159	8.11695	5.03033
ENSG00000271474	19.0442	-1.76096	0.460804	-3.8215	0.000132644	0.000712791	33	37	29	6	15	7	31.7184	35.7461	28.4639	6.06478	15.2193	7.04246
ENSG00000250722	3563.06	-1.76172	0.0751839	-23.4322	2.00803e-121	2.35695e-119	6256	5496	6148	1975	1442	1649	6013.04	5309.74	6034.34	1996.32	1463.08	1659	SELENOP	selenoprotein P
ENSG00000140557	389.361	-1.76267	0.105954	-16.6362	3.81136e-62	1.91881e-60	545	594	590	166	157	166	523.834	573.869	579.092	167.792	159.295	167.007	ST8SIA2	ST8 alpha-N-acetyl-neuraminide alpha-2,8-sialyltransferase 2
ENSG00000111696	1313.59	-1.76785	0.070968	-24.9105	5.72771e-137	8.36847e-135	2574	2539	2335	732	656	710	2474.03	2452.95	2291.83	739.903	665.59	714.306	NT5DC3	5'-nucleotidase domain containing 3
ENSG00000145362	1250.6	-1.76885	0.0770505	-22.957	1.25541e-116	1.35202e-114	2085	2105	2025	576	538	636	2004.03	2033.66	1987.56	582.219	545.865	639.858	ANK2	ankyrin 2
ENSG00000184368	29.1536	-1.76896	0.387029	-4.57062	4.86283e-06	3.21924e-05	46	41	48	15	16	7	44.2135	39.6105	47.1126	15.1619	16.2339	7.04246	MAP7D2	MAP7 domain containing 2
ENSG00000254343	63.2329	-1.76952	0.259921	-6.80791	9.90246e-12	1.11955e-10	136	107	123	37	31	35	130.718	103.374	120.726	37.3995	31.4532	35.2123
ENSG00000120093	91.1662	-1.77037	0.216511	-8.17679	2.91506e-16	4.21192e-15	129	174	159	42	41	47	123.99	168.103	156.061	42.4534	41.5994	47.2851	HOXB3	homeobox B3
ENSG00000176490	146.978	-1.77053	0.17297	-10.2361	1.36648e-24	2.79626e-23	228	235	241	74	66	58	219.145	227.036	236.545	74.7989	66.9649	58.3518	DIRAS1	DIRAS family GTPase 1
ENSG00000259439	1480.69	-1.77218	0.061513	-28.8098	1.6162e-182	3.37672e-180	2430	2594	2455	687	686	728	2335.63	2506.09	2409.61	694.417	696.029	732.416	LINC01833	long intergenic non-protein coding RNA 1833
ENSG00000167968	33.3571	-1.77753	0.37328	-4.76192	1.91757e-06	1.33679e-05	36	62	52	15	14	13	34.6019	59.8988	51.0387	15.1619	14.2047	13.0788	DNASE1L2	deoxyribonuclease 1 like 2
ENSG00000170381	823.325	-1.77874	0.103029	-17.2645	8.70057e-67	4.82178e-65	1565	1502	1591	438	384	481	1504.22	1451.1	1561.59	442.729	389.614	483.917	SEMA3E	semaphorin 3E
ENSG00000228175	7.95829	-1.7868	0.801855	-2.22833	0.0258585	0.0790551	6	21	9	0	7	3	5.76698	20.2883	8.83361	0	7.10233	3.0182
ENSG00000085563	106.163	-1.79079	0.202299	-8.85219	8.58212e-19	1.40853e-17	191	157	150	39	57	42	183.582	151.679	147.227	39.421	57.8333	42.2547	ABCB1	ATP binding cassette subfamily B member 1
ENSG00000064989	1216.83	-1.79476	0.0781305	-22.9713	9.02311e-117	9.81874e-115	2231	1978	2012	575	573	572	2144.36	1910.96	1974.8	581.208	581.377	575.469	CALCRL	calcitonin receptor like receptor
ENSG00000112320	236.927	-1.7968	0.134512	-13.3579	1.06546e-40	3.58465e-39	440	437	398	108	122	122	422.912	422.19	390.642	109.166	123.784	122.74	SOBP	sine oculis binding protein homolog
ENSG00000181656	1598.39	-1.79872	0.0779041	-23.0888	5.99282e-118	6.62476e-116	2613	2648	2728	823	629	752	2511.52	2558.26	2677.57	831.885	638.196	756.561	GPR88	G protein-coupled receptor 88
ENSG00000223599	31.3696	-1.79901	0.350302	-5.13559	2.81255e-07	2.17237e-06	55	75	55	19	15	17	52.864	72.4582	53.9832	19.2051	15.2193	17.1031
ENSG00000182168	1222.56	-1.80126	0.0877381	-20.53	1.1623e-93	9.37607e-92	2250	2111	2228	665	583	566	2162.62	2039.46	2186.81	672.179	591.523	569.433	UNC5C	unc-5 netrin receptor C
ENSG00000141934	72.7054	-1.80278	0.261647	-6.89012	5.57451e-12	6.39583e-11	106	105	109	24	36	28	101.883	101.441	106.985	24.2591	36.5263	28.1698	PLPP2	phospholipid phosphatase 2
ENSG00000112796	13.9738	-1.80778	0.571312	-3.16426	0.00155477	0.00678585	19	19	24	9	5	3	18.2621	18.3561	23.5563	9.09716	5.0731	3.0182	ENPP5	ectonucleotide pyrophosphatase/phosphodiesterase 5 (putative)
ENSG00000123700	38.8937	-1.80968	0.324642	-5.57439	2.48399e-08	2.14101e-07	57	57	65	18	19	12	54.7863	55.0682	63.7983	18.1943	19.2778	12.0728	KCNJ2	potassium voltage-gated channel subfamily J member 2
ENSG00000148541	565.907	-1.81289	0.100875	-17.9717	3.24605e-72	1.97151e-70	989	963	1046	246	273	300	950.591	930.363	1026.66	248.656	276.991	301.82	FAM13C	family with sequence similarity 13 member C
ENSG00000163624	15.7664	-1.81296	0.519596	-3.48917	0.00048453	0.00235618	34	23	20	4	9	8	32.6796	22.2205	19.6303	4.04318	9.13157	8.04852	CDS1	CDP-diacylglycerol synthase 1
ENSG00000105737	148.65	-1.81444	0.169431	-10.709	9.23449e-27	2.04165e-25	212	241	236	59	64	65	203.767	232.832	231.637	59.637	64.9356	65.3942	GRIK5	glutamate ionotropic receptor kainate type subunit 5
ENSG00000048052	275.332	-1.81577	0.143622	-12.6427	1.22803e-36	3.72926e-35	576	438	476	151	114	141	553.63	423.156	467.2	152.63	115.667	141.855	HDAC9	histone deacetylase 9
ENSG00000240476	16.6106	-1.81902	0.622305	-2.92303	0.00346642	0.013925	33	14	12	12	3	1	31.7184	13.5255	11.7782	12.1296	3.04386	1.00607
ENSG00000164199	16.0072	-1.81977	0.497184	-3.66016	0.000252059	0.00129456	27	35	30	14	7	4	25.9514	33.8138	29.4454	14.1511	7.10233	4.02426	ADGRV1	adhesion G protein-coupled receptor V1
ENSG00000135299	30.6123	-1.82677	0.38136	-4.79013	1.66673e-06	1.17289e-05	53	53	64	26	12	8	50.9417	51.2038	62.8168	26.2807	12.1754	8.04852	ANKRD6	ankyrin repeat domain 6
ENSG00000162631	473.155	-1.82797	0.0983277	-18.5906	3.82635e-77	2.57055e-75	627	655	664	171	172	183	602.65	632.802	651.724	172.846	174.515	184.11	NTNG1	netrin G1
ENSG00000091129	1089.63	-1.83706	0.0722475	-25.4273	1.25942e-142	2.00863e-140	1818	1692	1589	446	436	487	1747.4	1634.66	1559.62	450.815	442.374	489.954	NRCAM	neuronal cell adhesion molecule
ENSG00000126500	51.6712	-1.84552	0.285542	-6.46324	1.02486e-10	1.07762e-09	101	134	80	32	31	21	97.0775	129.459	78.521	32.3455	31.4532	21.1274	FLRT1	fibronectin leucine rich transmembrane protein 1
ENSG00000165633	61.2194	-1.84679	0.294398	-6.27312	3.53886e-10	3.59618e-09	130	91	98	27	38	20	124.951	87.916	96.1882	27.2915	38.5555	20.1213	VSTM4	V-set and transmembrane domain containing 4
ENSG00000153234	142.483	-1.84683	0.190857	-9.67651	3.79437e-22	7.15486e-21	229	235	304	61	85	59	220.106	227.036	298.38	61.6586	86.2426	59.3579	NR4A2	nuclear receptor subfamily 4 group A member 2
ENSG00000164309	96.0569	-1.85034	0.211779	-8.7371	2.39164e-18	3.83488e-17	194	155	181	42	57	42	186.466	149.747	177.654	42.4534	57.8333	42.2547	CMYA5	cardiomyopathy associated 5
ENSG00000171476	186.708	-1.85234	0.14778	-12.5345	4.8365e-36	1.46025e-34	327	321	282	80	92	75	314.3	310.121	276.787	80.8637	93.345	75.4549	HOPX	HOP homeobox
ENSG00000149212	6416.87	-1.8548	0.0559307	-33.1624	3.75076e-241	1.22445e-238	11485	10794	11186	3143	2766	2969	11039	10428.2	10979.2	3176.93	2806.44	2987.01	SESN3	sestrin 3
ENSG00000184564	2055.69	-1.85637	0.0506401	-36.6582	3.39059e-294	1.38901e-291	3659	3497	3562	976	937	927	3516.9	3378.48	3496.15	986.537	950.698	932.623	SLITRK6	SLIT and NTRK like family member 6
ENSG00000225706	9.00567	-1.85812	0.675707	-2.74989	0.00596159	0.0225603	12	15	22	6	1	6	11.534	14.4916	21.5933	6.06478	1.01462	6.03639
ENSG00000016391	40.8636	-1.85883	0.30532	-6.08814	1.14233e-09	1.11008e-08	64	87	72	20	18	21	61.5145	84.0515	70.6689	20.2159	18.2631	21.1274	CHDH	choline dehydrogenase
ENSG00000168481	24.268	-1.86196	0.409528	-4.5466	5.45189e-06	3.58873e-05	36	49	55	15	9	13	34.6019	47.3394	53.9832	15.1619	9.13157	13.0788	LGI3	leucine rich repeat LGI family member 3
ENSG00000134376	20.6804	-1.86662	0.451481	-4.13444	3.55818e-05	0.000210658	34	32	29	8	4	13	32.6796	30.9155	28.4639	8.08637	4.05848	13.0788	CRB1	crumbs 1, cell polarity complex component
ENSG00000158445	12.4932	-1.87105	0.547752	-3.41587	0.000635787	0.00300668	26	27	27	8	3	10	24.9903	26.085	26.5008	8.08637	3.04386	10.0607	KCNB1	potassium voltage-gated channel subfamily B member 1
ENSG00000170703	90.1824	-1.87382	0.255984	-7.32007	2.47846e-13	3.09518e-12	155	169	180	23	57	52	148.98	163.273	176.672	23.2483	57.8333	52.3154	TTLL6	tubulin tyrosine ligase like 6
ENSG00000121769	170.815	-1.87741	0.176266	-10.651	1.72511e-26	3.77411e-25	249	223	282	71	65	61	239.33	215.442	276.787	71.7665	65.9503	61.37	FABP3	fatty acid binding protein 3
ENSG00000152784	1790.25	-1.87876	0.0688249	-27.2977	4.51685e-164	8.35138e-162	2831	3294	2994	795	848	736	2721.05	3182.36	2938.65	803.583	860.397	740.464	PRDM8	PR/SET domain 8
ENSG00000134020	9.40935	-1.88005	0.736756	-2.55179	0.0107171	0.0373498	16	29	5	5	3	5	15.3786	28.0172	4.90756	5.05398	3.04386	5.03033	PEBP4	phosphatidylethanolamine binding protein 4
ENSG00000152785	9.62846	-1.88235	0.665294	-2.82936	0.00466413	0.0181534	11	29	10	4	4	5	10.5728	28.0172	9.81513	4.04318	4.05848	5.03033	BMP3	bone morphogenetic protein 3
ENSG00000198879	173.064	-1.88302	0.168085	-11.2028	3.95132e-29	9.40261e-28	301	245	273	69	79	65	289.31	236.697	267.953	69.7449	80.1549	65.3942	SFMBT2	Scm like with four mbt domains 2
ENSG00000122035	238.959	-1.88391	0.162197	-11.615	3.45768e-31	8.88576e-30	353	328	388	121	83	74	339.291	316.884	380.827	122.306	84.2134	74.4488	RASL11A	RAS like family 11 member A
ENSG00000145358	21.6853	-1.88409	0.457067	-4.12214	3.75366e-05	0.000220978	41	38	25	12	7	8	39.4077	36.7122	24.5378	12.1296	7.10233	8.04852	DDIT4L	DNA damage inducible transcript 4 like
ENSG00000162444	11.9769	-1.88621	0.6221	-3.032	0.00242938	0.0101392	19	21	14	6	5	3	18.2621	20.2883	13.7412	6.06478	5.0731	3.0182	RBP7	retinol binding protein 7
ENSG00000091513	28.9338	-1.88706	0.463587	-4.07057	4.68986e-05	0.000272864	41	60	76	8	19	19	39.4077	57.9666	74.595	8.08637	19.2778	19.1152	TF	transferrin
ENSG00000177721	260.664	-1.88849	0.145568	-12.9732	1.73518e-38	5.48459e-37	386	454	456	133	99	104	371.009	438.614	447.57	134.436	100.447	104.631	ANXA2R	annexin A2 receptor
ENSG00000188883	29.529	-1.89484	0.398293	-4.75739	1.9611e-06	1.36669e-05	48	78	37	10	18	14	46.1359	75.3565	36.316	10.108	18.2631	14.0849	KLRG2	killer cell lectin like receptor G2
ENSG00000178695	5845.56	-1.89848	0.0685413	-27.6984	7.30232e-169	1.41266e-166	11721	10550	10526	3127	2549	2763	11265.8	10192.5	10331.4	3160.76	2586.26	2779.76	KCTD12	potassium channel tetramerization domain containing 12
ENSG00000173114	1149.8	-1.89876	0.0773567	-24.5455	4.83208e-133	6.55563e-131	2247	1977	2050	553	547	514	2159.73	1910	2012.1	558.97	554.997	517.118	LRRN3	leucine rich repeat neuronal 3
ENSG00000076770	105.081	-1.90019	0.20608	-9.22066	2.95276e-20	5.0943e-19	216	163	162	49	39	51	207.611	157.476	159.005	49.529	39.5702	51.3093	MBNL3	muscleblind like splicing regulator 3
ENSG00000101542	44.7925	-1.911	0.308715	-6.19017	6.00989e-10	5.99354e-09	74	67	94	25	20	15	71.1261	64.7293	92.2622	25.2699	20.2924	15.091	CDH20	cadherin 20
ENSG00000146674	4127.82	-1.91103	0.0610198	-31.3182	2.63575e-215	7.34251e-213	7405	7333	8620	2037	1993	1933	7117.42	7084.48	8460.64	2058.99	2022.14	1944.72	IGFBP3	insulin like growth factor binding protein 3
ENSG00000164440	18.6121	-1.91159	0.488703	-3.91156	9.17033e-05	0.00050593	32	42	28	5	10	11	30.7572	40.5766	27.4824	5.05398	10.1462	11.0667	TXLNB	taxilin beta
ENSG00000003137	97.9122	-1.91276	0.211796	-9.03113	1.699e-19	2.87427e-18	183	240	166	41	58	51	175.893	231.866	162.931	41.4426	58.8479	51.3093	CYP26B1	cytochrome P450 family 26 subfamily B member 1
ENSG00000127249	12.5885	-1.91428	0.707593	-2.70535	0.00682334	0.025308	17	25	17	3	9	3	16.3398	24.1527	16.6857	3.03239	9.13157	3.0182	ATP13A4	ATPase 13A4
ENSG00000101695	42.0874	-1.9223	0.32495	-5.91567	3.30519e-09	3.0842e-08	76	65	84	25	12	20	73.0484	62.7971	82.4471	25.2699	12.1754	20.1213	RNF125	ring finger protein 125
ENSG00000228158	108.995	-1.92793	0.205696	-9.37274	7.06718e-21	1.25985e-19	158	195	190	33	46	58	151.864	188.391	186.487	33.3563	46.6725	58.3518
ENSG00000133107	20.5998	-1.92884	0.470193	-4.10222	4.09204e-05	0.000239683	31	44	40	8	9	12	29.7961	42.5088	39.2605	8.08637	9.13157	12.0728	TRPC4	transient receptor potential cation channel subfamily C member 4
ENSG00000095587	45.5904	-1.93248	0.367388	-5.26006	1.44005e-07	1.15143e-06	79	101	59	29	17	14	75.9319	97.5771	57.9092	29.3131	17.2485	14.0849	TLL2	tolloid like 2
ENSG00000182107	39.3393	-1.93273	0.331459	-5.83098	5.51033e-09	5.02959e-08	71	48	68	15	18	14	68.2426	46.3733	66.7429	15.1619	18.2631	14.0849	TMEM30B	transmembrane protein 30B
ENSG00000174004	33.6672	-1.94087	0.376001	-5.16188	2.44487e-07	1.89961e-06	42	61	61	16	17	8	40.3689	58.9327	59.8723	16.1727	17.2485	8.04852	NRROS	negative regulator of reactive oxygen species
ENSG00000279400	13.1378	-1.94198	0.657948	-2.95157	0.00316168	0.0128466	12	19	29	1	12	2	11.534	18.3561	28.4639	1.0108	12.1754	2.01213
ENSG00000182621	206.299	-1.94422	0.1443	-13.4735	2.24081e-41	7.61257e-40	361	344	330	89	85	84	346.98	332.342	323.899	89.9609	86.2426	84.5095	PLCB1	phospholipase C beta 1
ENSG00000134508	535.183	-1.947	0.115966	-16.7894	2.91689e-63	1.51222e-61	860	841	799	256	180	186	826.601	812.498	784.229	258.764	182.631	187.128	CABLES1	Cdk5 and Abl enzyme substrate 1
ENSG00000242808	95.2069	-1.94911	0.252029	-7.7337	1.04468e-14	1.38933e-13	165	179	167	44	36	47	158.592	172.934	163.913	44.475	36.5263	47.2851	SOX2-OT	SOX2 overlapping transcript
ENSG00000166292	342.145	-1.95047	0.139229	-14.0091	1.37081e-44	5.00706e-43	566	572	649	171	105	168	544.019	552.615	637.002	172.846	106.535	169.019	TMEM100	transmembrane protein 100
ENSG00000149575	27.9383	-1.95229	0.476644	-4.09591	4.20511e-05	0.000245824	29	52	64	23	11	2	27.8737	50.2377	62.8168	23.2483	11.1608	2.01213	SCN2B	sodium voltage-gated channel beta subunit 2
ENSG00000183186	31.024	-1.95433	0.361665	-5.40369	6.52839e-08	5.41261e-07	73	68	49	23	9	15	70.1649	65.6954	48.0941	23.2483	9.13157	15.091	C2CD4C	C2 calcium dependent domain containing 4C
ENSG00000167779	2635.87	-1.95626	0.0659166	-29.6779	1.48284e-193	3.48101e-191	4139	4499	4386	1183	975	1063	3978.26	4346.53	4304.91	1195.77	989.254	1069.45	IGFBP6	insulin like growth factor binding protein 6
ENSG00000101955	6515.14	-1.95862	0.0409491	-47.8307	0	0	10927	11397	11631	2882	2703	2799	10502.6	11010.7	11416	2913.11	2742.52	2815.98	SRPX	sushi repeat containing protein, X-linked
ENSG00000039537	42.2428	-1.96351	0.327932	-5.98755	2.13024e-09	2.02397e-08	72	99	81	24	19	19	69.2038	95.6448	79.5025	24.2591	19.2778	19.1152	C6	complement C6
ENSG00000185477	187.711	-1.97238	0.162318	-12.1513	5.64436e-34	1.58718e-32	362	359	379	119	76	74	347.941	346.833	371.993	120.285	77.1111	74.4488	GPRIN3	GPRIN family member 3
ENSG00000123892	192.933	-1.97846	0.16184	-12.2248	2.29104e-34	6.53916e-33	319	315	278	88	58	76	306.611	304.324	272.861	88.9501	58.8479	76.461	RAB38	RAB38, member RAS oncogene family
ENSG00000177283	275.692	-1.97983	0.132981	-14.888	3.94235e-50	1.61189e-48	492	548	522	142	118	120	472.892	529.428	512.35	143.533	119.725	120.728	FZD8	frizzled class receptor 8
ENSG00000132554	20.9908	-1.98013	0.462482	-4.28153	1.85614e-05	0.000114026	34	38	39	13	8	6	32.6796	36.7122	38.279	13.1403	8.11695	6.03639	RGS22	regulator of G protein signaling 22
ENSG00000151322	78.5537	-1.98781	0.273898	-7.25748	3.9437e-13	4.85824e-12	101	151	116	40	30	19	97.0775	145.883	113.855	40.4318	30.4386	19.1152	NPAS3	neuronal PAS domain protein 3
ENSG00000170775	30.7344	-1.98889	0.385552	-5.15856	2.48857e-07	1.93285e-06	61	47	41	14	6	16	58.631	45.4071	40.242	14.1511	6.08772	16.097	GPR37	G protein-coupled receptor 37
ENSG00000281344	11.2327	-1.99196	0.61248	-3.25228	0.00114481	0.00514046	22	15	21	2	4	8	21.1456	14.4916	20.6118	2.02159	4.05848	8.04852
ENSG00000149633	63.6575	-1.9963	0.272327	-7.33053	2.29248e-13	2.86636e-12	92	105	127	34	19	25	88.427	101.441	124.652	34.3671	19.2778	25.1516	KIAA1755	KIAA1755
ENSG00000196353	68.7023	-2.00121	0.254073	-7.87651	3.36655e-15	4.62137e-14	106	109	98	29	23	23	101.883	105.306	96.1882	29.3131	23.3362	23.1395	CPNE4	copine 4
ENSG00000005471	103.364	-2.00309	0.22539	-8.88723	6.26492e-19	1.03391e-17	208	176	176	62	33	39	199.922	170.035	172.746	62.6694	33.4824	39.2365	ABCB4	ATP binding cassette subfamily B member 4
ENSG00000163590	522.262	-2.00332	0.108641	-18.4399	6.28965e-76	4.14541e-74	968	934	898	267	193	210	930.406	902.346	881.398	269.883	195.822	211.274	PPM1L	protein phosphatase, Mg2+/Mn2+ dependent 1L
ENSG00000160191	22.393	-2.00389	0.432855	-4.62947	3.66605e-06	2.46841e-05	40	39	38	8	6	14	38.4465	37.6783	37.2975	8.08637	6.08772	14.0849	PDE9A	phosphodiesterase 9A
ENSG00000140009	9.93015	-2.00451	0.769887	-2.60364	0.00922385	0.0327912	15	6	29	8	1	3	14.4175	5.79666	28.4639	8.08637	1.01462	3.0182	ESR2	estrogen receptor 2
ENSG00000008226	8.44374	-2.00503	0.692538	-2.89519	0.00378933	0.0150772	11	21	14	1	4	6	10.5728	20.2883	13.7412	1.0108	4.05848	6.03639	DLEC1	deleted in lung and esophageal cancer 1
ENSG00000112137	51.9335	-2.01448	0.321796	-6.26013	3.84661e-10	3.89187e-09	93	109	76	27	12	27	89.3882	105.306	74.595	27.2915	12.1754	27.1638	PHACTR1	phosphatase and actin regulator 1
ENSG00000151320	119.063	-2.04516	0.211497	-9.66994	4.04603e-22	7.60879e-21	208	161	173	44	30	52	199.922	155.544	169.802	44.475	30.4386	52.3154	AKAP6	A-kinase anchoring protein 6
ENSG00000182050	513.909	-2.04728	0.114269	-17.9162	8.80695e-72	5.3027e-70	1000	853	849	195	216	216	961.164	824.091	833.304	197.105	219.158	217.31	MGAT4C	MGAT4 family member C
ENSG00000142621	7.564	-2.05681	0.69971	-2.93952	0.00328725	0.013287	12	21	19	3	5	4	11.534	20.2883	18.6487	3.03239	5.0731	4.02426	FHAD1	forkhead associated phosphopeptide binding domain 1
ENSG00000159251	78.4862	-2.06754	0.222625	-9.2871	1.58554e-20	2.77443e-19	153	183	162	31	41	42	147.058	176.798	159.005	31.3347	41.5994	42.2547	ACTC1	actin, alpha, cardiac muscle 1
ENSG00000017427	381.785	-2.07234	0.12899	-16.0659	4.42072e-58	2.08492e-56	688	660	781	183	144	159	661.281	637.632	766.561	184.976	146.105	159.964	IGF1	insulin like growth factor 1
ENSG00000092758	764.328	-2.07304	0.0904012	-22.9316	2.25026e-116	2.3987e-114	1464	1613	1580	374	372	316	1407.14	1558.33	1550.79	378.038	377.438	317.917	COL9A3	collagen type IX alpha 3 chain
ENSG00000151623	219.605	-2.07354	0.141843	-14.6185	2.1402e-48	8.4688e-47	409	415	387	104	87	85	393.116	400.935	379.845	105.123	88.2719	85.5155	NR3C2	nuclear receptor subfamily 3 group C member 2
ENSG00000143365	11.235	-2.08855	0.738427	-2.82838	0.00467839	0.0182055	29	8	25	1	5	8	27.8737	7.72888	24.5378	1.0108	5.0731	8.04852	RORC	RAR related orphan receptor C
ENSG00000154721	259.994	-2.09157	0.134625	-15.5363	1.97107e-54	8.72492e-53	446	386	456	104	98	88	428.679	372.918	447.57	105.123	99.4327	88.5337	JAM2	junctional adhesion molecule 2
ENSG00000165272	50.4907	-2.09747	0.293787	-7.13942	9.37238e-13	1.12863e-11	95	101	85	24	13	26	91.3105	97.5771	83.4286	24.2591	13.1901	26.1577	AQP3	aquaporin 3 (Gill blood group)
ENSG00000136235	2010.34	-2.09782	0.0720798	-29.1041	3.18721e-186	6.86499e-184	3430	3598	3450	872	671	806	3296.79	3476.06	3386.22	881.414	680.81	810.889	GPNMB	glycoprotein nmb
ENSG00000170962	326.597	-2.09841	0.13125	-15.9878	1.55305e-57	7.24283e-56	594	561	581	130	121	138	570.931	541.987	570.259	131.403	122.769	138.837	PDGFD	platelet derived growth factor D
ENSG00000149295	18.504	-2.10099	0.493188	-4.26001	2.04414e-05	0.000124878	28	32	25	9	6	4	26.9126	30.9155	24.5378	9.09716	6.08772	4.02426	DRD2	dopamine receptor D2
ENSG00000113396	27.1278	-2.10161	0.400801	-5.24351	1.57546e-07	1.25299e-06	58	47	56	14	10	12	55.7475	45.4071	54.9647	14.1511	10.1462	12.0728	SLC27A6	solute carrier family 27 member 6
ENSG00000139220	37.0242	-2.10411	0.372948	-5.64184	1.68239e-08	1.47011e-07	44	69	66	9	10	21	42.2912	66.6616	64.7798	9.09716	10.1462	21.1274	PPFIA2	PTPRF interacting protein alpha 2
ENSG00000117707	58.6901	-2.10418	0.317141	-6.63486	3.24813e-11	3.56424e-10	116	109	120	44	17	16	111.495	105.306	117.782	44.475	17.2485	16.097	PROX1	prospero homeobox 1
ENSG00000261572	18.4888	-2.11052	0.478086	-4.41451	1.0124e-05	6.45075e-05	30	37	32	6	7	9	28.8349	35.7461	31.4084	6.06478	7.10233	9.05459
ENSG00000182489	10.5269	-2.11154	0.649981	-3.24861	0.00115969	0.00520056	15	17	22	0	7	5	14.4175	16.4239	21.5933	0	7.10233	5.03033	XKRX	XK related, X-linked
ENSG00000162670	41.9799	-2.11522	0.333196	-6.34826	2.17766e-10	2.2457e-09	94	65	67	19	19	12	90.3494	62.7971	65.7613	19.2051	19.2778	12.0728	BRINP3	BMP/retinoic acid inducible neural specific 3
ENSG00000093072	19.6082	-2.11967	0.533084	-3.97625	7.00102e-05	0.000394053	24	37	34	3	6	12	23.0679	35.7461	33.3714	3.03239	6.08772	12.0728	ADA2	adenosine deaminase 2
ENSG00000150361	11.2233	-2.12411	0.718053	-2.95815	0.00309491	0.0125998	12	23	24	11	2	0	11.534	22.2205	23.5563	11.1188	2.02924	0	KLHL1	kelch like family member 1
ENSG00000173406	71.6554	-2.12785	0.253725	-8.38646	5.00989e-17	7.53034e-16	130	117	122	27	27	27	124.951	113.035	119.745	27.2915	27.3947	27.1638	DAB1	DAB1, reelin adaptor protein
ENSG00000092068	84.6294	-2.12911	0.253726	-8.39136	4.80541e-17	7.22817e-16	135	158	167	40	19	42	129.757	152.645	163.913	40.4318	19.2778	42.2547	SLC7A8	solute carrier family 7 member 8
ENSG00000077063	70.5661	-2.13596	0.264861	-8.06448	7.35508e-16	1.03901e-14	125	130	116	28	18	35	120.145	125.594	113.855	28.3023	18.2631	35.2123	CTTNBP2	cortactin binding protein 2
ENSG00000162496	370.128	-2.13813	0.134246	-15.927	4.11887e-57	1.91235e-55	612	737	683	157	145	141	588.232	712.023	670.373	158.695	147.12	141.855	DHRS3	dehydrogenase/reductase 3
ENSG00000269210	8.80394	-2.1414	0.726475	-2.94766	0.00320193	0.0129806	9	24	13	4	4	2	8.65047	23.1866	12.7597	4.04318	4.05848	2.01213	LOC375196	uncharacterized LOC375196
ENSG00000127084	43.8593	-2.14251	0.308415	-6.94684	3.73569e-12	4.34092e-11	90	88	107	23	12	27	86.5047	85.0176	105.022	23.2483	12.1754	27.1638	FGD3	FYVE, RhoGEF and PH domain containing 3
ENSG00000038295	13.3	-2.14545	0.541746	-3.96025	7.48727e-05	0.000419163	29	28	26	7	4	7	27.8737	27.0511	25.5193	7.07557	4.05848	7.04246	TLL1	tolloid like 1
ENSG00000111879	21.3239	-2.15443	0.477274	-4.51403	6.3607e-06	4.15554e-05	38	36	42	7	12	6	36.5242	34.7799	41.2235	7.07557	12.1754	6.03639	FAM184A	family with sequence similarity 184 member A
ENSG00000101347	6935.67	-2.15571	0.0546033	-39.4795	0	0	13233	13165	12711	2909	2670	2842	12719.1	12718.8	12476	2940.41	2709.03	2859.24	SAMHD1	SAM and HD domain containing deoxynucleoside triphosphate triphosphohydrolase 1
ENSG00000120278	45.1681	-2.15845	0.338652	-6.37367	1.84558e-10	1.91173e-09	82	66	80	7	24	18	78.8154	63.7632	78.521	7.07557	24.3509	18.1092	PLEKHG1	pleckstrin homology and RhoGEF domain containing G1
ENSG00000172318	49.7104	-2.17034	0.314837	-6.89354	5.44193e-12	6.25059e-11	69	109	80	20	16	19	66.3203	105.306	78.521	20.2159	16.2339	19.1152	B3GALT1	beta-1,3-galactosyltransferase 1
ENSG00000002587	20.8534	-2.17295	0.492653	-4.41071	1.03032e-05	6.56095e-05	25	39	30	6	8	6	24.0291	37.6783	29.4454	6.06478	8.11695	6.03639	HS3ST1	heparan sulfate-glucosamine 3-sulfotransferase 1
ENSG00000272636	28.9081	-2.17535	0.387998	-5.60659	2.06347e-08	1.78963e-07	49	60	51	13	6	15	47.097	57.9666	50.0571	13.1403	6.08772	15.091	DOC2B	double C2 domain beta
ENSG00000197261	23.3814	-2.17588	0.452575	-4.80778	1.52616e-06	1.07978e-05	40	32	27	6	9	6	38.4465	30.9155	26.5008	6.06478	9.13157	6.03639	C6orf141	chromosome 6 open reading frame 141
ENSG00000120162	218.452	-2.18495	0.151624	-14.4103	4.45517e-47	1.72374e-45	416	364	381	76	71	98	399.844	351.664	373.956	76.8205	72.038	98.5944	MOB3B	MOB kinase activator 3B
ENSG00000145423	99.9853	-2.19628	0.217909	-10.0789	6.85113e-24	1.36977e-22	183	193	183	36	49	32	175.893	186.459	179.617	36.3887	49.7163	32.1941	SFRP2	secreted frizzled related protein 2
ENSG00000166342	1135.01	-2.19749	0.0794633	-27.6541	2.48897e-168	4.77083e-166	2113	2011	2014	446	390	448	2030.94	1942.85	1976.77	450.815	395.702	450.717	NETO1	neuropilin and tolloid like 1
ENSG00000127578	22.0837	-2.20516	0.46945	-4.69732	2.63594e-06	1.80922e-05	32	41	28	6	9	6	30.7572	39.6105	27.4824	6.06478	9.13157	6.03639	WFIKKN1	WAP, follistatin/kazal, immunoglobulin, kunitz and netrin domain containing 1
ENSG00000130768	9.74434	-2.20721	0.66568	-3.31572	0.000914087	0.00419184	21	16	16	3	6	2	20.1844	15.4578	15.7042	3.03239	6.08772	2.01213	SMPDL3B	sphingomyelin phosphodiesterase acid like 3B
ENSG00000185924	14.6409	-2.243	0.669812	-3.3487	0.000811909	0.00376124	9	48	17	9	1	5	8.65047	46.3733	16.6857	9.09716	1.01462	5.03033	RTN4RL1	reticulon 4 receptor like 1
ENSG00000139364	226.636	-2.24625	0.168787	-13.3082	2.07377e-40	6.93236e-39	253	319	342	53	60	72	243.174	308.189	335.677	53.5722	60.8772	72.4367	TMEM132B	transmembrane protein 132B
ENSG00000170500	244.306	-2.25139	0.136206	-16.5294	2.25471e-61	1.12161e-59	465	456	498	99	100	87	446.941	440.546	488.793	100.069	101.462	87.5277	LONRF2	LON peptidase N-terminal domain and ring finger 2
ENSG00000150625	294.827	-2.25553	0.131666	-17.1307	8.7549e-66	4.75107e-64	529	492	517	123	105	81	508.456	475.326	507.442	124.328	106.535	81.4913	GPM6A	glycoprotein M6A
ENSG00000155511	628.127	-2.27111	0.115005	-19.7478	8.37356e-87	6.31584e-85	959	987	931	224	135	213	921.756	953.55	913.788	226.418	136.974	214.292	GRIA1	glutamate ionotropic receptor AMPA type subunit 1
ENSG00000196932	330.852	-2.27877	0.121033	-18.8276	4.48427e-79	3.11262e-77	627	596	613	146	114	103	602.65	575.801	601.667	147.576	115.667	103.625	TMEM26	transmembrane protein 26
ENSG00000121361	52.6904	-2.28657	0.293599	-7.78807	6.80405e-15	9.1596e-14	93	113	89	17	20	21	89.3882	109.17	87.3546	17.1835	20.2924	21.1274	KCNJ8	potassium voltage-gated channel subfamily J member 8
ENSG00000170011	87.6744	-2.29269	0.231216	-9.91579	3.55438e-23	6.94684e-22	158	177	140	29	25	39	151.864	171.001	137.412	29.3131	25.3655	39.2365	MYRIP	myosin VIIA and Rab interacting protein
ENSG00000156966	101.002	-2.29339	0.213727	-10.7305	7.32284e-27	1.62416e-25	194	223	201	33	34	54	186.466	215.442	197.284	33.3563	34.4971	54.3275	B3GNT7	UDP-GlcNAc:betaGal beta-1,3-N-acetylglucosaminyltransferase 7
ENSG00000164796	26.1992	-2.30024	0.444502	-5.17486	2.28083e-07	1.78077e-06	45	32	41	6	4	13	43.2524	30.9155	40.242	6.06478	4.05848	13.0788	CSMD3	CUB and Sushi multiple domains 3
ENSG00000046653	340.656	-2.31728	0.131216	-17.66	8.51699e-70	4.94293e-68	637	688	546	119	122	119	612.261	664.683	535.906	120.285	123.784	119.722	GPM6B	glycoprotein M6B
ENSG00000108924	122.969	-2.32275	0.191606	-12.1225	8.02515e-34	2.24157e-32	272	263	268	67	45	42	261.436	254.087	263.045	67.7233	45.6579	42.2547	HLF	HLF, PAR bZIP transcription factor
ENSG00000101134	23.9796	-2.33054	0.42354	-5.50252	3.7439e-08	3.16557e-07	46	37	48	9	7	9	44.2135	35.7461	47.1126	9.09716	7.10233	9.05459	DOK5	docking protein 5
ENSG00000184254	72.9354	-2.33167	0.254167	-9.17376	4.56795e-20	7.855e-19	147	160	139	37	21	27	141.291	154.578	136.43	37.3995	21.307	27.1638	ALDH1A3	aldehyde dehydrogenase 1 family member A3
ENSG00000182472	158.304	-2.3469	0.193234	-12.1454	6.06833e-34	1.70411e-32	204	274	306	46	57	45	196.077	264.714	300.343	46.4966	57.8333	45.2729	CAPN12	calpain 12
ENSG00000249279	13.7439	-2.36575	0.614139	-3.85215	0.000117087	0.00063689	13	21	25	2	4	5	12.4951	20.2883	24.5378	2.02159	4.05848	5.03033	LINC02057	long intergenic non-protein coding RNA 2057
ENSG00000168959	13.0526	-2.36608	0.619046	-3.82213	0.000132303	0.000711508	14	19	26	5	2	4	13.4563	18.3561	25.5193	5.05398	2.02924	4.02426	GRM5	glutamate metabotropic receptor 5
ENSG00000260918	9.90385	-2.39595	0.67365	-3.55667	0.000375587	0.00186925	30	24	12	2	6	4	28.8349	23.1866	11.7782	2.02159	6.08772	4.02426
ENSG00000139055	33.6039	-2.4044	0.377205	-6.37426	1.83847e-10	1.90532e-09	60	69	75	12	11	14	57.6698	66.6616	73.6134	12.1296	11.1608	14.0849	ERP27	endoplasmic reticulum protein 27
ENSG00000072041	202.481	-2.40964	0.157701	-15.2798	1.04322e-52	4.45727e-51	328	301	307	52	61	56	315.262	290.799	301.324	52.5614	61.8918	56.3397	SLC6A15	solute carrier family 6 member 15
ENSG00000064042	1512.66	-2.41211	0.0732358	-32.9363	6.65295e-238	2.10606e-235	2971	2791	2985	534	521	522	2855.62	2696.41	2929.82	539.765	528.617	525.166	LIMCH1	LIM and calponin homology domains 1
ENSG00000074966	57.4248	-2.41443	0.286417	-8.42975	3.46396e-17	5.2368e-16	98	105	97	19	14	21	94.194	101.441	95.2067	19.2051	14.2047	21.1274	TXK	TXK tyrosine kinase
ENSG00000265579	453.541	-2.44069	0.111265	-21.9359	1.17951e-106	1.15157e-104	900	773	845	149	147	149	865.047	746.803	829.378	150.609	149.149	149.904
ENSG00000088882	114.436	-2.44367	0.214887	-11.3719	5.77393e-30	1.42594e-28	185	219	208	44	20	44	177.815	211.578	204.155	44.475	20.2924	44.2669	CPXM1	carboxypeptidase X, M14 family member 1
ENSG00000133083	53.5653	-2.4463	0.297732	-8.21644	2.09642e-16	3.05869e-15	101	90	93	14	15	21	97.0775	86.9499	91.2807	14.1511	15.2193	21.1274	DCLK1	doublecortin like kinase 1
ENSG00000165379	11.9868	-2.44755	0.609892	-4.01309	5.99299e-05	0.000342576	21	35	18	6	5	2	20.1844	33.8138	17.6672	6.06478	5.0731	2.01213	LRFN5	leucine rich repeat and fibronectin type III domain containing 5
ENSG00000148488	10.3918	-2.4526	0.76144	-3.221	0.00127742	0.00567011	22	9	9	3	1	3	21.1456	8.69499	8.83361	3.03239	1.01462	3.0182	ST8SIA6	ST8 alpha-N-acetyl-neuraminide alpha-2,8-sialyltransferase 6
ENSG00000170439	21.9302	-2.45262	0.470357	-5.21438	1.84433e-07	1.45685e-06	38	37	56	5	7	11	36.5242	35.7461	54.9647	5.05398	7.10233	11.0667	METTL7B	methyltransferase like 7B
ENSG00000128052	172.06	-2.46833	0.175061	-14.0999	3.80575e-45	1.41483e-43	331	379	311	66	46	65	318.145	366.155	305.25	66.7125	46.6725	65.3942	KDR	kinase insert domain receptor
ENSG00000240520	13.2061	-2.47099	0.644444	-3.8343	0.000125924	0.000679828	24	20	31	9	0	4	23.0679	19.3222	30.4269	9.09716	0	4.02426
ENSG00000268388	163.512	-2.47329	0.176936	-13.9785	2.10964e-44	7.63894e-43	286	269	284	49	39	57	274.893	259.883	278.75	49.529	39.5702	57.3457	FENDRR	FOXF1 adjacent non-coding developmental regulatory RNA
ENSG00000005108	283.724	-2.47401	0.144167	-17.1608	5.22131e-66	2.84086e-64	565	555	593	89	78	129	543.057	536.191	582.037	89.9609	79.1403	129.782	THSD7A	thrombospondin type 1 domain containing 7A
ENSG00000127951	31.4146	-2.47575	0.425899	-5.81301	6.13593e-09	5.57483e-08	48	74	75	21	10	3	46.1359	71.4921	73.6134	21.2267	10.1462	3.0182	FGL2	fibrinogen like 2
ENSG00000118946	128.604	-2.4825	0.208201	-11.9235	8.92247e-33	2.39303e-31	238	195	231	41	40	33	228.757	188.391	226.729	41.4426	40.5848	33.2002	PCDH17	protocadherin 17
ENSG00000134121	13.8788	-2.48318	0.679772	-3.65296	0.000259239	0.00132882	28	24	18	10	0	2	26.9126	23.1866	17.6672	10.108	0	2.01213	CHL1	cell adhesion molecule L1 like
ENSG00000125848	75.7141	-2.49436	0.294721	-8.46345	2.59587e-17	3.95591e-16	119	121	153	35	10	22	114.378	116.899	150.171	35.3779	10.1462	22.1334	FLRT3	fibronectin leucine rich transmembrane protein 3
ENSG00000139292	140.551	-2.4946	0.193058	-12.9215	3.40473e-38	1.07455e-36	271	292	306	42	54	52	260.475	282.104	300.343	42.4534	54.7894	52.3154	LGR5	leucine rich repeat containing G protein-coupled receptor 5
ENSG00000118407	98.7489	-2.4969	0.228958	-10.9055	1.08478e-27	2.47967e-26	194	197	203	34	29	38	186.466	190.324	199.247	34.3671	29.424	38.2305	FILIP1	filamin A interacting protein 1
ENSG00000121871	21.3899	-2.49849	0.483141	-5.17135	2.32415e-07	1.81256e-06	45	38	29	6	5	8	43.2524	36.7122	28.4639	6.06478	5.0731	8.04852	SLITRK3	SLIT and NTRK like family member 3
ENSG00000136546	327.473	-2.50018	0.150952	-16.5627	1.2963e-61	6.46387e-60	660	638	689	140	110	87	634.368	616.378	676.262	141.511	111.608	87.5277	SCN7A	sodium voltage-gated channel alpha subunit 7
ENSG00000186439	20.1731	-2.50021	0.497042	-5.03018	4.90029e-07	3.6775e-06	36	40	36	8	3	8	34.6019	38.6444	35.3345	8.08637	3.04386	8.04852	TRDN	triadin
ENSG00000183454	9.50812	-2.50069	0.724227	-3.4529	0.000554585	0.00265634	25	16	18	7	0	3	24.0291	15.4578	17.6672	7.07557	0	3.0182	GRIN2A	glutamate ionotropic receptor NMDA type subunit 2A
ENSG00000140285	1566.2	-2.52224	0.0663834	-37.995	0	0	3294	3258	3077	551	512	545	3166.07	3147.58	3020.11	556.949	519.485	548.306	FGF7	fibroblast growth factor 7
ENSG00000196611	45.8646	-2.5238	0.397932	-6.34228	2.26388e-10	2.33231e-09	42	67	35	6	12	6	40.3689	64.7293	34.3529	6.06478	12.1754	6.03639	MMP1	matrix metallopeptidase 1
ENSG00000237586	19.8991	-2.5246	0.509036	-4.95957	7.06483e-07	5.22498e-06	30	48	30	3	8	7	28.8349	46.3733	29.4454	3.03239	8.11695	7.04246
ENSG00000198944	18.4574	-2.52506	0.520428	-4.85188	1.22297e-06	8.76254e-06	37	31	40	7	9	2	35.5631	29.9494	39.2605	7.07557	9.13157	2.01213	SOWAHA	sosondowah ankyrin repeat domain family member A
ENSG00000177453	182.149	-2.53764	0.163274	-15.5422	1.79766e-54	7.99116e-53	312	316	310	61	47	47	299.883	305.291	304.269	61.6586	47.6871	47.2851	NIM1K	NIM1 serine/threonine protein kinase
ENSG00000137672	68.5114	-2.5404	0.26627	-9.54069	1.41888e-21	2.61186e-20	134	130	142	19	17	31	128.796	125.594	139.375	19.2051	17.2485	31.188	TRPC6	transient receptor potential cation channel subfamily C member 6
ENSG00000173083	44.3311	-2.54441	0.349935	-7.27111	3.56547e-13	4.40529e-12	86	61	78	17	12	8	82.6601	58.9327	76.558	17.1835	12.1754	8.04852	HPSE	heparanase
ENSG00000141469	46.9856	-2.54771	0.405964	-6.27569	3.48081e-10	3.54382e-09	42	43	49	8	6	8	40.3689	41.5427	48.0941	8.08637	6.08772	8.04852	SLC14A1	solute carrier family 14 member 1 (Kidd blood group)
ENSG00000181634	79.2046	-2.56233	0.237369	-10.7947	3.64501e-27	8.17117e-26	161	158	149	25	29	22	154.747	152.645	146.245	25.2699	29.424	22.1334	TNFSF15	TNF superfamily member 15
ENSG00000168702	471.217	-2.57784	0.142302	-18.1152	2.41725e-73	1.50308e-71	1148	892	1102	223	140	142	1103.42	861.77	1081.63	225.408	142.047	142.861	LRP1B	LDL receptor related protein 1B
ENSG00000169435	295.472	-2.57788	0.156192	-16.5046	3.4011e-61	1.68787e-59	493	376	407	89	51	65	473.854	363.257	399.476	89.9609	51.7456	65.3942	RASSF6	Ras association domain family member 6
ENSG00000125845	206.456	-2.61438	0.158636	-16.4803	5.07958e-61	2.51487e-59	376	471	448	68	63	72	361.397	455.038	439.718	68.7341	63.921	72.4367	BMP2	bone morphogenetic protein 2
ENSG00000079215	740.097	-2.63268	0.0976841	-26.951	5.55766e-160	1.001e-157	1474	1498	1641	277	211	226	1416.76	1447.23	1610.66	279.991	214.085	227.371	SLC1A3	solute carrier family 1 member 3
ENSG00000162975	29.1795	-2.63532	0.404249	-6.51904	7.07575e-11	7.57345e-10	61	65	49	10	11	6	58.631	62.7971	48.0941	10.108	11.1608	6.03639	KCNF1	potassium voltage-gated channel modifier subfamily F member 1
ENSG00000173698	37.5366	-2.654	0.352037	-7.53898	4.73659e-14	6.10121e-13	84	111	87	15	9	19	80.7377	107.238	85.3916	15.1619	9.13157	19.1152	ADGRG2	adhesion G protein-coupled receptor G2
ENSG00000154589	16.6223	-2.65588	0.597179	-4.44738	8.69252e-06	5.58809e-05	38	27	14	3	4	5	36.5242	26.085	13.7412	3.03239	4.05848	5.03033	LY96	lymphocyte antigen 96
ENSG00000181449	870.355	-2.67056	0.0904367	-29.5296	1.20011e-191	2.72543e-189	1612	1721	1532	262	239	232	1549.4	1662.67	1503.68	264.829	242.494	233.407	SOX2	SRY-box 2
ENSG00000066248	64.3143	-2.67765	0.294911	-9.07955	1.09029e-19	1.85651e-18	120	123	117	24	9	21	115.34	118.831	114.837	24.2591	9.13157	21.1274	NGEF	neuronal guanine nucleotide exchange factor
ENSG00000103710	11.2127	-2.67834	0.618816	-4.32817	1.50354e-05	9.34089e-05	23	26	31	7	3	2	22.1068	25.1188	30.4269	7.07557	3.04386	2.01213	RASL12	RAS like family 12
ENSG00000264343	11.813	-2.70667	0.67683	-3.99904	6.36011e-05	0.000361092	28	15	25	5	1	4	26.9126	14.4916	24.5378	5.05398	1.01462	4.02426	NOTCH2NL	notch 2 N-terminal like
ENSG00000004799	357.29	-2.7219	0.147199	-18.4912	2.42865e-76	1.62114e-74	741	831	895	137	111	111	712.222	802.837	878.454	138.479	112.623	111.673	PDK4	pyruvate dehydrogenase kinase 4
ENSG00000167676	13.3429	-2.72941	0.61902	-4.40925	1.0373e-05	6.6014e-05	27	31	25	3	6	3	25.9514	29.9494	24.5378	3.03239	6.08772	3.0182	PLIN4	perilipin 4
ENSG00000109063	82.5655	-2.73325	0.259252	-10.5429	5.48064e-26	1.17684e-24	142	232	201	21	37	25	136.485	224.137	197.284	21.2267	37.5409	25.1516	MYH3	myosin heavy chain 3
ENSG00000232855	9.43739	-2.74615	0.722085	-3.80309	0.000142904	0.000763214	33	19	18	5	1	4	31.7184	18.3561	17.6672	5.05398	1.01462	4.02426
ENSG00000141668	9.45599	-2.74749	0.805615	-3.41042	0.000648622	0.00306321	22	10	17	6	0	1	21.1456	9.66109	16.6857	6.06478	0	1.00607	CBLN2	cerebellin 2 precursor
ENSG00000175899	45.9694	-2.75245	0.342495	-8.03647	9.24672e-16	1.2992e-14	91	104	72	13	8	17	87.4659	100.475	70.6689	13.1403	8.11695	17.1031	A2M	alpha-2-macroglobulin
ENSG00000153233	24.4098	-2.75908	0.456748	-6.0407	1.53448e-09	1.4747e-08	42	41	58	7	9	4	40.3689	39.6105	56.9277	7.07557	9.13157	4.02426	PTPRR	protein tyrosine phosphatase, receptor type R
ENSG00000146151	31.2507	-2.76416	0.426808	-6.47635	9.3965e-11	9.93025e-10	50	62	72	9	13	4	48.0582	59.8988	70.6689	9.09716	13.1901	4.02426	HMGCLL1	3-hydroxymethyl-3-methylglutaryl-CoA lyase like 1
ENSG00000187134	280.046	-2.76935	0.161205	-17.1791	3.80878e-66	2.08863e-64	597	531	556	109	53	75	573.815	513.004	545.721	110.177	53.7748	75.4549	AKR1C1	aldo-keto reductase family 1 member C1
ENSG00000189143	73.4539	-2.77223	0.289109	-9.58885	8.90708e-22	1.65565e-20	129	164	106	15	19	22	123.99	158.442	104.04	15.1619	19.2778	22.1334	CLDN4	claudin 4
ENSG00000168743	95.3941	-2.77692	0.23124	-12.0088	3.19367e-33	8.71088e-32	215	228	193	34	28	27	206.65	220.273	189.432	34.3671	28.4093	27.1638	NPNT	nephronectin
ENSG00000115361	10.5488	-2.81766	0.719656	-3.91529	9.0295e-05	0.000498863	14	24	28	5	1	3	13.4563	23.1866	27.4824	5.05398	1.01462	3.0182	ACADL	acyl-CoA dehydrogenase long chain
ENSG00000187398	6.70032	-2.83187	0.833226	-3.39868	0.000677121	0.00319059	13	24	15	1	5	1	12.4951	23.1866	14.7227	1.0108	5.0731	1.00607	LUZP2	leucine zipper protein 2
ENSG00000065320	78.7941	-2.8388	0.31957	-8.8832	6.49614e-19	1.07038e-17	174	149	110	13	21	24	167.242	143.95	107.966	13.1403	21.307	24.1456	NTN1	netrin 1
ENSG00000164929	60.6514	-2.86708	0.29004	-9.88513	4.8295e-23	9.42136e-22	143	122	123	15	22	14	137.446	117.865	120.726	15.1619	22.3216	14.0849	BAALC	BAALC, MAP3K1 and KLF4 binding
ENSG00000069431	70.7124	-2.87068	0.273529	-10.495	9.10999e-26	1.95015e-24	155	162	133	25	18	16	148.98	156.51	130.541	25.2699	18.2631	16.097	ABCC9	ATP binding cassette subfamily C member 9
ENSG00000189056	28.7119	-2.87425	0.481894	-5.96449	2.45394e-09	2.31991e-08	51	48	31	4	2	11	49.0193	46.3733	30.4269	4.04318	2.02924	11.0667	RELN	reelin
ENSG00000174469	27.5745	-2.89269	0.458514	-6.30884	2.81139e-10	2.87793e-09	52	63	40	4	11	5	49.9805	60.8649	39.2605	4.04318	11.1608	5.03033	CNTNAP2	contactin associated protein like 2
ENSG00000168309	311.317	-2.89347	0.165444	-17.4891	1.73582e-68	9.90886e-67	633	637	704	75	92	88	608.417	615.412	690.985	75.8097	93.345	88.5337	FAM107A	family with sequence similarity 107 member A
ENSG00000048740	257.926	-2.91161	0.15524	-18.7556	1.74401e-78	1.19861e-76	511	472	406	68	57	52	491.155	456.004	398.494	68.7341	57.8333	52.3154	CELF2	CUGBP Elav-like family member 2
ENSG00000172264	13.7354	-2.9183	0.691727	-4.21886	2.45545e-05	0.000148614	24	20	19	1	0	7	23.0679	19.3222	18.6487	1.0108	0	7.04246	MACROD2	MACRO domain containing 2
ENSG00000171873	40.2884	-2.94104	0.368379	-7.98373	1.41979e-15	1.97232e-14	91	73	100	9	13	11	87.4659	70.526	98.1513	9.09716	13.1901	11.0667	ADRA1D	adrenoceptor alpha 1D
ENSG00000172673	10.8579	-2.96235	0.681516	-4.34671	1.38198e-05	8.63948e-05	19	22	32	4	3	2	18.2621	21.2544	31.4084	4.04318	3.04386	2.01213	THEMIS	thymocyte selection associated
ENSG00000164379	9.1586	-2.99082	0.749136	-3.99236	6.5418e-05	0.000370401	15	24	19	3	3	1	14.4175	23.1866	18.6487	3.03239	3.04386	1.00607	FOXQ1	forkhead box Q1
ENSG00000166603	17.1472	-2.99908	0.579309	-5.17699	2.2549e-07	1.76118e-06	38	29	33	5	3	4	36.5242	28.0172	32.3899	5.05398	3.04386	4.02426	MC4R	melanocortin 4 receptor
ENSG00000179869	1215.12	-3.00653	0.0937381	-32.0737	1.02679e-225	3.02152e-223	2454	2155	2119	297	249	257	2358.7	2081.97	2079.83	300.206	252.64	258.559	ABCA13	ATP binding cassette subfamily A member 13
ENSG00000152578	18.8067	-3.01434	0.581142	-5.18692	2.138e-07	1.67426e-06	33	26	42	7	5	0	31.7184	25.1188	41.2235	7.07557	5.0731	0	GRIA4	glutamate ionotropic receptor AMPA type subunit 4
ENSG00000180353	8.30281	-3.0403	0.888818	-3.42061	0.000624819	0.0029608	14	23	6	2	3	0	13.4563	22.2205	5.88908	2.02159	3.04386	0	HCLS1	hematopoietic cell-specific Lyn substrate 1
ENSG00000109193	211.275	-3.04104	0.167907	-18.1115	2.58794e-73	1.5997e-71	494	459	437	49	52	61	474.815	443.444	428.921	49.529	52.7602	61.37	SULT1E1	sulfotransferase family 1E member 1
ENSG00000173404	11.6111	-3.06752	0.757691	-4.04851	5.15443e-05	0.000297655	34	21	15	4	0	4	32.6796	20.2883	14.7227	4.04318	0	4.02426	INSM1	INSM transcriptional repressor 1
ENSG00000153707	1255.48	-3.09347	0.0883263	-35.0232	9.97992e-269	3.59501e-266	2772	2418	2392	287	281	284	2664.35	2336.05	2347.78	290.098	285.108	285.723	PTPRD	protein tyrosine phosphatase, receptor type D
ENSG00000198914	25.2659	-3.11926	0.501447	-6.22051	4.9554e-10	4.97755e-09	45	57	34	9	4	2	43.2524	55.0682	33.3714	9.09716	4.05848	2.01213	POU3F3	POU class 3 homeobox 3
ENSG00000152402	18.9965	-3.12159	0.530938	-5.87939	4.11792e-09	3.81026e-08	43	42	42	8	3	3	41.33	40.5766	41.2235	8.08637	3.04386	3.0182	GUCY1A2	guanylate cyclase 1 soluble subunit alpha 2
ENSG00000143995	21.383	-3.13338	0.523548	-5.9849	2.16525e-09	2.0563e-08	45	38	45	3	5	6	43.2524	36.7122	44.1681	3.03239	5.0731	6.03639	MEIS1	Meis homeobox 1
ENSG00000225968	148.157	-3.14196	0.201111	-15.623	5.07775e-55	2.29135e-53	284	335	301	42	31	27	272.97	323.647	295.435	42.4534	31.4532	27.1638	ELFN1	extracellular leucine rich repeat and fibronectin type III domain containing 1
ENSG00000165730	190.185	-3.14358	0.194532	-16.1597	9.70369e-59	4.62875e-57	428	432	429	46	35	59	411.378	417.359	421.069	46.4966	35.5117	59.3579	STOX1	storkhead box 1
ENSG00000122432	9.41117	-3.15495	0.745294	-4.23316	2.30428e-05	0.000140073	25	19	21	1	3	3	24.0291	18.3561	20.6118	1.0108	3.04386	3.0182	SPATA1	spermatogenesis associated 1
ENSG00000132938	6.5509	-3.16963	0.899476	-3.52386	0.00042531	0.00209033	22	18	7	1	1	3	21.1456	17.39	6.87059	1.0108	1.01462	3.0182	MTUS2	microtubule associated scaffold protein 2
ENSG00000182256	27.4012	-3.17636	0.531545	-5.97571	2.29085e-09	2.17163e-08	48	36	85	6	1	11	46.1359	34.7799	83.4286	6.06478	1.01462	11.0667	GABRG3	gamma-aminobutyric acid type A receptor gamma3 subunit
ENSG00000127329	194.224	-3.22599	0.171607	-18.7988	7.72845e-79	5.32906e-77	436	471	429	35	47	55	419.067	455.038	421.069	35.3779	47.6871	55.3336	PTPRB	protein tyrosine phosphatase, receptor type B
ENSG00000054219	22.1042	-3.24845	0.590314	-5.50292	3.73548e-08	3.16215e-07	49	38	32	1	6	5	47.097	36.7122	31.4084	1.0108	6.08772	5.03033	LY75	lymphocyte antigen 75
ENSG00000138646	10.0272	-3.26115	0.849439	-3.83918	0.000123445	0.00066765	21	16	13	1	1	3	20.1844	15.4578	12.7597	1.0108	1.01462	3.0182	HERC5	HECT and RLD domain containing E3 ubiquitin protein ligase 5
ENSG00000137558	25.2456	-3.26314	0.473681	-6.8889	5.6225e-12	6.44736e-11	50	50	60	6	5	5	48.0582	48.3055	58.8908	6.06478	5.0731	5.03033	PI15	peptidase inhibitor 15
ENSG00000164418	129.575	-3.26453	0.21325	-15.3085	6.71342e-53	2.87425e-51	256	263	272	30	20	29	246.058	254.087	266.971	30.3239	20.2924	29.1759	GRIK2	glutamate ionotropic receptor kainate type subunit 2
ENSG00000129159	8.34195	-3.26742	0.901353	-3.62502	0.00028894	0.0014681	9	17	24	1	0	4	8.65047	16.4239	23.5563	1.0108	0	4.02426	KCNC1	potassium voltage-gated channel subfamily C member 1
ENSG00000144821	71.8322	-3.27671	0.310234	-10.562	4.46814e-26	9.61409e-25	132	147	195	7	17	23	126.874	142.018	191.395	7.07557	17.2485	23.1395	MYH15	myosin heavy chain 15
ENSG00000125931	20.4562	-3.28324	0.511953	-6.41316	1.4253e-10	1.48597e-09	42	47	53	6	6	2	40.3689	45.4071	52.0202	6.06478	6.08772	2.01213	CITED1	Cbp/p300 interacting transactivator with Glu/Asp rich carboxy-terminal domain 1
ENSG00000092421	22.4869	-3.29856	0.563904	-5.8495	4.93041e-09	4.51803e-08	27	59	37	4	2	6	25.9514	57.0005	36.316	4.04318	2.02924	6.03639	SEMA6A	semaphorin 6A
ENSG00000155719	19.6233	-3.3204	0.559564	-5.93391	2.95808e-09	2.77393e-08	45	42	38	3	5	4	43.2524	40.5766	37.2975	3.03239	5.0731	4.02426	OTOA	otoancorin
ENSG00000092607	12.2983	-3.32345	0.732759	-4.53553	5.74591e-06	3.77632e-05	25	23	25	1	2	4	24.0291	22.2205	24.5378	1.0108	2.02924	4.02426	TBX15	T-box 15
ENSG00000104490	18.7663	-3.3378	0.609934	-5.4724	4.43989e-08	3.73441e-07	23	68	46	6	7	0	22.1068	65.6954	45.1496	6.06478	7.10233	0	NCALD	neurocalcin delta
ENSG00000205625	11.8093	-3.34233	0.73977	-4.51806	6.24083e-06	4.08105e-05	25	22	27	2	4	1	24.0291	21.2544	26.5008	2.02159	4.05848	1.00607
ENSG00000152583	105.164	-3.39679	0.258335	-13.1488	1.72964e-39	5.66416e-38	212	250	284	30	25	13	203.767	241.527	278.75	30.3239	25.3655	13.0788	SPARCL1	SPARC like 1
ENSG00000172020	273.599	-3.40176	0.161342	-21.0841	1.11334e-98	9.49425e-97	475	542	503	56	42	40	456.553	523.631	493.701	56.6046	42.614	40.2426	GAP43	growth associated protein 43
ENSG00000104435	2238.78	-3.42199	0.0712167	-48.0504	0	0	4174	4147	4257	441	368	317	4011.9	4006.46	4178.3	445.761	373.38	318.923	STMN2	stathmin 2
ENSG00000118785	327.135	-3.42856	0.156539	-21.9023	2.46902e-106	2.3772e-104	691	616	723	55	48	78	664.164	595.123	709.634	55.5938	48.7017	78.4731	SPP1	secreted phosphoprotein 1
ENSG00000166148	21.8722	-3.4713	0.572743	-6.06083	1.35421e-09	1.30867e-08	32	45	50	6	2	3	30.7572	43.4749	49.0756	6.06478	2.02924	3.0182	AVPR1A	arginine vasopressin receptor 1A
ENSG00000169860	188.276	-3.49881	0.197141	-17.7477	1.79526e-70	1.05657e-68	406	323	402	35	38	23	390.232	312.053	394.568	35.3779	38.5555	23.1395	P2RY1	purinergic receptor P2Y1
ENSG00000123119	30.2858	-3.50422	0.470713	-7.4445	9.73104e-14	1.23593e-12	48	67	74	5	5	6	46.1359	64.7293	72.6319	5.05398	5.0731	6.03639	NECAB1	N-terminal EF-hand calcium binding protein 1
ENSG00000117600	17.2893	-3.52535	0.671332	-5.25128	1.51048e-07	1.2036e-06	25	32	27	1	3	3	24.0291	30.9155	26.5008	1.0108	3.04386	3.0182	PLPPR4	phospholipid phosphatase related 4
ENSG00000136160	35.478	-3.6041	0.449093	-8.02528	1.01294e-15	1.41845e-14	74	81	73	5	1	12	71.1261	78.2549	71.6504	5.05398	1.01462	12.0728	EDNRB	endothelin receptor type B
ENSG00000145451	101.17	-3.65506	0.294343	-12.4177	2.09528e-35	6.1919e-34	185	159	181	16	7	17	177.815	153.611	177.654	16.1727	7.10233	17.1031	GLRA3	glycine receptor alpha 3
ENSG00000163623	8.88654	-3.66732	0.909178	-4.03366	5.4914e-05	0.000315631	18	23	12	1	0	3	17.3009	22.2205	11.7782	1.0108	0	3.0182	NKX6-1	NK6 homeobox 1
ENSG00000164330	68.7293	-3.71046	0.33193	-11.1784	5.20006e-29	1.23041e-27	150	139	134	18	4	9	144.175	134.289	131.523	18.1943	4.05848	9.05459	EBF1	early B-cell factor 1
ENSG00000164120	29.4653	-3.79054	0.52707	-7.19173	6.39757e-13	7.79839e-12	61	44	68	8	4	0	58.631	42.5088	66.7429	8.08637	4.05848	0	HPGD	15-hydroxyprostaglandin dehydrogenase
ENSG00000169862	17.5061	-3.82007	0.72882	-5.24145	1.59316e-07	1.26562e-06	39	29	35	2	1	4	37.4854	28.0172	34.3529	2.02159	1.01462	4.02426	CTNND2	catenin delta 2
ENSG00000145808	84.1614	-3.89193	0.322297	-12.0756	1.42157e-33	3.94433e-32	164	168	148	10	19	2	157.631	162.306	145.264	10.108	19.2778	2.01213	ADAMTS19	ADAM metallopeptidase with thrombospondin type 1 motif 19
ENSG00000149294	249.778	-3.9376	0.190543	-20.6652	7.13236e-95	5.88997e-93	532	648	513	35	28	43	511.339	626.039	503.516	35.3779	28.4093	43.2608	NCAM1	neural cell adhesion molecule 1
ENSG00000170743	16.8596	-3.94058	0.756922	-5.20606	1.92896e-07	1.52025e-06	27	26	27	2	1	2	25.9514	25.1188	26.5008	2.02159	1.01462	2.01213	SYT9	synaptotagmin 9
ENSG00000133135	16.0658	-3.97763	0.684267	-5.81298	6.13704e-09	5.57483e-08	38	43	34	4	2	1	36.5242	41.5427	33.3714	4.04318	2.02924	1.00607	RNF128	ring finger protein 128, E3 ubiquitin protein ligase
ENSG00000135097	7.84784	-4.00235	1.00324	-3.98943	6.62319e-05	0.0003744	9	18	23	1	1	1	8.65047	17.39	22.5748	1.0108	1.01462	1.00607	MSI1	musashi RNA binding protein 1
ENSG00000104313	63.3938	-4.03939	0.379654	-10.6397	1.94831e-26	4.24908e-25	148	100	146	15	3	5	142.252	96.6109	143.301	15.1619	3.04386	5.03033	EYA1	EYA transcriptional coactivator and phosphatase 1
ENSG00000168143	12.1776	-4.04496	0.787799	-5.13451	2.82885e-07	2.18415e-06	33	23	30	0	2	3	31.7184	22.2205	29.4454	0	2.02924	3.0182	FAM83B	family with sequence similarity 83 member B
ENSG00000146938	307.735	-4.04836	0.167932	-24.1072	2.1024e-128	2.66215e-126	705	643	755	51	35	36	677.62	621.208	741.042	51.5506	35.5117	36.2183	NLGN4X	neuroligin 4, X-linked
ENSG00000164761	418.119	-4.06043	0.157055	-25.8535	2.22177e-147	3.62652e-145	755	734	909	42	50	46	725.678	709.124	892.195	42.4534	50.731	46.279	TNFRSF11B	TNF receptor superfamily member 11b
ENSG00000187689	16.5562	-4.14864	0.713797	-5.81207	6.17057e-09	5.60285e-08	38	43	30	2	2	2	36.5242	41.5427	29.4454	2.02159	2.02924	2.01213	AMTN	amelotin
ENSG00000239474	167.4	-4.1527	0.234936	-17.6759	6.43542e-70	3.75573e-68	343	323	390	24	14	19	329.679	312.053	382.79	24.2591	14.2047	19.1152	KLHL41	kelch like family member 41
ENSG00000165215	38.543	-4.17626	0.490497	-8.51434	1.67547e-17	2.58589e-16	75	68	83	5	3	4	72.0873	65.6954	81.4655	5.05398	3.04386	4.02426	CLDN3	claudin 3
ENSG00000203867	8.05651	-4.18948	1.02303	-4.09518	4.21838e-05	0.000246531	16	16	25	0	3	0	15.3786	15.4578	24.5378	0	3.04386	0	RBM20	RNA binding motif protein 20
ENSG00000171094	8.12218	-4.20644	0.916782	-4.58826	4.46951e-06	2.97431e-05	25	27	25	0	3	1	24.0291	26.085	24.5378	0	3.04386	1.00607	ALK	ALK receptor tyrosine kinase
ENSG00000118432	37.9447	-4.3465	0.562706	-7.72429	1.12482e-14	1.49212e-13	60	83	69	6	2	2	57.6698	80.1871	67.7244	6.06478	2.02924	2.01213	CNR1	cannabinoid receptor 1
ENSG00000133048	11.7799	-4.37674	0.962304	-4.54818	5.4111e-06	3.56525e-05	16	32	17	2	1	0	15.3786	30.9155	16.6857	2.02159	1.01462	0	CHI3L1	chitinase 3 like 1
ENSG00000196542	10.67	-4.37967	0.986796	-4.43827	9.06843e-06	5.81722e-05	18	21	26	0	1	2	17.3009	20.2883	25.5193	0	1.01462	2.01213	SPTSSB	serine palmitoyltransferase small subunit B
ENSG00000140287	6.41494	-4.39818	1.23984	-3.54738	0.000389084	0.00192862	11	22	11	1	1	0	10.5728	21.2544	10.7966	1.0108	1.01462	0	HDC	histidine decarboxylase
ENSG00000112175	101.694	-4.42288	0.353354	-12.5168	6.0391e-36	1.81286e-34	155	170	211	14	5	5	148.98	164.239	207.099	14.1511	5.0731	5.03033	BMP5	bone morphogenetic protein 5
ENSG00000156687	92.3491	-4.64621	0.513391	-9.05004	1.42921e-19	2.42769e-18	208	177	190	5	16	1	199.922	171.001	186.487	5.05398	16.2339	1.00607	UNC5D	unc-5 netrin receptor D
ENSG00000188906	11.6288	-4.65783	1.01689	-4.58048	4.63905e-06	3.07792e-05	32	23	24	0	2	1	30.7572	22.2205	23.5563	0	2.02924	1.00607	LRRK2	leucine rich repeat kinase 2
ENSG00000065609	5.38009	-4.73485	1.49191	-3.17369	0.00150516	0.00657893	22	7	1	1	0	0	21.1456	6.76277	0.981513	1.0108	0	0	SNAP91	synaptosome associated protein 91
ENSG00000207148	6.65928	-4.74508	1.22	-3.88941	0.000100488	0.000550758	28	17	11	0	0	2	26.9126	16.4239	10.7966	0	0	2.01213
ENSG00000155657	11.139	-4.79924	0.987521	-4.85988	1.17456e-06	8.4446e-06	19	37	31	0	2	1	18.2621	35.7461	30.4269	0	2.02924	1.00607	TTN	titin
ENSG00000174460	170.715	-4.80449	0.260243	-18.4616	4.20881e-76	2.78274e-74	371	441	411	24	9	9	356.592	426.054	403.402	24.2591	9.13157	9.05459	ZCCHC12	zinc finger CCHC-type containing 12
ENSG00000082556	16.0032	-4.82438	0.837512	-5.76037	8.39275e-09	7.54192e-08	32	39	47	3	1	0	30.7572	37.6783	46.1311	3.03239	1.01462	0	OPRK1	opioid receptor kappa 1
ENSG00000157502	102.615	-5.08291	0.355693	-14.2902	2.52046e-46	9.6447e-45	264	244	234	6	7	8	253.747	235.731	229.674	6.06478	7.10233	8.04852	MUM1L1	MUM1 like 1
ENSG00000138653	36.1322	-5.10567	0.574292	-8.89037	6.09078e-19	1.00597e-17	94	91	102	1	4	3	90.3494	87.916	100.114	1.0108	4.05848	3.0182	NDST4	N-deacetylase and N-sulfotransferase 4
ENSG00000170561	11.3264	-5.11354	1.13141	-4.51962	6.19514e-06	4.05372e-05	18	20	34	1	0	1	17.3009	19.3222	33.3714	1.0108	0	1.00607	IRX2	iroquois homeobox 2
ENSG00000125851	33.927	-5.13862	0.654804	-7.84757	4.24177e-15	5.79238e-14	66	63	91	2	1	3	63.4368	60.8649	89.3177	2.02159	1.01462	3.0182	PCSK2	proprotein convertase subtilisin/kexin type 2
ENSG00000187546	6.06856	-5.25935	1.38117	-3.80789	0.000140157	0.000749692	11	26	6	0	1	0	10.5728	25.1188	5.88908	0	1.01462	0	AGMO	alkylglycerol monooxygenase
ENSG00000185985	16.2927	-5.51015	1.10484	-4.9873	6.1228e-07	4.5572e-06	28	37	30	0	1	1	26.9126	35.7461	29.4454	0	1.01462	1.00607	SLITRK2	SLIT and NTRK like family member 2
ENSG00000140015	6.01247	-5.61795	1.34235	-4.18515	2.84979e-05	0.000171143	24	10	21	0	1	0	23.0679	9.66109	20.6118	0	1.01462	0	KCNH5	potassium voltage-gated channel subfamily H member 5
ENSG00000105997	8.36607	-5.76866	1.30437	-4.42257	9.75331e-06	6.22787e-05	15	22	24	0	1	0	14.4175	21.2544	23.5563	0	1.01462	0	HOXA3	homeobox A3
ENSG00000185008	40.1994	-5.79691	0.704122	-8.23282	1.8285e-16	2.6734e-15	114	94	82	4	1	0	109.573	90.8143	80.484	4.04318	1.01462	0	ROBO2	roundabout guidance receptor 2
ENSG00000186867	52.1853	-6.02107	0.636031	-9.46663	2.89013e-21	5.25989e-20	140	124	142	3	1	2	134.563	119.798	139.375	3.03239	1.01462	2.01213	QRFPR	pyroglutamylated RFamide peptide receptor
ENSG00000168671	28.8961	-6.08403	0.896695	-6.78495	1.16126e-11	1.30652e-10	53	82	77	0	3	0	50.9417	79.221	75.5765	0	3.04386	0	UGT3A2	UDP glycosyltransferase family 3 member A2
ENSG00000077943	52.2516	-6.08944	0.628396	-9.69046	3.3104e-22	6.25355e-21	156	138	132	1	3	2	149.942	133.323	129.56	1.0108	3.04386	2.01213	ITGA8	integrin subunit alpha 8
ENSG00000145864	7.3664	-6.12003	1.3968	-4.38146	1.17887e-05	7.4254e-05	6	23	11	0	0	0	5.76698	22.2205	10.7966	0	0	0	GABRB2	gamma-aminobutyric acid type A receptor beta2 subunit
ENSG00000159173	9.93835	-6.24844	1.28413	-4.8659	1.13936e-06	8.21702e-06	20	27	38	0	1	0	19.2233	26.085	37.2975	0	1.01462	0	TNNI1	troponin I1, slow skeletal type
ENSG00000122180	5.54351	-6.47415	1.52122	-4.2559	2.08208e-05	0.000127084	2	28	21	0	0	0	1.92233	27.0511	20.6118	0	0	0	MYOG	myogenin
ENSG00000155897	7.24715	-6.50176	1.33362	-4.87527	1.0866e-06	7.87179e-06	10	18	24	0	0	0	9.61164	17.39	23.5563	0	0	0	ADCY8	adenylate cyclase 8
ENSG00000137033	13.5	-6.51161	1.2689	-5.13169	2.87151e-07	2.21463e-06	20	37	45	1	0	0	19.2233	35.7461	44.1681	1.0108	0	0	IL33	interleukin 33
ENSG00000144668	13.7398	-6.53689	1.25345	-5.21511	1.8371e-07	1.45168e-06	33	36	35	0	0	1	31.7184	34.7799	34.3529	0	0	1.00607	ITGA9	integrin subunit alpha 9
ENSG00000115353	8.32325	-6.58044	1.29899	-5.0658	4.06689e-07	3.0898e-06	17	17	21	0	0	0	16.3398	16.4239	20.6118	0	0	0	TACR1	tachykinin receptor 1
ENSG00000184486	8.64981	-6.6812	1.29432	-5.16195	2.44392e-07	1.89958e-06	22	15	22	0	0	0	21.1456	14.4916	21.5933	0	0	0	POU3F2	POU class 3 homeobox 2
ENSG00000175426	11.0927	-6.86542	1.28086	-5.36002	8.32116e-08	6.8312e-07	13	30	24	0	0	0	12.4951	28.9833	23.5563	0	0	0	PCSK1	proprotein convertase subtilisin/kexin type 1
ENSG00000133055	10.4218	-7.46761	1.30766	-5.71065	1.12544e-08	9.99311e-08	30	54	18	0	0	0	28.8349	52.1699	17.6672	0	0	0	MYBPH	myosin binding protein H
ENSG00000121898	111.967	-7.48725	0.739788	-10.1208	4.46705e-24	8.99133e-23	269	227	252	2	0	2	258.553	219.307	247.341	2.02159	0	2.01213	CPXM2	carboxypeptidase X, M14 family member 2
ENSG00000186479	30.0725	-8.51091	1.21628	-6.9975	2.60577e-12	3.05684e-11	83	69	58	0	0	0	79.7766	66.6616	56.9277	0	0	0	RGS7BP	regulator of G protein signaling 7 binding protein
