# Supplementary material for: GATA3 Promotes the Neural Progenitor State but Not Neurogenesis in 3D Traumatic Injury Model of Primary Human Cortical Astrocytes
Source: Front Cell Neurosci. 2019 Feb 11;13:23. doi: 10.3389/fncel.2019.00023 (PMC6380212; doi:10.3389/fncel.2019.00023)
Supplement: DATASET S2 — Heat maps of differential expression in 2D cultures of pHAs. (A) Log fold changes. (B) Normalized read numbers. [file Data_Sheet_2.ZIP]

Archive with 5 entries (4 files):
- Heatmap_log2FoldChanges_HighResolution.pdf
- __MACOSX/
- __MACOSX/._Heatmap_log2FoldChanges_HighResolution.pdf
- Heatmap_normalized_gene_expression_HighResolution.pdf
- __MACOSX/._Heatmap_normalized_gene_expression_HighResolution.pdf
