# Supplementary material for: GATA3 Promotes the Neural Progenitor State but Not Neurogenesis in 3D Traumatic Injury Model of Primary Human Cortical Astrocytes
Source: Front Cell Neurosci. 2019 Feb 11;13:23. doi: 10.3389/fncel.2019.00023 (PMC6380212; doi:10.3389/fncel.2019.00023)
Supplement: DATASET S3 — GO-term analyses of GATA3-expressing and unscratched pHAs versus EGFP-expressing and unscratched pHAs in 2D cultures. [file Data_Sheet_3.ZIP › GO_term_analyses_GATA3u_vs_GFPu/clusterProfiler/clusterProfiler_keggGenes.xlsx]

## Sheet: hsa04512
geneIds

## Sheet: hsa04514
geneIds

## Sheet: hsa05410
geneIds

## Sheet: hsa04974
geneIds

## Sheet: hsa05414
geneIds

## Sheet: hsa04510
geneIds

## Sheet: hsa04360
geneIds

## Sheet: hsa05144
geneIds

## Sheet: hsa04080
geneIds

## Sheet: hsa05217
geneIds

[truncated: 7 more sheets: hsa05412, hsa04010, hsa04060, hsa04670, hsa05146, hsa04810, hsa04020]
