# Supplementary material for: GATA3 Promotes the Neural Progenitor State but Not Neurogenesis in 3D Traumatic Injury Model of Primary Human Cortical Astrocytes
Source: Front Cell Neurosci. 2019 Feb 11;13:23. doi: 10.3389/fncel.2019.00023 (PMC6380212; doi:10.3389/fncel.2019.00023)
Supplement: DATASET S3 — GO-term analyses of GATA3-expressing and unscratched pHAs versus EGFP-expressing and unscratched pHAs in 2D cultures. [file Data_Sheet_3.ZIP › GO_term_analyses_GATA3u_vs_GFPu/clusterProfiler/CP_BP_genes.xlsx]

## Sheet: GO0030198_extracellularmatrixo
geneIds

## Sheet: GO0043062_extracellularstructu
geneIds

## Sheet: GO0001525_angiogenesis
geneIds

## Sheet: GO0001503_ossification
geneIds

## Sheet: GO0040017_positiveregulationof
geneIds

## Sheet: GO0050808_synapseorganization
geneIds

## Sheet: GO2000147_positiveregulationof
geneIds

## Sheet: GO0051272_positiveregulationof
geneIds

## Sheet: GO0030335_positiveregulationof
geneIds

## Sheet: GO0061564_axondevelopment
geneIds

[truncated: 533 more sheets: GO0007409_axonogenesis, GO0009612_responsetomechanical, GO0050673_epithelialcellprolif, GO0003012_musclesystemprocess, GO0072001_renalsystemdevelopme, GO0050807_regulationofsynapseo, GO0007416_synapseassembly, GO0001822_kidneydevelopment, GO0001655_urogenitalsystemdeve, GO0051963_regulationofsynapsea, GO0050803_regulationofsynapses, GO0051965_positiveregulationof, GO0050804_modulationofchemical, GO0006936_musclecontraction, GO0051216_cartilagedevelopment, GO0007215_glutamatereceptorsig, GO0031214_biomineraltissuedeve, GO0035239_tubemorphogenesis, GO0097485_neuronprojectionguid, GO0051966_regulationofsynaptic …]
