# Supplementary material for: GATA3 Promotes the Neural Progenitor State but Not Neurogenesis in 3D Traumatic Injury Model of Primary Human Cortical Astrocytes
Source: Front Cell Neurosci. 2019 Feb 11;13:23. doi: 10.3389/fncel.2019.00023 (PMC6380212; doi:10.3389/fncel.2019.00023)
Supplement: DATASET S3 — GO-term analyses of GATA3-expressing and unscratched pHAs versus EGFP-expressing and unscratched pHAs in 2D cultures. [file Data_Sheet_3.ZIP › GO_term_analyses_GATA3u_vs_GFPu/clusterProfiler/CP_CC_genes.xlsx]

## Sheet: GO0005578_proteinaceousextrace
geneIds

## Sheet: GO0044297_cellbody
geneIds

## Sheet: GO0043235_receptorcomplex
geneIds

## Sheet: GO0098794_postsynapse
geneIds

## Sheet: GO0097060_synapticmembrane
geneIds

## Sheet: GO0043025_neuronalcellbody
geneIds

## Sheet: GO0005604_basementmembrane
geneIds

## Sheet: GO0005581_collagentrimer
geneIds

## Sheet: GO0030425_dendrite
geneIds

## Sheet: GO0032279_asymmetricsynapse
geneIds

[truncated: 42 more sheets: GO0034703_cationchannelcomplex, GO0014069_postsynapticdensity, GO0045211_postsynapticmembrane, GO0034702_ionchannelcomplex, GO0005788_endoplasmicreticulum, GO0005911_cell-celljunction, GO0045121_membraneraft, GO0098857_membranemicrodomain, GO1902495_transmembranetranspo, GO0031091_plateletalphagranule, GO0043204_perikaryon, GO0031252_cellleadingedge, GO0030424_axon, GO0015629_actincytoskeleton, GO0060076_excitatorysynapse, GO0030175_filopodium, GO0043292_contractilefiber, GO0030139_endocyticvesicle, GO0042383_sarcolemma, GO0031225_anchoredcomponentofm …]
