# Supplementary material for: GATA3 Promotes the Neural Progenitor State but Not Neurogenesis in 3D Traumatic Injury Model of Primary Human Cortical Astrocytes
Source: Front Cell Neurosci. 2019 Feb 11;13:23. doi: 10.3389/fncel.2019.00023 (PMC6380212; doi:10.3389/fncel.2019.00023)
Supplement: DATASET S3 — GO-term analyses of GATA3-expressing and unscratched pHAs versus EGFP-expressing and unscratched pHAs in 2D cultures. [file Data_Sheet_3.ZIP › GO_term_analyses_GATA3u_vs_GFPu/clusterProfiler/CP_MF_genes.xlsx]

## Sheet: GO0005539_glycosaminoglycanbin
geneIds

## Sheet: GO0019838_growthfactorbinding
geneIds

## Sheet: GO0008201_heparinbinding
geneIds

## Sheet: GO0048018_receptorligandactivi
geneIds

## Sheet: GO0005518_collagenbinding
geneIds

## Sheet: GO0005201_extracellularmatrixs
geneIds

## Sheet: GO0050840_extracellularmatrixb
geneIds

## Sheet: GO0008083_growthfactoractivity
geneIds

## Sheet: GO0005216_ionchannelactivity
geneIds

## Sheet: GO0015267_channelactivity
geneIds

[truncated: 35 more sheets: GO0022803_passivetransmembrane, GO0005178_integrinbinding, GO0001664_G-proteincoupledrece, GO0005261_cationchannelactivit, GO0005244_voltage-gatedionchan, GO0045236_CXCRchemokinerecepto, GO0017147_Wnt-proteinbinding, GO0042043_neurexinfamilyprotei, GO0019955_cytokinebinding, GO0043394_proteoglycanbinding, GO0015179_L-aminoacidtransmemb, GO0005125_cytokineactivity, GO0042277_peptidebinding, GO0015276_ligand-gatedionchann, GO0015171_aminoacidtransmembra, GO0046873_metaliontransmembran, GO0015175_neutralaminoacidtran, GO0004857_enzymeinhibitoractiv, GO0048407_platelet-derivedgrow, GO0004222_metalloendopeptidase …]
