# Supplementary material for: GATA3 Promotes the Neural Progenitor State but Not Neurogenesis in 3D Traumatic Injury Model of Primary Human Cortical Astrocytes
Source: Front Cell Neurosci. 2019 Feb 11;13:23. doi: 10.3389/fncel.2019.00023 (PMC6380212; doi:10.3389/fncel.2019.00023)
Supplement: DATASET S3 — GO-term analyses of GATA3-expressing and unscratched pHAs versus EGFP-expressing and unscratched pHAs in 2D cultures. [file Data_Sheet_3.ZIP › GO_term_analyses_GATA3u_vs_GFPu/GOSeq/GOSeq_keggGenes_GATA3u_GFPu.xlsx]

## Sheet: hsa04010
geneIds

## Sheet: hsa04020
geneIds

## Sheet: hsa04080
geneIds

## Sheet: hsa04144
geneIds

## Sheet: hsa04145
geneIds

## Sheet: hsa04260
geneIds

## Sheet: hsa04270
geneIds

## Sheet: hsa04310
geneIds

## Sheet: hsa04340
geneIds

## Sheet: hsa04350
geneIds

[truncated: 28 more sheets: hsa04360, hsa04510, hsa04512, hsa04514, hsa04530, hsa04610, hsa04612, hsa04650, hsa04670, hsa04810, hsa04916, hsa04940, hsa04974, hsa05020, hsa05146, hsa05160, hsa05200, hsa05217, hsa05218, hsa05222 …]
