# Supplementary material for: GATA3 Promotes the Neural Progenitor State but Not Neurogenesis in 3D Traumatic Injury Model of Primary Human Cortical Astrocytes
Source: Front Cell Neurosci. 2019 Feb 11;13:23. doi: 10.3389/fncel.2019.00023 (PMC6380212; doi:10.3389/fncel.2019.00023)
Supplement: DATASET S5 — GO-term analyses of control cultures (EGFP-expressing and no injury) in 3D versus 2D. [file Data_Sheet_5.ZIP]

Archive with 132 entries (127 files):
- SD5_3D_vs_2D/
- SD5_3D_vs_2D/.DS_Store
- __MACOSX/
- __MACOSX/SD5_3D_vs_2D/
- __MACOSX/SD5_3D_vs_2D/._.DS_Store
- SD5_3D_vs_2D/Gata3_LN_vs_Gata3_NoS_MAplot.pdf
- __MACOSX/SD5_3D_vs_2D/._Gata3_LN_vs_Gata3_NoS_MAplot.pdf
- SD5_3D_vs_2D/Gata3_LN_vs_Gata3_NoS_Volcanoplot.pdf
- __MACOSX/SD5_3D_vs_2D/._Gata3_LN_vs_Gata3_NoS_Volcanoplot.pdf
- SD5_3D_vs_2D/GOstats/
- SD5_3D_vs_2D/GOstats/.DS_Store
- __MACOSX/SD5_3D_vs_2D/GOstats/
- __MACOSX/SD5_3D_vs_2D/GOstats/._.DS_Store
- SD5_3D_vs_2D/GOstats/GOstats_BP_Down.tab
- __MACOSX/SD5_3D_vs_2D/GOstats/._GOstats_BP_Down.tab
- SD5_3D_vs_2D/GOstats/GOstats_BP_Down_pieChart.pdf
- __MACOSX/SD5_3D_vs_2D/GOstats/._GOstats_BP_Down_pieChart.pdf
- SD5_3D_vs_2D/GOstats/GOstats_BP_Up.tab
- __MACOSX/SD5_3D_vs_2D/GOstats/._GOstats_BP_Up.tab
- SD5_3D_vs_2D/GOstats/GOstats_BP_Up_genes.xlsx
- __MACOSX/SD5_3D_vs_2D/GOstats/._GOstats_BP_Up_genes.xlsx
- SD5_3D_vs_2D/GOstats/GOstats_BP_Up_pieChart.pdf
- __MACOSX/SD5_3D_vs_2D/GOstats/._GOstats_BP_Up_pieChart.pdf
- SD5_3D_vs_2D/GOstats/GOstats_CC_Down.tab
- __MACOSX/SD5_3D_vs_2D/GOstats/._GOstats_CC_Down.tab
- SD5_3D_vs_2D/GOstats/GOstats_CC_Down_pieChart.pdf
- __MACOSX/SD5_3D_vs_2D/GOstats/._GOstats_CC_Down_pieChart.pdf
- SD5_3D_vs_2D/GOstats/GOstats_CC_Up.tab
- __MACOSX/SD5_3D_vs_2D/GOstats/._GOstats_CC_Up.tab
- SD5_3D_vs_2D/GOstats/GOstats_CC_Up_pieChart.pdf
- __MACOSX/SD5_3D_vs_2D/GOstats/._GOstats_CC_Up_pieChart.pdf
- SD5_3D_vs_2D/GOstats/GOstats_kegg_over.tab
- __MACOSX/SD5_3D_vs_2D/GOstats/._GOstats_kegg_over.tab
- SD5_3D_vs_2D/GOstats/GOstats_kegg_Under.pdf
- __MACOSX/SD5_3D_vs_2D/GOstats/._GOstats_kegg_Under.pdf
- SD5_3D_vs_2D/GOstats/GOstats_kegg_under.tab
- __MACOSX/SD5_3D_vs_2D/GOstats/._GOstats_kegg_under.tab
- SD5_3D_vs_2D/GOstats/GOstats_kegg_Up.pdf
- __MACOSX/SD5_3D_vs_2D/GOstats/._GOstats_kegg_Up.pdf
- SD5_3D_vs_2D/GOstats/GOstats_keggGenes.xlsx
- __MACOSX/SD5_3D_vs_2D/GOstats/._GOstats_keggGenes.xlsx
- SD5_3D_vs_2D/GOstats/GOstats_MF_Down.tab
- __MACOSX/SD5_3D_vs_2D/GOstats/._GOstats_MF_Down.tab
- SD5_3D_vs_2D/GOstats/GOstats_MF_Down_genes.xlsx
- __MACOSX/SD5_3D_vs_2D/GOstats/._GOstats_MF_Down_genes.xlsx
- SD5_3D_vs_2D/GOstats/GOstats_MF_Down_pieChart.pdf
- __MACOSX/SD5_3D_vs_2D/GOstats/._GOstats_MF_Down_pieChart.pdf
- SD5_3D_vs_2D/GOstats/GOstats_MF_Up.tab
- __MACOSX/SD5_3D_vs_2D/GOstats/._GOstats_MF_Up.tab
- SD5_3D_vs_2D/GOstats/GOstats_MF_Up_genes.xlsx
- __MACOSX/SD5_3D_vs_2D/GOstats/._GOstats_MF_Up_genes.xlsx
- SD5_3D_vs_2D/GOstats/GOstats_MF_Up_pieChart.pdf
- __MACOSX/SD5_3D_vs_2D/GOstats/._GOstats_MF_Up_pieChart.pdf
- SD5_3D_vs_2D/GOstats/hsa00230.Purinemetabolism.png
- __MACOSX/SD5_3D_vs_2D/GOstats/._hsa00230.Purinemetabolism.png
- SD5_3D_vs_2D/GOstats/hsa00250.Alanine,aspartateandglutamatemetabolism.png
- __MACOSX/SD5_3D_vs_2D/GOstats/._hsa00250.Alanine,aspartateandglutamatemetabolism.png
- SD5_3D_vs_2D/GOstats/hsa00760.Nicotinateandnicotinamidemetabolism.png
- __MACOSX/SD5_3D_vs_2D/GOstats/._hsa00760.Nicotinateandnicotinamidemetabolism.png
- SD5_3D_vs_2D/GOstats/hsa03010.Ribosome.png
- __MACOSX/SD5_3D_vs_2D/GOstats/._hsa03010.Ribosome.png
- SD5_3D_vs_2D/GOstats/hsa03320.PPARsignalingpathway.png
- __MACOSX/SD5_3D_vs_2D/GOstats/._hsa03320.PPARsignalingpathway.png
- SD5_3D_vs_2D/GOstats/hsa04010.MAPKsignalingpathway.png
- __MACOSX/SD5_3D_vs_2D/GOstats/._hsa04010.MAPKsignalingpathway.png
- SD5_3D_vs_2D/GOstats/hsa04020.Calciumsignalingpathway.png
- __MACOSX/SD5_3D_vs_2D/GOstats/._hsa04020.Calciumsignalingpathway.png
- SD5_3D_vs_2D/GOstats/hsa04060.Cytokine-cytokinereceptorinteraction.png
- __MACOSX/SD5_3D_vs_2D/GOstats/._hsa04060.Cytokine-cytokinereceptorinteraction.png
- SD5_3D_vs_2D/GOstats/hsa04080.Neuroactiveligand-receptorinteraction.png
- __MACOSX/SD5_3D_vs_2D/GOstats/._hsa04080.Neuroactiveligand-receptorinteraction.png
- SD5_3D_vs_2D/GOstats/hsa04110.Cellcycle.png
- __MACOSX/SD5_3D_vs_2D/GOstats/._hsa04110.Cellcycle.png
- SD5_3D_vs_2D/GOstats/hsa04114.Oocytemeiosis.png
- __MACOSX/SD5_3D_vs_2D/GOstats/._hsa04114.Oocytemeiosis.png
- SD5_3D_vs_2D/GOstats/hsa04270.Vascularsmoothmusclecontraction.png
- __MACOSX/SD5_3D_vs_2D/GOstats/._hsa04270.Vascularsmoothmusclecontraction.png
- SD5_3D_vs_2D/GOstats/hsa04310.Wntsignalingpathway.png
- __MACOSX/SD5_3D_vs_2D/GOstats/._hsa04310.Wntsignalingpathway.png
- SD5_3D_vs_2D/GOstats/hsa04340.Hedgehogsignalingpathway.png
- __MACOSX/SD5_3D_vs_2D/GOstats/._hsa04340.Hedgehogsignalingpathway.png
- SD5_3D_vs_2D/GOstats/hsa04360.Axonguidance.png
- __MACOSX/SD5_3D_vs_2D/GOstats/._hsa04360.Axonguidance.png
- SD5_3D_vs_2D/GOstats/hsa04510.Focaladhesion.png
- __MACOSX/SD5_3D_vs_2D/GOstats/._hsa04510.Focaladhesion.png
- SD5_3D_vs_2D/GOstats/hsa04512.ECM-receptorinteraction.png
- __MACOSX/SD5_3D_vs_2D/GOstats/._hsa04512.ECM-receptorinteraction.png
- SD5_3D_vs_2D/GOstats/hsa04540.Gapjunction.png
- __MACOSX/SD5_3D_vs_2D/GOstats/._hsa04540.Gapjunction.png
- SD5_3D_vs_2D/GOstats/hsa04610.Complementandcoagulationcascades.png
- __MACOSX/SD5_3D_vs_2D/GOstats/._hsa04610.Complementandcoagulationcascades.png
- SD5_3D_vs_2D/GOstats/hsa04914.Progesterone-mediatedoocytematuration.png
- __MACOSX/SD5_3D_vs_2D/GOstats/._hsa04914.Progesterone-mediatedoocytematuration.png
- SD5_3D_vs_2D/GOstats/hsa04916.Melanogenesis.png
- __MACOSX/SD5_3D_vs_2D/GOstats/._hsa04916.Melanogenesis.png
- SD5_3D_vs_2D/GOstats/hsa04970.Salivarysecretion.png
- __MACOSX/SD5_3D_vs_2D/GOstats/._hsa04970.Salivarysecretion.png
- SD5_3D_vs_2D/GOstats/hsa04974.Proteindigestionandabsorption.png
- __MACOSX/SD5_3D_vs_2D/GOstats/._hsa04974.Proteindigestionandabsorption.png
- SD5_3D_vs_2D/GOstats/hsa05146.Amoebiasis.png
- __MACOSX/SD5_3D_vs_2D/GOstats/._hsa05146.Amoebiasis.png
- SD5_3D_vs_2D/GOstats/hsa05200.Pathwaysincancer.png
- __MACOSX/SD5_3D_vs_2D/GOstats/._hsa05200.Pathwaysincancer.png
- SD5_3D_vs_2D/GOstats/hsa05217.Basalcellcarcinoma.png
- __MACOSX/SD5_3D_vs_2D/GOstats/._hsa05217.Basalcellcarcinoma.png
- SD5_3D_vs_2D/GOstats/hsa05219.Bladdercancer.png
- __MACOSX/SD5_3D_vs_2D/GOstats/._hsa05219.Bladdercancer.png
- SD5_3D_vs_2D/GOstats/hsa05410.Hypertrophiccardiomyopathy(HCM).png
- __MACOSX/SD5_3D_vs_2D/GOstats/._hsa05410.Hypertrophiccardiomyopathy(HCM).png
- SD5_3D_vs_2D/GOstats/hsa05412.Arrhythmogenicrightventricularcardiomyopathy(ARVC).png
- __MACOSX/SD5_3D_vs_2D/GOstats/._hsa05412.Arrhythmogenicrightventricularcardiomyopathy(ARVC).png
- SD5_3D_vs_2D/GOstats/hsa05414.Dilatedcardiomyopathy.png
- __MACOSX/SD5_3D_vs_2D/GOstats/._hsa05414.Dilatedcardiomyopathy.png
- SD5_3D_vs_2D/GOstats/pVal_GOstats_BP_Down_pieChart.pdf
- __MACOSX/SD5_3D_vs_2D/GOstats/._pVal_GOstats_BP_Down_pieChart.pdf
- SD5_3D_vs_2D/GOstats/pVal_GOstats_BP_Up_pieChart.pdf
- __MACOSX/SD5_3D_vs_2D/GOstats/._pVal_GOstats_BP_Up_pieChart.pdf
- SD5_3D_vs_2D/GOstats/pVal_GOstats_CC_Down_pieChart.pdf
- __MACOSX/SD5_3D_vs_2D/GOstats/._pVal_GOstats_CC_Down_pieChart.pdf
- SD5_3D_vs_2D/GOstats/pVal_GOstats_CC_Up_pieChart.pdf
- __MACOSX/SD5_3D_vs_2D/GOstats/._pVal_GOstats_CC_Up_pieChart.pdf
- SD5_3D_vs_2D/GOstats/pVal_GOstats_kegg_Under.pdf
- __MACOSX/SD5_3D_vs_2D/GOstats/._pVal_GOstats_kegg_Under.pdf
- SD5_3D_vs_2D/GOstats/pVal_GOstats_kegg_Up.pdf
- __MACOSX/SD5_3D_vs_2D/GOstats/._pVal_GOstats_kegg_Up.pdf
- SD5_3D_vs_2D/GOstats/pVal_GOstats_MF_Down_pieChart.pdf
- __MACOSX/SD5_3D_vs_2D/GOstats/._pVal_GOstats_MF_Down_pieChart.pdf
- SD5_3D_vs_2D/GOstats/pVal_GOstats_MF_Up_pieChart.pdf
- __MACOSX/SD5_3D_vs_2D/GOstats/._pVal_GOstats_MF_Up_pieChart.pdf
- __MACOSX/SD5_3D_vs_2D/._GOstats
- SD5_3D_vs_2D/sigDEGs_Gata3_LN_vs_Gata3_NoS_diffexp-results.xlsx
- __MACOSX/SD5_3D_vs_2D/._sigDEGs_Gata3_LN_vs_Gata3_NoS_diffexp-results.xlsx
