# Supplementary material for: GATA3 Promotes the Neural Progenitor State but Not Neurogenesis in 3D Traumatic Injury Model of Primary Human Cortical Astrocytes
Source: Front Cell Neurosci. 2019 Feb 11;13:23. doi: 10.3389/fncel.2019.00023 (PMC6380212; doi:10.3389/fncel.2019.00023)
Supplement: DATASET S5 — GO-term analyses of control cultures (EGFP-expressing and no injury) in 3D versus 2D. [file Data_Sheet_5.ZIP › SD5_3D_vs_2D/GOstats/GOstats_BP_Down.tab]

GOBPID	Pvalue	OddsRatio	ExpCount	Count	Size	Term
1	GO:0050907	9.28142923875134e-17	0.0428527079437882	41.2562929061785	2	429	detection of chemical stimulus involved in sensory perception
2	GO:0050911	3.6936301203126e-16	0.0239434195047772	36.9287097342017	1	384	detection of chemical stimulus involved in sensory perception of smell
3	GO:0007606	7.49294912136644e-14	0.134515570934256	46.4493927125506	7	483	sensory perception of chemical stimulus
4	GO:0007608	9.54253097975057e-13	0.113324871178808	39.429091122455	5	410	sensory perception of smell
5	GO:0009593	2.83706173261329e-12	0.161152397571772	44.5260224138943	8	463	detection of chemical stimulus
6	GO:0016458	5.70968607898228e-11	0.17499051122595	41.1601243912457	8	428	gene silencing
7	GO:0040029	3.03960376990968e-10	0.233329513610367	46.5455612274834	12	484	regulation of gene expression, epigenetic
8	GO:0010608	4.40489768753427e-10	0.344778615608645	68.6643196620313	26	714	posttranscriptional regulation of gene expression
9	GO:0006397	3.18941323270048e-09	0.270777004048583	47.0264038021475	14	489	mRNA processing
10	GO:0006417	4.95252074673031e-09	0.325640128272501	56.0662442058323	20	583	regulation of translation
11	GO:0031047	5.46137569617585e-09	0.168879661852344	32.1202839875609	6	334	gene silencing by RNA
12	GO:0050906	7.2536867505821e-09	0.277400530503979	45.9685501378865	14	478	detection of stimulus involved in sensory perception
13	GO:0006396	8.53606727924645e-09	0.449872142580395	89.8213929472511	44	934	RNA processing
14	GO:0016441	3.82567476283864e-08	0.181891921737123	29.9084081441061	6	311	posttranscriptional gene silencing
15	GO:0035194	4.16044727226874e-08	0.182502336674509	29.8122396291733	6	310	posttranscriptional gene silencing by RNA
16	GO:0070647	6.66789203970614e-08	0.518895107351552	108.57425335915	61	1129	protein modification by small protein conjugation or removal
17	GO:0035195	6.87276880449279e-08	0.1862508579343	29.2352285395764	6	304	gene silencing by miRNA
18	GO:0008380	1.10359800503712e-07	0.29165506983537	40.7754503315144	13	424	RNA splicing
19	GO:0017148	2.14490624564057e-07	0.286958100193942	38.2750689432612	12	398	negative regulation of translation
20	GO:0000375	3.12842904260797e-07	0.234955670394052	31.0624303232999	8	323	RNA splicing, via transesterification reactions
21	GO:0034248	3.54076627147267e-07	0.414701195880395	60.1053218330106	27	625	regulation of cellular amide metabolic process
22	GO:0000398	3.95770285975248e-07	0.237262022669748	30.7739247785014	8	320	mRNA splicing, via spliceosome
23	GO:0000377	3.95770285975248e-07	0.237262022669748	30.7739247785014	8	320	RNA splicing, via transesterification reactions with bulged adenosine as nucleophile
24	GO:0006412	1.06807148312713e-06	0.502923070300056	81.2623951182304	44	845	translation
25	GO:0043043	1.1322045876013e-06	0.510288573113432	83.7627765064836	46	871	peptide biosynthetic process
26	GO:0016071	1.51160465705716e-06	0.500507697706933	77.9926656105146	42	811	mRNA metabolic process
27	GO:0034249	2.49433226062906e-06	0.34914723728456	39.6214281523206	15	412	negative regulation of cellular amide metabolic process
28	GO:0051606	5.11432370851155e-06	0.4715770321944	61.1631754972716	31	636	detection of stimulus
29	GO:0032446	5.92237314871893e-06	0.553540025968386	89.4367188875198	53	930	protein modification by small protein conjugation
30	GO:0043632	9.82568571615619e-06	0.47134093573017	57.3164348999589	29	596	modification-dependent macromolecule catabolic process
31	GO:0043604	1.46284236112528e-05	0.574847961155021	91.2639206712433	56	949	amide biosynthetic process
32	GO:0016567	1.52933044455271e-05	0.553667141489977	81.1662266032975	48	844	protein ubiquitination
33	GO:0019941	1.60101456677585e-05	0.479233731828402	56.4509182655636	29	587	modification-dependent protein catabolic process
34	GO:0006511	2.20821234033894e-05	0.484638581330453	55.8739071759667	29	581	ubiquitin-dependent protein catabolic process
35	GO:0006518	2.23228547586403e-05	0.595496850028382	97.7072111717421	62	1016	peptide metabolic process
36	GO:0006403	2.66334601632891e-05	0.248993963782696	22.1187584345479	6	230	RNA localization
37	GO:0044782	3.31829892528393e-05	0.378298273155416	34.3321598310157	14	357	cilium organization
38	GO:0034660	4.3831308763835e-05	0.496761889397204	54.62371648184	29	568	ncRNA metabolic process
39	GO:0043603	5.50737515120268e-05	0.638523167993468	113.575016135657	77	1181	cellular amide metabolic process
40	GO:0006399	6.23159001061693e-05	0.208087745374404	17.5988382327055	4	183	tRNA metabolic process
41	GO:0060271	6.67114118405889e-05	0.391117701575533	33.2743061667547	14	346	cilium assembly
42	GO:0044257	8.1376652095989e-05	0.559856301858805	68.856656691897	41	716	cellular protein catabolic process
43	GO:1903311	0.00011557670365857	0.349354048103685	26.5425101214575	10	276	regulation of mRNA metabolic process
44	GO:0051603	0.000127033295347939	0.557531113801092	64.1443994601889	38	667	proteolysis involved in cellular protein catabolic process
45	GO:0044265	0.000163689468581326	0.647373360963055	103.669659097577	71	1078	cellular macromolecule catabolic process
46	GO:0071166	0.000173546025576653	0.143545886001598	12.6942439711318	2	132	ribonucleoprotein complex localization
47	GO:0006354	0.00018944039571626	0.144668115715551	12.598075456199	2	131	DNA-templated transcription, elongation
48	GO:0071426	0.000206768340577296	0.145807880268784	12.5019069412662	2	130	ribonucleoprotein complex export from nucleus
49	GO:0051168	0.000295313026076409	0.291105327617881	19.0413659566978	6	198	nuclear export
50	GO:0000288	0.000300885515708857	0	7.69348119462536	0	80	nuclear-transcribed mRNA catabolic process, deadenylation-dependent decay
51	GO:0030163	0.000311127417329104	0.627234598459846	82.9934283870211	55	863	protein catabolic process
52	GO:0051236	0.000317683017814267	0.292648676030689	18.9451974417649	6	197	establishment of RNA localization
53	GO:0006611	0.000320328932863729	0.266287812554642	17.3103326879071	5	180	protein export from nucleus
54	GO:0006405	0.000356504435030552	0.199930143206427	13.7520976353928	3	143	RNA export from nucleus
55	GO:1900034	0.000368683842502228	0	7.50114416475973	0	78	regulation of cellular response to heat
56	GO:0098781	0.000383122643797594	0.0924999093315925	9.80918852314733	1	102	ncRNA transcription
57	GO:0046907	0.000384551973449026	0.739619730609134	182.046998767823	142	1893	intracellular transport
58	GO:0050657	0.000395139005907192	0.29737723286993	18.6566918969665	6	194	nucleic acid transport
59	GO:0050658	0.000395139005907192	0.29737723286993	18.6566918969665	6	194	RNA transport
60	GO:0016236	0.000459998561255494	0.408788507129011	27.4080267558528	12	285	macroautophagy
61	GO:0006457	0.00046188397866876	0.344891795535572	21.541747344951	8	224	protein folding
62	GO:0007005	0.000489632497627718	0.562132699798911	53.7581998474447	32	559	mitochondrion organization
63	GO:0009451	0.000536745113875498	0.207402879652268	13.2712550607287	3	138	RNA modification
64	GO:1905897	0.000612686432501391	0	7.02030159009564	0	73	regulation of response to endoplasmic reticulum stress
65	GO:0007600	0.000740695105326859	0.659426879261594	87.8980226485947	61	914	sensory perception
66	GO:0045814	0.000805241736701334	0.215450441978559	12.7904124860647	3	133	negative regulation of gene expression, epigenetic
67	GO:0043414	0.000921644544876737	0.439845689365985	27.6965323006513	13	288	macromolecule methylation
68	GO:1905037	0.000963754023342154	0.102731822512042	8.84750337381916	1	92	autophagosome organization
69	GO:0036498	0.00101801464679463	0	6.53945901543156	0	68	IRE1-mediated unfolded protein response
70	GO:0071427	0.00106649081115715	0.171436897883239	10.6747051575427	2	111	mRNA-containing ribonucleoprotein complex export from nucleus
71	GO:0006406	0.00106649081115715	0.171436897883239	10.6747051575427	2	111	mRNA export from nucleus
72	GO:0006996	0.00109045094570105	0.817120971665085	355.438831191692	307	3696	organelle organization
73	GO:0006325	0.00118412605670021	0.645499259925957	73.6650824385378	50	766	chromatin organization
74	GO:0000045	0.00126856478771613	0.106254856254856	8.55899782902071	1	89	autophagosome assembly
75	GO:0035966	0.00130282651473343	0.350931636095298	18.5605233820337	7	193	response to topologically incorrect protein
76	GO:0033108	0.0015227915148587	0.10874009711219	8.36666079915508	1	87	mitochondrial respiratory chain complex assembly
77	GO:0016073	0.00166813278476882	0.110026574732457	8.27049228422226	1	86	snRNA metabolic process
78	GO:0071806	0.00169122518445371	0	6.05861644076747	0	63	protein transmembrane transport
79	GO:0015931	0.00171325274426987	0.41600894501447	22.5034324942792	10	234	nucleobase-containing compound transport
80	GO:0071826	0.00173686310588056	0.399491673970202	21.0609047702869	9	219	ribonucleoprotein complex subunit organization
81	GO:0070646	0.00174271098958134	0.481378461015798	29.3313970545092	15	305	protein modification by small protein removal
82	GO:0000209	0.00174534385509703	0.4704870869203	27.9850378454497	14	291	protein polyubiquitination
83	GO:0006368	0.00177247438633079	0.181494683027798	10.0976940679458	2	105	transcription elongation from RNA polymerase II promoter
84	GO:0032543	0.00193871125352623	0.235535534507201	11.7325588218037	3	122	mitochondrial translation
85	GO:0038093	0.00194618559191807	0.362772331154684	17.9835122924368	7	187	Fc receptor signaling pathway
86	GO:0072583	0.00207186413333796	0	5.86627941090184	0	61	clathrin-dependent endocytosis
87	GO:0035967	0.00216785798144098	0.313288097722064	14.8099512996538	5	154	cellular response to topologically incorrect protein
88	GO:0034976	0.00217455518889846	0.465682656826568	26.254004576659	13	273	response to endoplasmic reticulum stress
89	GO:0022613	0.00226402455655716	0.579110768543086	44.2375168690958	27	460	ribonucleoprotein complex biogenesis
90	GO:0140053	0.00227074307763562	0.280904095100136	13.1750865457959	4	137	mitochondrial gene expression
91	GO:0007033	0.00232789111049593	0.31542558470343	14.713782784721	5	153	vacuole organization
92	GO:0002429	0.00245580921559979	0.512003240236394	31.3509358680983	17	326	immune response-activating cell surface receptor signaling pathway
93	GO:0034622	0.00265563462530482	0.71301633461618	99.2459074106671	74	1032	cellular macromolecular complex assembly
94	GO:0030031	0.0026569220744451	0.612493150684931	51.2578184591915	33	533	cell projection assembly
95	GO:0035278	0.00280918627427971	0	5.57777386610339	0	58	miRNA mediated inhibition of translation
96	GO:0097031	0.00280918627427971	0	5.57777386610339	0	58	mitochondrial respiratory chain complex I biogenesis
97	GO:0032981	0.00280918627427971	0	5.57777386610339	0	58	mitochondrial respiratory chain complex I assembly
98	GO:0010257	0.00280918627427971	0	5.57777386610339	0	58	NADH dehydrogenase complex assembly
99	GO:0045974	0.00280918627427971	0	5.57777386610339	0	58	regulation of translation, ncRNA-mediated
100	GO:0040033	0.00280918627427971	0	5.57777386610339	0	58	negative regulation of translation, ncRNA-mediated
101	GO:0006342	0.0028706502411193	0.245946467636083	11.2517162471396	3	117	chromatin silencing
102	GO:0051028	0.00308927038230866	0.324272405820753	14.3291087249897	5	149	mRNA transport
103	GO:0006886	0.00334046919025247	0.732477099909433	109.824444053277	84	1142	intracellular protein transport
104	GO:0016197	0.00338668463859407	0.480720045295691	25.4846564571965	13	265	endosomal transport
105	GO:0120031	0.00339369729995391	0.620181908934613	50.6808073695946	33	527	plasma membrane bounded cell projection assembly
106	GO:0043161	0.00339417443213623	0.562158929505868	37.1210467640674	22	386	proteasome-mediated ubiquitin-dependent protein catabolic process
107	GO:0065002	0.00344122493142624	0	5.38543683623775	0	56	intracellular protein transmembrane transport
108	GO:0022618	0.00363593658727188	0.424037925264919	19.9068825910931	9	207	ribonucleoprotein complex assembly
109	GO:0010498	0.00369319079409468	0.589484826032389	41.9294725107082	26	436	proteasomal protein catabolic process
110	GO:0016579	0.00387034983603037	0.508139274518585	27.8888693305169	15	290	protein deubiquitination
111	GO:0061919	0.00407481213898412	0.608315690590693	45.3915390482896	29	472	process utilizing autophagic mechanism
112	GO:0006914	0.00407481213898412	0.608315690590693	45.3915390482896	29	472	autophagy
113	GO:1903312	0.00412266587071359	0.124778184778185	7.30880713489409	1	76	negative regulation of mRNA metabolic process
114	GO:0043487	0.0042254518549672	0.363843137878655	15.3869623892507	6	160	regulation of RNA stability
115	GO:0050684	0.00423047185737461	0.257312532244678	10.7708736724755	3	112	regulation of mRNA processing
116	GO:0065003	0.00427269400905069	0.786742793550575	171.853136184944	141	1787	macromolecular complex assembly
117	GO:0099118	0.00466542670140116	0	5.0969312914393	0	53	microtubule-based protein transport
118	GO:0098840	0.00466542670140116	0	5.0969312914393	0	53	protein transport along microtubule
119	GO:0000380	0.00466542670140116	0	5.0969312914393	0	53	alternative mRNA splicing, via spliceosome
120	GO:0006986	0.00483668823834173	0.39372932908103	16.6371530833773	7	173	response to unfolded protein
121	GO:0006400	0.00493243266641381	0.12821349122719	7.11647010502846	1	74	tRNA modification
122	GO:0098732	0.00493333227739656	0.262156387816192	10.5785366426099	3	110	macromolecule deacylation
123	GO:0016569	0.00511370959227887	0.645382571770594	53.2773572727806	36	554	covalent chromatin modification
124	GO:0061013	0.00515394737798478	0.39614156268568	16.5409845684445	7	172	regulation of mRNA catabolic process
125	GO:0043038	0.00516351387985325	0	5.00076277650648	0	52	amino acid activation
126	GO:0035601	0.00532573536119503	0.264646860727961	10.4823681276771	3	109	protein deacylation
127	GO:0007030	0.00532573536119503	0.264646860727961	10.4823681276771	3	109	Golgi organization
128	GO:0032259	0.00535643481820376	0.564283976266682	33.6589802264859	20	350	methylation
129	GO:0016482	0.00538805729831239	0.343527251781986	13.5597606055272	5	141	cytosolic transport
130	GO:0043412	0.00549705444674972	0.854804429509875	418.813882532418	376	4355	macromolecule modification
131	GO:0043039	0.00571474160401657	0	4.90459426157367	0	51	tRNA aminoacylation
132	GO:0009057	0.00583281702431172	0.764276827882404	125.692249017192	100	1307	macromolecule catabolic process
133	GO:0002220	0.00632207592970161	0.31423945725079	11.8287273367365	4	123	innate immune response activating cell surface receptor signaling pathway
134	GO:0070936	0.00632477556838958	0	4.80842574664085	0	50	protein K48-linked ubiquitination
135	GO:0042073	0.00632477556838958	0	4.80842574664085	0	50	intraciliary transport
136	GO:0008033	0.00729286983569698	0.319652892129956	11.6363903068709	4	121	tRNA processing
137	GO:0034620	0.00757475558993202	0.356755771908023	13.0789180308631	5	136	cellular response to unfolded protein
138	GO:0043488	0.00762503285052554	0.386654560043922	14.5214457548554	6	151	regulation of mRNA stability
139	GO:0009301	0.00770194798491274	0.137685843568197	6.63562753036437	1	69	snRNA transcription
140	GO:0042795	0.00770194798491274	0.137685843568197	6.63562753036437	1	69	snRNA transcription from RNA polymerase II promoter
141	GO:0006418	0.00774700752833529	0	4.61608871677522	0	48	tRNA aminoacylation for protein translation
142	GO:0051817	0.00778307372488997	0.277838969716042	10.001525553013	3	104	modification of morphology or physiology of other organism involved in symbiotic interaction
143	GO:0002223	0.00783009821930958	0.322429610882632	11.540221791938	4	120	stimulatory C-type lectin receptor signaling pathway
144	GO:0070727	0.00810814083631302	0.803338001867414	171.276125095347	143	1781	cellular macromolecule localization
145	GO:1903321	0.00813290160445774	0.389365176566646	14.4252772399225	6	150	negative regulation of protein modification by small protein conjugation or removal
146	GO:0031123	0.00840492099415946	0.325254620396224	11.4440532770052	4	119	RNA 3'-end processing
147	GO:0070271	0.00859850139882005	0.784176735646192	136.270785659802	111	1417	protein complex biogenesis
148	GO:0044267	0.00861552574884258	0.871113343229718	503.53834418823	461	5236	cellular protein metabolic process
149	GO:0006461	0.00880479526488212	0.784833303243666	136.174617144869	111	1416	protein complex assembly
150	GO:0006120	0.00948881386112115	0	4.42375168690958	0	46	mitochondrial electron transport, NADH to ubiquinone
151	GO:0001510	0.0100428462432145	0.144068751761059	6.34712198556592	1	66	RNA methylation
152	GO:0034613	0.010046291155897	0.808859661800838	170.314439946019	143	1771	cellular protein localization
153	GO:0044743	0.0105013905860627	0	4.32758317197677	0	45	protein transmembrane import into intracellular organelle
154	GO:0015031	0.0107074690339699	0.819657185759199	190.413659566978	162	1980	protein transport
155	GO:0048193	0.0110325110168382	0.593666767643784	32.1202839875609	20	334	Golgi vesicle transport
156	GO:0034605	0.0111313119119226	0.337063669173761	11.059379217274	4	115	cellular response to heat
157	GO:0006476	0.0113084340781346	0.292405256723716	9.52068297834888	3	99	protein deacetylation
158	GO:0009896	0.0115474878515054	0.647367323532478	42.8911576600364	29	446	positive regulation of catabolic process
159	GO:0016574	0.0116219491258125	0	4.23141465704395	0	44	histone ubiquitination
160	GO:0051290	0.0116219491258125	0	4.23141465704395	0	44	protein heterotetramerization
161	GO:0002768	0.0117507040576713	0.610139293812763	34.4283283459485	22	358	immune response-regulating cell surface receptor signaling pathway
162	GO:0061077	0.0119757268847562	0.148661743899839	6.15478495570029	1	64	chaperone-mediated protein folding
163	GO:0030968	0.0120838197397363	0.377067951198326	12.4057384263334	5	129	endoplasmic reticulum unfolded protein response
164	GO:2000113	0.0123099211626805	0.805252368224877	152.138590623716	127	1582	negative regulation of cellular macromolecule biosynthetic process
165	GO:0045727	0.0127908429970078	0.343293213253654	10.8670421874083	4	113	positive regulation of translation
166	GO:0032784	0.01286199694934	0	4.13524614211113	0	43	regulation of DNA-templated transcription, elongation
167	GO:0043631	0.01286199694934	0	4.13524614211113	0	43	RNA polyadenylation
168	GO:0018205	0.0128701936245047	0.626354814371569	36.6402041894033	24	381	peptidyl-lysine modification
169	GO:0043624	0.0129228198412579	0.494184441391317	19.1375344716306	10	199	cellular protein complex disassembly
170	GO:0050909	0.0130737593306626	0.15106936074678	6.05861644076747	1	63	sensory perception of taste
171	GO:0030641	0.0131083786453061	0.298665660927015	9.32834594848325	3	97	regulation of cellular pH
172	GO:0043933	0.0132788967231651	0.829325524930726	200.030511060259	172	2080	macromolecular complex subunit organization
173	GO:0050851	0.0133447026732604	0.511059567029716	20.3877251657572	11	212	antigen receptor-mediated signaling pathway
174	GO:0070925	0.0133523814772178	0.732131004599931	73.6650824385378	56	766	organelle assembly
175	GO:0048515	0.0135072742950237	0.412485141025179	13.65592912046	6	142	spermatid differentiation
176	GO:0006414	0.0137779783943024	0.383299556554367	12.2134013964678	5	127	translational elongation
177	GO:1903320	0.0140677206462774	0.58090224613036	27.8888693305169	17	290	regulation of protein modification by small protein conjugation or removal
178	GO:0050912	0.0142342670313586	0	4.03907762717831	0	42	detection of chemical stimulus involved in sensory perception of taste
179	GO:0002832	0.0142342670313586	0	4.03907762717831	0	42	negative regulation of response to biotic stimulus
180	GO:0006360	0.0142696561594242	0.153555915850998	5.96244792583465	1	62	transcription from RNA polymerase I promoter
181	GO:0010558	0.0144330918503203	0.813872564351	158.966555183946	134	1653	negative regulation of macromolecule biosynthetic process
182	GO:0031329	0.014465889849599	0.736966006852861	74.5305990729332	57	775	regulation of cellular catabolic process
183	GO:0000723	0.0146723969746038	0.442136989931108	14.9061198145866	7	155	telomere maintenance
184	GO:0002757	0.0148919126028156	0.670938517858244	45.7762131080209	32	476	immune response-activating signal transduction
185	GO:0050821	0.0155706036946003	0.445173902894491	14.8099512996538	7	154	protein stabilization
186	GO:0006521	0.0155717927169534	0.156125356125356	5.86627941090184	1	61	regulation of cellular amino acid metabolic process
187	GO:0032200	0.0156069208809042	0.467320662170448	16.1563105087133	8	168	telomere organization
188	GO:0006281	0.015708164626093	0.68789397702716	50.2961333098633	36	523	DNA repair
189	GO:0031122	0.0157528482761933	0	3.9429091122455	0	41	cytoplasmic microtubule organization
190	GO:0050913	0.0157528482761933	0	3.9429091122455	0	41	sensory perception of bitter taste
191	GO:0006378	0.0157528482761933	0	3.9429091122455	0	41	mRNA polyadenylation
192	GO:0000381	0.0157528482761933	0	3.9429091122455	0	41	regulation of alternative mRNA splicing, via spliceosome
193	GO:0048024	0.016095876860503	0.246407098993666	7.50114416475973	2	78	regulation of mRNA splicing, via spliceosome
194	GO:0031397	0.016270796084049	0.421872194263982	13.3674235756616	6	139	negative regulation of protein ubiquitination
195	GO:0038095	0.0167418933434398	0.393039712825155	11.9248958516693	5	124	Fc-epsilon receptor signaling pathway
196	GO:0071482	0.0168357213901935	0.356464249308286	10.4823681276771	4	109	cellular response to light stimulus
197	GO:0008654	0.0168435772246737	0.589696047378288	27.5041952707857	17	286	phospholipid biosynthetic process
198	GO:0038094	0.0174123544909761	0.24970881694156	7.40497564982691	2	77	Fc-gamma receptor signaling pathway
199	GO:0035735	0.0174333298125563	0	3.84674059731268	0	40	intraciliary transport involved in cilium assembly
200	GO:1903573	0.0174333298125563	0	3.84674059731268	0	40	negative regulation of response to endoplasmic reticulum stress
201	GO:0000289	0.0174333298125563	0	3.84674059731268	0	40	nuclear-transcribed mRNA poly(A) tail shortening
202	GO:0036503	0.0175576058930297	0.312021189894051	8.94367188875198	3	93	ERAD pathway
203	GO:0051453	0.0175576058930297	0.312021189894051	8.94367188875198	3	93	regulation of intracellular pH
204	GO:0009894	0.0178011945169949	0.763916209355	87.224843044065	69	907	regulation of catabolic process
205	GO:0007286	0.0183965185612716	0.428369086073026	13.1750865457959	6	137	spermatid development
206	GO:0006446	0.0188314817102436	0.253099770509667	7.30880713489409	2	76	regulation of translational initiation
207	GO:0032527	0.0192929606334336	0	3.75057208237986	0	39	protein exit from endoplasmic reticulum
208	GO:0000413	0.0192929606334336	0	3.75057208237986	0	39	protein peptidyl-prolyl isomerization
209	GO:0007007	0.0192929606334336	0	3.75057208237986	0	39	inner mitochondrial membrane organization
210	GO:0022406	0.0195702883120489	0.479429011617853	15.771636448982	8	164	membrane docking
211	GO:0016570	0.0196051720365497	0.675097504075805	42.6988206301707	30	444	histone modification
212	GO:0042886	0.0196266633806839	0.839083607189176	195.895264918148	170	2037	amide transport
213	GO:0010256	0.0196734759647746	0.65677414368688	37.9865633984627	26	395	endomembrane system organization
214	GO:0090305	0.0201068936632683	0.598755321871438	27.1195212110544	17	282	nucleic acid phosphodiester bond hydrolysis
215	GO:0043124	0.0202097769829249	0.164374611743033	5.57777386610339	1	58	negative regulation of I-kappaB kinase/NF-kappaB signaling
216	GO:0031124	0.0202862530811279	0.319154256501445	8.75133485888635	3	91	mRNA 3'-end processing
217	GO:0043543	0.0204008294864764	0.54683316593461	20.8685677404213	12	217	protein acylation
218	GO:0008156	0.0213508262118664	0	3.65440356744705	0	38	negative regulation of DNA replication
219	GO:0019048	0.0213508262118664	0	3.65440356744705	0	38	modulation by virus of host morphology or physiology
220	GO:0000154	0.0213508262118664	0	3.65440356744705	0	38	rRNA modification
221	GO:0006892	0.0217962600595044	0.322843773712166	8.65516634395353	3	90	post-Golgi vesicle-mediated transport
222	GO:0016241	0.0218816559299757	0.485719063278843	15.5792994191164	8	162	regulation of macroautophagy
223	GO:0033013	0.0220348193922508	0.167320774463632	5.48160535117057	1	57	tetrapyrrole metabolic process
224	GO:0006119	0.0220616744609878	0.370678535743483	10.0976940679458	4	105	oxidative phosphorylation
225	GO:0032984	0.0221947060058625	0.619964603297937	29.3313970545092	19	305	macromolecular complex disassembly
226	GO:0045184	0.0222957147796769	0.844151607688162	199.453499970662	174	2074	establishment of protein localization
227	GO:0009408	0.0231288254764495	0.488925756282484	15.4831309041835	8	161	response to heat
228	GO:0035821	0.0234317089154278	0.467647058823529	14.1367716951241	7	147	modification of morphology or physiology of other organism
229	GO:0099111	0.023441112355772	0.441976749232127	12.7904124860647	6	133	microtubule-based transport
230	GO:0034250	0.023441112355772	0.441976749232127	12.7904124860647	6	133	positive regulation of cellular amide metabolic process
231	GO:0010970	0.023441112355772	0.441976749232127	12.7904124860647	6	133	transport along microtubule
232	GO:0002433	0.0237817664579581	0.263845750126907	7.02030159009564	2	73	immune response-regulating cell surface receptor signaling pathway involved in phagocytosis
233	GO:0030433	0.0237817664579581	0.263845750126907	7.02030159009564	2	73	ubiquitin-dependent ERAD pathway
234	GO:0038096	0.0237817664579581	0.263845750126907	7.02030159009564	2	73	Fc-gamma receptor signaling pathway involved in phagocytosis
235	GO:0051649	0.0238535974925304	0.849799295373851	210.705216217802	185	2191	establishment of localization in cell
236	GO:0044248	0.0239265479581782	0.846877109265858	201.184533239453	176	2092	cellular catabolic process
237	GO:0015833	0.0239267577625217	0.844370987831752	193.779557589626	169	2015	peptide transport
238	GO:0016266	0.0240190729414612	0.17037407037407	5.38543683623775	1	56	O-glycan processing
239	GO:0071822	0.0240465033187121	0.830720893576718	159.735903303409	137	1661	protein complex subunit organization
240	GO:0007034	0.0245367958881712	0.4140715546842	11.3478847620724	5	118	vacuolar transport
241	GO:0090501	0.0248877971724721	0.445513661680226	12.6942439711318	6	132	RNA phosphodiester bond hydrolysis
242	GO:0070126	0.0251393635502304	0.3304832446426	8.46282931408789	3	88	mitochondrial translational termination
243	GO:0048524	0.0252105037041265	0.378216414913663	9.90535703808015	4	103	positive regulation of viral process
244	GO:0051702	0.0256910008019816	0.267632428658696	6.92413307516282	2	72	interaction with symbiont
245	GO:0034470	0.025703522621188	0.674959585947219	38.4674059731268	27	400	ncRNA processing
246	GO:0031424	0.0260030127830579	0.572930446285595	21.6379158598838	13	225	keratinization
247	GO:0001580	0.026147979083122	0	3.46206653758141	0	36	detection of chemical stimulus involved in sensory perception of bitter taste
248	GO:0006778	0.026147979083122	0	3.46206653758141	0	36	porphyrin-containing compound metabolic process
249	GO:0019538	0.0267570447667506	0.897090454706809	557.585049580473	522	5798	protein metabolic process
250	GO:0006415	0.0269374117443147	0.382100730200337	9.80918852314733	4	102	translational termination
251	GO:0022904	0.0269374117443147	0.382100730200337	9.80918852314733	4	102	respiratory electron transport chain
252	GO:0051641	0.0270363909092198	0.867752712593168	268.694830722291	241	2794	cellular localization
253	GO:0043484	0.0278068152870506	0.421587438111306	11.1555477322068	5	116	regulation of RNA splicing
254	GO:0060968	0.0280304170019258	0.452758627501333	12.5019069412662	6	130	regulation of gene silencing
255	GO:1902115	0.0287938735698091	0.502182956888145	15.0984568444523	8	157	regulation of organelle assembly
256	GO:0090503	0.0289364843676061	0	3.36589802264859	0	35	RNA phosphodiester bond hydrolysis, exonucleolytic
257	GO:1905898	0.0289364843676061	0	3.36589802264859	0	35	positive regulation of response to endoplasmic reticulum stress
258	GO:0051031	0.0289364843676061	0	3.36589802264859	0	35	tRNA transport
259	GO:0000291	0.0289364843676061	0	3.36589802264859	0	35	nuclear-transcribed mRNA catabolic process, exonucleolytic
260	GO:0007603	0.0289364843676061	0	3.36589802264859	0	35	phototransduction, visible light
261	GO:0070125	0.0289596195942977	0.338490882846791	8.27049228422226	3	86	mitochondrial translational elongation
262	GO:0016575	0.0289596195942977	0.338490882846791	8.27049228422226	3	86	histone deacetylation
263	GO:0031647	0.0292959293242748	0.601400135309415	23.8497917033386	15	248	regulation of protein stability
264	GO:0050852	0.0294559884296227	0.52275654460237	16.3486475385789	9	170	T cell receptor signaling pathway
265	GO:0006369	0.0299545553179157	0.275539904416256	6.73179604529719	2	70	termination of RNA polymerase II transcription
266	GO:0006475	0.03039443842921	0.50560922663927	15.0022883295195	8	156	internal protein amino acid acetylation
267	GO:0031331	0.030741102891237	0.684357805588521	37.9865633984627	27	395	positive regulation of cellular catabolic process
268	GO:0007283	0.0312417062336426	0.722758763285934	49.4306166754679	37	514	spermatogenesis
269	GO:0006289	0.0314744976916674	0.429379133774269	10.9632107023411	5	114	nucleotide-excision repair
270	GO:0031503	0.031532936241335	0.460241133185428	12.3095699114006	6	128	protein complex localization
271	GO:0072666	0.032022164125479	0	3.26972950771578	0	34	establishment of protein localization to vacuole
272	GO:0140056	0.0320751521745377	0.509082112305376	14.9061198145866	8	155	organelle localization by membrane tethering
273	GO:0006974	0.0326665299504541	0.777973175463413	77.223317491052	62	803	cellular response to DNA damage stimulus
274	GO:0006473	0.0330007851308916	0.546850038950456	17.4065012028399	10	181	protein acetylation
275	GO:0043623	0.0334338142856256	0.745028213166144	57.1240978700933	44	594	cellular protein complex assembly
276	GO:0035036	0.033827355536346	0.183784624961096	5.00076277650648	1	52	sperm-egg recognition
277	GO:0030705	0.0338394016548612	0.51260257174773	14.8099512996538	8	154	cytoskeleton-dependent intracellular transport
278	GO:0051851	0.0348819869616222	0.28392662112882	6.53945901543156	2	68	modification by host of symbiont morphology or physiology
279	GO:0006305	0.0348819869616222	0.28392662112882	6.53945901543156	2	68	DNA alkylation
280	GO:0006306	0.0348819869616222	0.28392662112882	6.53945901543156	2	68	DNA methylation
281	GO:0043928	0.0354366672158219	0	3.17356099278296	0	33	exonucleolytic nuclear-transcribed mRNA catabolic process involved in deadenylation-dependent decay
282	GO:0032456	0.0354366672158219	0	3.17356099278296	0	33	endocytic recycling
283	GO:0071431	0.0354366672158219	0	3.17356099278296	0	33	tRNA-containing ribonucleoprotein complex export from nucleus
284	GO:0006409	0.0354366672158219	0	3.17356099278296	0	33	tRNA export from nucleus
285	GO:1901566	0.0364238497924092	0.86079403576934	203.011735023177	180	2111	organonitrogen compound biosynthetic process
286	GO:1902369	0.03682647378704	0.187472527472527	4.90459426157367	1	51	negative regulation of RNA catabolic process
287	GO:0048232	0.0370399946122433	0.737232505070994	51.1616499442586	39	532	male gamete generation
288	GO:0002764	0.0376104759142742	0.73226009950407	48.853605585871	37	508	immune response-regulating signaling pathway
289	GO:0008214	0.039215010799398	0	3.07739247785014	0	32	protein dealkylation
290	GO:0048488	0.039215010799398	0	3.07739247785014	0	32	synaptic vesicle endocytosis
291	GO:0006482	0.039215010799398	0	3.07739247785014	0	32	protein demethylation
292	GO:0018393	0.0396687144381389	0.523459373244781	14.5214457548554	8	151	internal peptidyl-lysine acetylation
293	GO:0009890	0.0398088698124332	0.852222231960525	168.775743707094	148	1755	negative regulation of biosynthetic process
294	GO:1903008	0.0401731118653124	0.445853004604535	10.5785366426099	5	110	organelle disassembly
295	GO:1902903	0.0410843839103373	0.662435002781684	29.0428915097107	20	302	regulation of supramolecular fiber organization
296	GO:0006352	0.0413930236749984	0.623111658456486	23.0804435838761	15	240	DNA-templated transcription, initiation
297	GO:0006353	0.0426654841552696	0.450169475567272	10.4823681276771	5	109	DNA-templated transcription, termination
298	GO:0031396	0.0429114272715047	0.643153102332803	25.3884879422637	17	264	regulation of protein ubiquitination
299	GO:1902235	0.0433959385753827	0	2.98122396291733	0	31	regulation of endoplasmic reticulum stress-induced intrinsic apoptotic signaling pathway
300	GO:0009303	0.0433959385753827	0	2.98122396291733	0	31	rRNA transcription
301	GO:0007031	0.0433959385753827	0	2.98122396291733	0	31	peroxisome organization
302	GO:0006513	0.043725090282074	0.297505114853924	6.2509534706331	2	65	protein monoubiquitination
303	GO:0045815	0.0439231347667957	0.365009684691836	7.69348119462536	3	80	positive regulation of gene expression, epigenetic
304	GO:0060147	0.0452973242312291	0.45456976150016	10.3861996127442	5	108	regulation of posttranscriptional gene silencing
305	GO:0060966	0.0452973242312291	0.45456976150016	10.3861996127442	5	108	regulation of gene silencing by RNA
306	GO:0036211	0.0455372315848502	0.89889802074676	393.136889045356	365	4088	protein modification process
307	GO:0006464	0.0455372315848502	0.89889802074676	393.136889045356	365	4088	cellular protein modification process
308	GO:0033238	0.0470235176229887	0.369836571869772	7.59731267969254	3	79	regulation of cellular amine metabolic process
309	GO:0043241	0.0470295522203053	0.657059685379395	26.3501730915919	18	274	protein complex disassembly
310	GO:0046782	0.0471127651537601	0.302323290046702	6.15478495570029	2	64	regulation of viral transcription
311	GO:1905515	0.0474339630710321	0.199477827137402	4.61608871677522	1	48	non-motile cilium assembly
312	GO:0010629	0.0479927170017783	0.865308510943461	186.663087484598	166	1941	negative regulation of gene expression
313	GO:0044068	0.0480223170926881	0	2.88505544798451	0	30	modulation by symbiont of host cellular process
314	GO:0050686	0.0480223170926881	0	2.88505544798451	0	30	negative regulation of mRNA processing
315	GO:1902175	0.0480223170926881	0	2.88505544798451	0	30	regulation of oxidative stress-induced intrinsic apoptotic signaling pathway
316	GO:0016577	0.0480223170926881	0	2.88505544798451	0	30	histone demethylation
317	GO:0042407	0.0480223170926881	0	2.88505544798451	0	30	cristae formation
318	GO:0046596	0.0480223170926881	0	2.88505544798451	0	30	regulation of viral entry into host cell
319	GO:0043902	0.0487686675725586	0.573990592293816	16.6371530833773	10	173	positive regulation of multi-organism process
