# Supplementary material for: GATA3 Promotes the Neural Progenitor State but Not Neurogenesis in 3D Traumatic Injury Model of Primary Human Cortical Astrocytes
Source: Front Cell Neurosci. 2019 Feb 11;13:23. doi: 10.3389/fncel.2019.00023 (PMC6380212; doi:10.3389/fncel.2019.00023)
Supplement: DATASET S5 — GO-term analyses of control cultures (EGFP-expressing and no injury) in 3D versus 2D. [file Data_Sheet_5.ZIP › SD5_3D_vs_2D/GOstats/GOstats_BP_Up.tab]

GOBPID	Pvalue	OddsRatio	ExpCount	Count	Size	Term
1	GO:0030198	2.19010457615368e-17	3.32908209414233	32.1202839875609	85	334	extracellular matrix organization
2	GO:0043062	2.66631581256276e-17	3.31554697554698	32.2164525024937	85	335	extracellular structure organization
3	GO:0048856	8.94108912502214e-15	1.50941875718057	544.313794519744	686	5660	anatomical structure development
4	GO:0048731	8.96704734093684e-15	1.53646459929012	444.202370474682	579	4619	system development
5	GO:0007275	1.78330991211665e-14	1.51263659570738	498.729918441589	636	5186	multicellular organism development
6	GO:0007399	2.25074544393667e-14	1.69720486111111	215.321304934577	319	2239	nervous system development
7	GO:0009653	9.72093445689136e-14	1.64340636665243	240.709792876841	346	2503	anatomical structure morphogenesis
8	GO:0032502	2.21912104482706e-13	1.46964794409013	585.281581881124	721	6086	developmental process
9	GO:0006928	3.93382205461281e-11	1.62435795392978	187.817109663792	272	1953	movement of cell or subcellular component
10	GO:0009887	7.31922631782321e-11	1.86378378728482	95.3991668133545	158	992	animal organ morphogenesis
11	GO:0050789	8.43344980955876e-11	1.44073975186381	1080.93410784486	1196	11240	regulation of biological process
12	GO:0065007	5.97529466568069e-10	1.4338464372872	1139.88540749868	1246	11853	biological regulation
13	GO:0040011	6.13638478298016e-10	1.61634035172342	163.774980930587	238	1703	locomotion
14	GO:0050794	7.20483500294098e-10	1.39736739638314	1018.9054157132	1131	10595	regulation of cellular process
15	GO:0050793	7.22868804961484e-10	1.51935999405204	234.747344951006	320	2441	regulation of developmental process
16	GO:0051239	1.33146884112926e-09	1.47640522875817	275.041952707857	364	2860	regulation of multicellular organismal process
17	GO:0051094	1.90049632671546e-09	1.69239782969316	120.691486240685	184	1255	positive regulation of developmental process
18	GO:0008283	2.16659806214821e-09	1.54325216051104	196.856950067476	274	2047	cell proliferation
19	GO:0022610	2.6878850212535e-09	1.65438840853425	131.943202487825	197	1372	biological adhesion
20	GO:0007155	2.9603246722057e-09	1.65398931865998	131.270022883295	196	1365	cell adhesion
21	GO:0044259	3.31161578319566e-09	3.65776934205811	12.5019069412662	36	130	multicellular organismal macromolecule metabolic process
22	GO:0048646	3.43371612788818e-09	1.75304212264997	98.8612333509359	156	1028	anatomical structure formation involved in morphogenesis
23	GO:0022008	5.59129937577073e-09	1.61487986146821	142.329402100569	208	1480	neurogenesis
24	GO:0051240	8.94615657093375e-09	1.59308187575193	148.195681511471	214	1541	positive regulation of multicellular organismal process
25	GO:0090596	9.73116845488813e-09	2.64350737140282	24.0421287332042	54	250	sensory organ morphogenesis
26	GO:0032501	1.29649475232834e-08	1.33839013425447	702.030159009564	809	7300	multicellular organismal process
27	GO:0009888	1.44429143767656e-08	1.52320492938531	185.893739365135	257	1933	tissue development
28	GO:0032963	1.47653564519354e-08	3.56469823011879	12.0210643666021	34	125	collagen metabolic process
29	GO:0044236	2.18351444567795e-08	3.211808991062	14.5214457548554	38	151	multicellular organism metabolic process
30	GO:0042127	2.61629154268215e-08	1.55491223591946	156.947016370357	222	1632	regulation of cell proliferation
31	GO:0072359	2.97258902369214e-08	1.70365627001109	97.1302000821452	150	1010	circulatory system development
32	GO:0007267	4.60973744495795e-08	1.55161156990804	152.042422108784	215	1581	cell-cell signaling
33	GO:2000026	7.19085932613256e-08	1.49730412510818	182.239335797688	249	1895	regulation of multicellular organismal development
34	GO:0048514	7.76226628393018e-08	1.93689499040906	53.5658628175791	93	557	blood vessel morphogenesis
35	GO:0016477	9.2587514976961e-08	1.5844951136152	127.904124860647	185	1330	cell migration
36	GO:0042330	1.30964569567422e-07	1.89670492013874	55.681570146101	95	579	taxis
37	GO:0006935	1.30964569567422e-07	1.89670492013874	55.681570146101	95	579	chemotaxis
38	GO:0009605	1.4556260229869e-07	1.45722181303951	205.704453441296	274	2139	response to external stimulus
39	GO:0009612	2.07739152494914e-07	2.6073343218889	20.1953881358916	45	210	response to mechanical stimulus
40	GO:0048513	2.74000009015273e-07	1.36787793949912	323.895558293728	403	3368	animal organ development
41	GO:0008015	2.83729346409035e-07	1.92379392927094	49.7191222202664	86	517	blood circulation
42	GO:0048870	3.40717317460932e-07	1.52657352729368	141.367716951241	198	1470	cell motility
43	GO:0051674	3.40717317460932e-07	1.52657352729368	141.367716951241	198	1470	localization of cell
44	GO:0001568	3.60106259605924e-07	1.81109481267386	61.5478495570029	101	640	blood vessel development
45	GO:0042493	3.62551759956317e-07	2.04189280006325	39.5252596373878	72	411	response to drug
46	GO:0044243	3.92277170723811e-07	4.12237296842892	7.30880713489409	23	76	multicellular organismal catabolic process
47	GO:0048869	4.29944012018673e-07	1.3334419573295	403.426920143167	487	4195	cellular developmental process
48	GO:0003013	4.32887915502614e-07	1.90109701849631	50.1999647949305	86	522	circulatory system process
49	GO:0030154	4.94515770363888e-07	1.33606957817928	386.982104089656	469	4024	cell differentiation
50	GO:0072358	4.9697227868026e-07	1.77487440851196	65.1060846095171	105	677	cardiovascular system development
51	GO:0001944	5.03902854750701e-07	1.77943097633392	64.3367364900546	104	669	vasculature development
52	GO:0001525	5.174008025257e-07	1.94954963839579	45.1030335034912	79	469	angiogenesis
53	GO:0097485	5.59025440411388e-07	2.44203353725147	22.2149269494807	47	231	neuron projection guidance
54	GO:0048598	7.01684898387921e-07	1.82707756433395	56.1624127207651	93	584	embryonic morphogenesis
55	GO:0051962	7.98873365603543e-07	1.92423076923077	45.5838760781553	79	474	positive regulation of nervous system development
56	GO:0010646	8.19877270317473e-07	1.34985847361778	325.241917502787	401	3382	regulation of cell communication
57	GO:0023051	8.44011349722965e-07	1.34748252263846	329.954174734495	406	3431	regulation of signaling
58	GO:0030574	8.58061374852162e-07	4.24081477000763	6.53945901543156	21	68	collagen catabolic process
59	GO:0010469	8.88647981273834e-07	1.82158751986026	55.681570146101	92	579	regulation of receptor activity
60	GO:0032276	9.10496009948462e-07	25.1804618843245	1.05785366426099	8	11	regulation of gonadotropin secretion
61	GO:0008284	9.56687690586469e-07	1.6462928261588	86.166989379804	130	896	positive regulation of cell proliferation
62	GO:0048699	1.03415848484357e-06	1.51522367515485	133.289561696884	186	1386	generation of neurons
63	GO:0001501	1.04741587719337e-06	1.8918204818226	47.4110778618788	81	493	skeletal system development
64	GO:0061564	1.31676608712174e-06	1.90360207728353	45.3915390482896	78	472	axon development
65	GO:0048468	1.3985958740583e-06	1.42985548587369	188.874963328053	249	1964	cell development
66	GO:0032989	1.49819669132712e-06	1.58973548190939	98.4765592912046	144	1024	cellular component morphogenesis
67	GO:0035295	1.52122689338588e-06	1.80062371000005	55.5854016311682	91	578	tube development
68	GO:0032879	1.6892599270652e-06	1.37354272408561	253.98104793757	321	2641	regulation of localization
69	GO:0001503	1.76356460460254e-06	2.01735935488912	35.9670245848736	65	374	ossification
70	GO:0051960	1.96432426149498e-06	1.66715220506957	75.8769582819926	116	789	regulation of nervous system development
71	GO:0032274	2.01351469285975e-06	14.1699386503067	1.44252772399225	9	15	gonadotropin secretion
72	GO:0001763	2.3526328438905e-06	2.49355193401104	18.5605233820337	40	193	morphogenesis of a branching structure
73	GO:0007411	2.6055493013523e-06	2.33518356881785	22.0225899196151	45	229	axon guidance
74	GO:0000280	2.6837509727569e-06	1.96512166273704	37.8903948835299	67	394	nuclear division
75	GO:0000819	2.9432631996828e-06	2.32240835565804	22.1187584345479	45	230	sister chromatid segregation
76	GO:0051216	3.01646018400536e-06	2.53302350366685	17.4065012028399	38	181	cartilage development
77	GO:0000070	3.1880582796225e-06	2.79419740470305	13.5597606055272	32	141	mitotic sister chromatid segregation
78	GO:0140014	3.43203057211777e-06	2.23682604896445	24.3306342780027	48	253	mitotic nuclear division
79	GO:0007166	3.77726342709839e-06	1.35361182452776	262.636214281523	328	2731	cell surface receptor signaling pathway
80	GO:0042063	3.84469173160192e-06	2.22582121520934	24.4268027929355	48	254	gliogenesis
81	GO:0048285	4.05523106680879e-06	1.88787178172764	42.1218095405738	72	438	organelle fission
82	GO:0048562	4.50391666166874e-06	2.13346097990378	27.4080267558528	52	285	embryonic organ morphogenesis
83	GO:0007416	4.62130942830677e-06	2.68475588338602	14.4252772399225	33	150	synapse assembly
84	GO:0035690	4.655607000321e-06	3.8711222598984	6.63562753036437	20	69	cellular response to drug
85	GO:0032278	5.04042246178102e-06	56.5939987752603	0.673179604529719	6	7	positive regulation of gonadotropin secretion
86	GO:0007409	5.16681511394243e-06	1.8815220148833	41.6409669659098	71	433	axonogenesis
87	GO:0051963	5.22771614175952e-06	3.41139387376238	8.36666079915508	23	87	regulation of synapse assembly
88	GO:0072001	5.83172178846733e-06	2.1282022373038	26.9271841811888	51	280	renal system development
89	GO:0061326	6.34083467849944e-06	3.25533834586466	9.0398404036848	24	94	renal tubule development
90	GO:0050808	7.45708089984404e-06	2.16197241559242	25.0038138825324	48	260	synapse organization
91	GO:0061333	7.83457278271807e-06	3.55716934487021	7.40497564982691	21	77	renal tubule morphogenesis
92	GO:0060349	7.90356881395363e-06	3.30758700870087	8.55899782902071	23	89	bone morphogenesis
93	GO:0042471	7.92686492654963e-06	2.94885342688457	10.9632107023411	27	114	ear morphogenesis
94	GO:0030199	8.10149785082634e-06	4.89691268897571	4.23141465704395	15	44	collagen fibril organization
95	GO:0051270	8.21330699837848e-06	1.57625375251486	86.4554949246025	126	899	regulation of cellular component movement
96	GO:0050806	8.54275314553857e-06	2.74298417555099	12.8865810009975	30	134	positive regulation of synaptic transmission
97	GO:0000902	8.65447962226405e-06	1.56572494536632	89.0520448277885	129	926	cell morphogenesis
98	GO:0008217	8.80824274296358e-06	2.46632887077736	16.829490113243	36	175	regulation of blood pressure
99	GO:0009966	9.4922254345683e-06	1.31953349825819	297.641553717069	363	3095	regulation of signal transduction
100	GO:0001655	1.03259135522355e-05	2.01455406555981	30.3892507187702	55	316	urogenital system development
101	GO:0048705	1.07068227998374e-05	2.28557992812653	20.3877251657572	41	212	skeletal system morphogenesis
102	GO:0001822	1.13986263732915e-05	2.12137719114463	25.3884879422637	48	264	kidney development
103	GO:0060047	1.20117939614993e-05	2.09794680881067	26.1578360617262	49	272	heart contraction
104	GO:0007610	1.27176800827702e-05	1.71340523069123	55.2968960863698	87	575	behavior
105	GO:0072080	1.42785787786175e-05	3.1631600660066	8.84750337381916	23	92	nephron tubule development
106	GO:0048565	1.50750487830181e-05	2.70221653878943	12.598075456199	29	131	digestive tract development
107	GO:0048729	1.54253000132404e-05	1.67186589450013	60.3938273778091	93	628	tissue morphogenesis
108	GO:0072006	1.57681944230057e-05	2.6407016090049	13.2712550607287	30	138	nephron development
109	GO:0007059	1.60270276431483e-05	1.93920816691215	33.081969136889	58	344	chromosome segregation
110	GO:0043408	1.68523824860852e-05	1.62353275879705	68.6643196620313	103	714	regulation of MAPK cascade
111	GO:0018108	1.68743762154689e-05	1.88938119221775	36.1593616147392	62	376	peptidyl-tyrosine phosphorylation
112	GO:0042327	1.74215747745981e-05	1.52362661064078	95.3991668133545	135	992	positive regulation of phosphorylation
113	GO:0003015	1.79750544742534e-05	2.06043554151775	26.5425101214575	49	276	heart process
114	GO:0072073	1.82869673848219e-05	2.61630393258107	13.3674235756616	30	139	kidney epithelium development
115	GO:0042698	1.8327467472628e-05	2.93018648553551	10.1938625828786	25	106	ovulation cycle
116	GO:2000427	1.85082645487851e-05	28.2951622780159	0.769348119462536	6	8	positive regulation of apoptotic cell clearance
117	GO:0048568	1.85823939411999e-05	1.82437634506381	40.8716188464472	68	425	embryonic organ development
118	GO:0022603	1.94224795959204e-05	1.51717480072535	96.4570204776154	136	1003	regulation of anatomical structure morphogenesis
119	GO:0002062	2.08037681612072e-05	3.07365604518198	9.0398404036848	23	94	chondrocyte differentiation
120	GO:0018212	2.16486298808857e-05	1.87112854539526	36.4478671595376	62	379	peptidyl-tyrosine modification
121	GO:0060675	2.1750811624433e-05	3.70737333369096	6.15478495570029	18	64	ureteric bud morphogenesis
122	GO:0048666	2.25076070426817e-05	1.51163114384258	96.7455260224139	136	1006	neuron development
123	GO:0030182	2.36188407449106e-05	1.45579977359778	120.883823270551	164	1257	neuron differentiation
124	GO:0055075	2.49262895754858e-05	10.78882368398	1.44252772399225	8	15	potassium ion homeostasis
125	GO:0050807	2.64870620249464e-05	2.659913097455	12.3095699114006	28	128	regulation of synapse organization
126	GO:2000179	2.66124276199285e-05	4.30222794446932	4.61608871677522	15	48	positive regulation of neural precursor cell proliferation
127	GO:0072171	2.74035637159983e-05	3.62825678921601	6.2509534706331	18	65	mesonephric tubule morphogenesis
128	GO:0010562	2.77155219757692e-05	1.47868982038083	107.420231179957	148	1117	positive regulation of phosphorus metabolic process
129	GO:0045937	2.77155219757692e-05	1.47868982038083	107.420231179957	148	1117	positive regulation of phosphate metabolic process
130	GO:0120039	2.83642511109326e-05	1.66003257124961	58.0857830194215	89	604	plasma membrane bounded cell projection morphogenesis
131	GO:0061098	2.9331972083724e-05	4.56763925729443	4.13524614211113	14	43	positive regulation of protein tyrosine kinase activity
132	GO:0007292	3.07735957075821e-05	2.63340523996534	12.4057384263334	28	129	female gamete generation
133	GO:0098813	3.10179532113967e-05	1.9789119616637	28.5620489350466	51	297	nuclear chromosome segregation
134	GO:0030324	3.2556842294228e-05	2.36067944607408	16.4448160535117	34	171	lung development
135	GO:0048812	3.38802731991387e-05	1.66063797626611	56.739423810362	87	590	neuron projection morphogenesis
136	GO:0048858	3.42174563593763e-05	1.65008593847304	58.3742885642199	89	607	cell projection morphogenesis
137	GO:0061138	4.09016084268592e-05	2.29626365121679	17.3103326879071	35	180	morphogenesis of a branching epithelium
138	GO:0072078	4.27545453134774e-05	3.33390489254687	7.02030159009564	19	73	nephron tubule morphogenesis
139	GO:0001934	4.38193818504895e-05	1.50469758514701	91.2639206712433	128	949	positive regulation of protein phosphorylation
140	GO:0035239	4.41625369104814e-05	1.87122525317033	33.4666431966203	57	348	tube morphogenesis
141	GO:0060676	4.51590022474432e-05	47.1328029375765	0.577011089596902	5	6	ureteric bud formation
142	GO:0046880	4.51590022474432e-05	47.1328029375765	0.577011089596902	5	6	regulation of follicle-stimulating hormone secretion
143	GO:0046881	4.51590022474432e-05	47.1328029375765	0.577011089596902	5	6	positive regulation of follicle-stimulating hormone secretion
144	GO:0048546	4.55518395840047e-05	4.05585855031668	4.80842574664085	15	50	digestive tract morphogenesis
145	GO:0010965	4.55518395840047e-05	4.05585855031668	4.80842574664085	15	50	regulation of mitotic sister chromatid separation
146	GO:0065009	4.85471564155469e-05	1.27991077413093	322.741536114534	384	3356	regulation of molecular function
147	GO:0007423	5.09740170167811e-05	1.68751870870528	50.1037962799977	78	521	sensory organ development
148	GO:0001932	5.24848237509777e-05	1.41362446140056	132.327876547556	175	1376	regulation of protein phosphorylation
149	GO:0045597	5.31345407083232e-05	1.51189009562575	86.5516634395353	122	900	positive regulation of cell differentiation
150	GO:0050731	5.32498452724609e-05	2.2931088575153	16.829490113243	34	175	positive regulation of peptidyl-tyrosine phosphorylation
151	GO:0030323	5.32498452724609e-05	2.2931088575153	16.829490113243	34	175	respiratory tube development
152	GO:0060541	5.45037832922752e-05	2.20048377028714	18.9451974417649	37	197	respiratory system development
153	GO:0050803	5.49222164722169e-05	2.53242292571902	12.7904124860647	28	133	regulation of synapse structure or activity
154	GO:0007167	5.7316263646678e-05	1.48256397044616	96.0723464178842	133	999	enzyme linked receptor protein signaling pathway
155	GO:0001656	5.81357440526123e-05	3.01623777952579	8.36666079915508	21	87	metanephros development
156	GO:0051301	5.88139940293113e-05	1.6405964746005	55.9700756908995	85	582	cell division
157	GO:0060350	5.88446061378906e-05	3.94293924466338	4.90459426157367	15	51	endochondral bone morphogenesis
158	GO:0006936	6.11888577294049e-05	1.84536416036341	33.8513172563516	57	352	muscle contraction
159	GO:0072088	6.3925930294501e-05	3.21441798941799	7.21263861996127	19	75	nephron epithelium morphogenesis
160	GO:0061448	6.54968001666291e-05	2.06192022413159	22.6957695241448	42	236	connective tissue development
161	GO:0003007	6.54968001666291e-05	2.06192022413159	22.6957695241448	42	236	heart morphogenesis
162	GO:0019222	6.75336657637449e-05	1.22445174523079	641.443994601889	714	6670	regulation of metabolic process
163	GO:0031290	6.92012941363777e-05	7.08220858895706	2.01953881358916	9	21	retinal ganglion cell axon guidance
164	GO:0051306	7.54159100526202e-05	3.83612368526162	5.00076277650648	15	52	mitotic sister chromatid separation
165	GO:0035810	7.64613134740719e-05	11.0075571895425	1.25019069412662	7	13	positive regulation of urine volume
166	GO:0042472	7.6556597395787e-05	2.85732923306309	9.13600891861761	22	95	inner ear morphogenesis
167	GO:1901700	7.69312277477325e-05	1.38216338276342	147.426333392008	191	1533	response to oxygen-containing compound
168	GO:0001823	8.24102510050689e-05	2.76095845344028	9.80918852314733	23	102	mesonephros development
169	GO:0050767	8.25916313564321e-05	1.56638567993426	67.2217919380391	98	699	regulation of neurogenesis
170	GO:2000145	8.28365969170109e-05	1.52020564488941	78.9543507598428	112	821	regulation of cell motility
171	GO:1905278	8.52498371204384e-05	Inf	0.384674059731268	4	4	positive regulation of epithelial tube formation
172	GO:0042494	8.52498371204384e-05	Inf	0.384674059731268	4	4	detection of bacterial lipoprotein
173	GO:0072106	8.52498371204384e-05	Inf	0.384674059731268	4	4	regulation of ureteric bud formation
174	GO:0072107	8.52498371204384e-05	Inf	0.384674059731268	4	4	positive regulation of ureteric bud formation
175	GO:0072009	8.7075375854092e-05	2.67824439992715	10.4823681276771	24	109	nephron epithelium development
176	GO:0140013	8.79256296190502e-05	2.25657829900463	16.5409845684445	33	172	meiotic nuclear division
177	GO:0031175	8.85032137005666e-05	1.4981432748538	85.0129672006102	119	884	neuron projection development
178	GO:0050886	8.8774960908328e-05	3.0081276900301	7.98198673942381	20	83	endocrine process
179	GO:0048477	8.8774960908328e-05	3.0081276900301	7.98198673942381	20	83	oogenesis
180	GO:0007417	8.97967734896608e-05	1.4924474382527	86.7440004694009	121	902	central nervous system development
181	GO:0010647	9.13043220164784e-05	1.36457213637082	158.581881124215	203	1649	positive regulation of cell communication
182	GO:0072028	9.39060586764211e-05	3.10317156236696	7.40497564982691	19	77	nephron morphogenesis
183	GO:0055123	9.47326958995511e-05	2.39471239535512	13.8482661503256	29	144	digestive system development
184	GO:0072523	9.5925009014296e-05	3.73492999740731	5.0969312914393	15	53	purine-containing compound catabolic process
185	GO:0051093	0.000103505226419187	1.48643152913339	87.0325060141994	121	905	negative regulation of developmental process
186	GO:0032990	0.000105967850142843	1.58967141226647	60.2014903479434	89	626	cell part morphogenesis
187	GO:0016053	0.000106237798354543	1.8576118226508	30.6777562635686	52	319	organic acid biosynthetic process
188	GO:0046394	0.000106237798354543	1.8576118226508	30.6777562635686	52	319	carboxylic acid biosynthetic process
189	GO:0001657	0.000106485604892465	2.78077097505669	9.32834594848325	22	97	ureteric bud development
190	GO:0051783	0.000106987035984853	2.19864793269333	17.4065012028399	34	181	regulation of nuclear division
191	GO:0040012	0.00010715209948528	1.48994336458832	85.3976412603415	119	888	regulation of locomotion
192	GO:0048592	0.000107726480713112	2.37391304347826	13.9444346652585	29	145	eye morphogenesis
193	GO:2000177	0.000113101321084817	3.05037664783428	7.50114416475973	19	78	regulation of neural precursor cell proliferation
194	GO:0009790	0.000116686205712814	1.46738958039917	92.4179428504371	127	961	embryo development
195	GO:0032275	0.00011703636499103	14.1457440293938	0.96168514932817	6	10	luteinizing hormone secretion
196	GO:0051241	0.000118041277618864	1.43501589825119	106.266209000763	143	1105	negative regulation of multicellular organismal process
197	GO:0036075	0.000119843902876996	5.55627775972267	2.59654990318606	10	27	replacement ossification
198	GO:0001958	0.000119843902876996	5.55627775972267	2.59654990318606	10	27	endochondral ossification
199	GO:0045595	0.000120695051161254	1.35075695581015	164.736666079915	209	1713	regulation of cell differentiation
200	GO:1905818	0.00012113224883288	3.63892572944297	5.19309980637212	15	54	regulation of chromosome separation
201	GO:0061005	0.00012113224883288	3.63892572944297	5.19309980637212	15	54	cell differentiation involved in kidney development
202	GO:0060291	0.000122620634014654	3.28436800120788	6.34712198556592	17	66	long-term synaptic potentiation
203	GO:0051965	0.000122620634014654	3.28436800120788	6.34712198556592	17	66	positive regulation of synapse assembly
204	GO:0050673	0.000123508448542165	1.78966498103666	34.7168338907469	57	361	epithelial cell proliferation
205	GO:0072163	0.000125026528683252	2.74400286430362	9.42451446341606	22	98	mesonephric epithelium development
206	GO:0072164	0.000125026528683252	2.74400286430362	9.42451446341606	22	98	mesonephric tubule development
207	GO:0000003	0.000127486736187181	1.38481508268152	134.539752391011	175	1399	reproduction
208	GO:1905276	0.000130141807329715	7.55070508890251	1.73103326879071	8	18	regulation of epithelial tube formation
209	GO:0040007	0.000133222805625963	1.46415026345855	91.8409317608402	126	955	growth
210	GO:0048871	0.000135234431432145	1.81383569556138	32.5049580472921	54	338	multicellular organismal homeostasis
211	GO:0051580	0.000140216483976725	9.4344362745098	1.34635920905944	7	14	regulation of neurotransmitter uptake
212	GO:0042391	0.000145443123045819	1.73147622808872	38.8520800328581	62	404	regulation of membrane potential
213	GO:0032493	0.000145455451711599	23.5648714810282	0.673179604529719	5	7	response to bacterial lipoprotein
214	GO:0032277	0.000145455451711599	23.5648714810282	0.673179604529719	5	7	negative regulation of gonadotropin secretion
215	GO:0060075	0.000145455451711599	23.5648714810282	0.673179604529719	5	7	regulation of resting membrane potential
216	GO:0033684	0.000145455451711599	23.5648714810282	0.673179604529719	5	7	regulation of luteinizing hormone secretion
217	GO:0046884	0.000145455451711599	23.5648714810282	0.673179604529719	5	7	follicle-stimulating hormone secretion
218	GO:0030282	0.00014637224030702	2.70818976941426	9.52068297834888	22	99	bone mineralization
219	GO:0048523	0.000148835685339403	1.23020506713759	449.683975825852	513	4676	negative regulation of cellular process
220	GO:0023056	0.000155210609477529	1.34969091855643	159.158892213812	202	1655	positive regulation of signaling
221	GO:0048608	0.000158560850259735	1.70151085272667	41.3524614211113	65	430	reproductive structure development
222	GO:0001504	0.000161054491550877	6.06967572304996	2.21187584345479	9	23	neurotransmitter uptake
223	GO:0031100	0.000162112092998807	2.94997976118195	7.69348119462536	19	80	animal organ regeneration
224	GO:0009154	0.000164942297873116	4.72420147420147	3.17356099278296	11	33	purine ribonucleotide catabolic process
225	GO:0031099	0.000166091965601374	2.13984444306905	17.7911752625711	34	185	regeneration
226	GO:0001666	0.000170450764870905	1.79451961441651	32.7934635920906	54	341	response to hypoxia
227	GO:0048583	0.000171984732679849	1.24084221517793	378.6154432905	438	3937	regulation of response to stimulus
228	GO:0022414	0.000172807141711974	1.37596198889112	134.443583876078	174	1398	reproductive process
229	GO:0010466	0.000177399452167759	1.92167035748181	25.1961509123981	44	262	negative regulation of peptidase activity
230	GO:0023014	0.000180918025137523	1.45802409763833	89.9175614621839	123	935	signal transduction by protein phosphorylation
231	GO:0033674	0.00018319008735383	1.60556780445315	52.8926832130493	79	550	positive regulation of kinase activity
232	GO:0051174	0.000185556675389521	1.33552926377251	168.679575192161	212	1754	regulation of phosphorus metabolic process
233	GO:0045137	0.000188891856039534	2.00520608108108	21.541747344951	39	224	development of primary sexual characteristics
234	GO:0061458	0.000193884614623381	1.68730318766919	41.6409669659098	65	433	reproductive system development
235	GO:0007088	0.000194188605681225	2.24284658637683	15.0984568444523	30	157	regulation of mitotic nuclear division
236	GO:0033046	0.00019903748390563	4.20050536092331	3.75057208237986	12	39	negative regulation of sister chromatid segregation
237	GO:0060255	0.000202628118951964	1.20953660959504	591.724872381623	658	6153	regulation of macromolecule metabolic process
238	GO:0010001	0.000205457321299084	2.11159570785739	17.9835122924368	34	187	glial cell differentiation
239	GO:0019220	0.000216843382214935	1.332592379149	167.333215983102	210	1740	regulation of phosphate metabolic process
240	GO:0030071	0.00022104901402734	3.84063653136531	4.32758317197677	13	45	regulation of mitotic metaphase/anaphase transition
241	GO:0008406	0.000221313452707105	2.00746755500035	20.9647362553541	38	218	gonad development
242	GO:2000816	0.000222800583357733	4.51850763807286	3.26972950771578	11	34	negative regulation of mitotic sister chromatid separation
243	GO:0009261	0.000222800583357733	4.51850763807286	3.26972950771578	11	34	ribonucleotide catabolic process
244	GO:0098916	0.000224289252918085	1.56561231561232	58.1819515343543	85	605	anterograde trans-synaptic signaling
245	GO:0007268	0.000224289252918085	1.56561231561232	58.1819515343543	85	605	chemical synaptic transmission
246	GO:0060284	0.000225644817442885	1.48016040948754	79.2428563046412	110	824	regulation of cell development
247	GO:0000278	0.000225973084014107	1.43395450132348	96.4570204776154	130	1003	mitotic cell cycle
248	GO:0051050	0.000226206255730526	1.44207042728379	92.994953940034	126	967	positive regulation of transport
249	GO:0086003	0.00022964644223264	3.22114287961616	6.05861644076747	16	63	cardiac muscle cell contraction
250	GO:0048519	0.000232277967705312	1.2161361121692	495.075514874142	558	5148	negative regulation of biological process
251	GO:0000165	0.000234166197194246	1.45602484264095	87.0325060141994	119	905	MAPK cascade
252	GO:0050730	0.000234374666850082	1.96127734473221	22.5034324942792	40	234	regulation of peptidyl-tyrosine phosphorylation
253	GO:2000425	0.000236483598369629	11.3158603796693	1.05785366426099	6	11	regulation of apoptotic cell clearance
254	GO:0032490	0.000236483598369629	11.3158603796693	1.05785366426099	6	11	detection of molecule of bacterial origin
255	GO:0051128	0.000236964908974874	1.28972281386059	223.303291674001	271	2322	regulation of cellular component organization
256	GO:0008016	0.000239644493794151	1.94061918193762	23.2727806137417	41	242	regulation of heart contraction
257	GO:0007044	0.000245848024122864	2.74547716876583	8.55899782902071	20	89	cell-substrate junction assembly
258	GO:0050790	0.000248891223450153	1.29003744849348	220.706741770815	268	2295	regulation of catalytic activity
259	GO:0099536	0.000250251137295186	1.55940423181803	58.3742885642199	85	607	synaptic signaling
260	GO:0099537	0.000250251137295186	1.55940423181803	58.3742885642199	85	607	trans-synaptic signaling
261	GO:0050769	0.000251891452917728	1.69100099646707	39.6214281523206	62	412	positive regulation of neurogenesis
262	GO:0046942	0.000255698880755551	1.81632038763674	29.427565569442	49	306	carboxylic acid transport
263	GO:0090184	0.000259687525020104	4.05022390025463	3.84674059731268	12	40	positive regulation of kidney development
264	GO:0051985	0.000259687525020104	4.05022390025463	3.84674059731268	12	40	negative regulation of chromosome segregation
265	GO:0032101	0.000259973474574057	1.50882616716126	69.3374992665611	98	721	regulation of response to external stimulus
266	GO:1901136	0.000266488180323066	2.10375103429254	17.5026697177727	33	182	carbohydrate derivative catabolic process
267	GO:0070252	0.00027279159779764	2.50576846477751	10.5785366426099	23	110	actin-mediated cell contraction
268	GO:0050954	0.00027381195384579	2.19065831620213	15.3869623892507	30	160	sensory perception of mechanical stimulus
269	GO:1902099	0.000281288817509923	3.7240113310224	4.42375168690958	13	46	regulation of metaphase/anaphase transition of cell cycle
270	GO:0006195	0.000281288817509923	3.7240113310224	4.42375168690958	13	46	purine nucleotide catabolic process
271	GO:0048667	0.000285205745045159	1.59394327148646	51.1616499442586	76	532	cell morphogenesis involved in neuron differentiation
272	GO:0030334	0.000285775382478408	1.48859108308233	73.7612509534706	103	767	regulation of cell migration
273	GO:0048566	0.000296921200450942	4.32995495495495	3.36589802264859	11	35	embryonic digestive tract development
274	GO:1905819	0.000296921200450942	4.32995495495495	3.36589802264859	11	35	negative regulation of chromosome separation
275	GO:0003012	0.000298170714270078	1.64998352432907	43.083494689902	66	448	muscle system process
276	GO:0051336	0.0003022548022002	1.38974854932302	113.767353165523	149	1183	regulation of hydrolase activity
277	GO:0006468	0.000307130098595159	1.30863944293905	184.739717185941	228	1921	protein phosphorylation
278	GO:0036293	0.000308583427243169	1.74493075977116	33.5628117115531	54	349	response to decreased oxygen levels
279	GO:1901292	0.000317795784343854	2.97928940037448	6.82796456023001	17	71	nucleoside phosphate catabolic process
280	GO:1903046	0.000327765961123409	2.07561462396807	17.6950067476383	33	184	meiotic cell cycle process
281	GO:0043583	0.000334494854614852	2.00059099714351	19.9068825910931	36	207	ear development
282	GO:0009719	0.000334684209540166	1.34504641065261	143.38725576483	182	1491	response to endogenous stimulus
283	GO:0050974	0.000337186918873393	5.31027607361963	2.40421287332042	9	25	detection of mechanical stimulus involved in sensory perception
284	GO:0061037	0.000337186918873393	5.31027607361963	2.40421287332042	9	25	negative regulation of cartilage development
285	GO:0060485	0.000341144334553401	1.90225281602002	23.657454673473	41	246	mesenchyme development
286	GO:0016101	0.000348576024026127	2.58349252725025	9.42451446341606	21	98	diterpenoid metabolic process
287	GO:0001658	0.000352604270493449	3.2243618450515	5.6739423810362	15	59	branching involved in ureteric bud morphogenesis
288	GO:0042325	0.000354089066968206	1.34215220904948	144.445109429091	183	1502	regulation of phosphorylation
289	GO:1901571	0.000354993029826309	3.61424643658201	4.5199202018424	13	47	fatty acid derivative transport
290	GO:0071715	0.000354993029826309	3.61424643658201	4.5199202018424	13	47	icosanoid transport
291	GO:0007091	0.000354993029826309	3.61424643658201	4.5199202018424	13	47	metaphase/anaphase transition of mitotic cell cycle
292	GO:0030007	0.000357034096982955	15.7088943288454	0.769348119462536	5	8	cellular potassium ion homeostasis
293	GO:0086002	0.000359476396409816	3.39424063116371	5.0969312914393	14	53	cardiac muscle cell action potential involved in contraction
294	GO:0046068	0.000359476396409816	3.39424063116371	5.0969312914393	14	53	cGMP metabolic process
295	GO:0022602	0.000373761091173883	2.72560793116349	8.17432376928944	19	85	ovulation cycle process
296	GO:0086091	0.000390757343868806	4.15648648648649	3.46206653758141	11	36	regulation of heart rate by cardiac conduction
297	GO:1900449	0.000390757343868806	4.15648648648649	3.46206653758141	11	36	regulation of glutamate receptor signaling pathway
298	GO:0006614	0.000391463100677185	2.63056756571272	8.84750337381916	20	92	SRP-dependent cotranslational protein targeting to membrane
299	GO:0042321	0.000393528137725694	37.6831804281346	0.480842574664085	4	5	negative regulation of circadian sleep/wake cycle, sleep
300	GO:0007169	0.00040856633036906	1.49856172829534	66.8371178783078	94	695	transmembrane receptor protein tyrosine kinase signaling pathway
301	GO:0007215	0.000412368547320576	2.79299359836571	7.59731267969254	18	79	glutamate receptor signaling pathway
302	GO:0033047	0.000428908005676434	3.15250410509031	5.77011089596902	15	60	regulation of mitotic sister chromatid segregation
303	GO:0044784	0.000444498436031523	3.51075382182393	4.61608871677522	13	48	metaphase/anaphase transition of cell cycle
304	GO:0060986	0.000444498436031523	3.51075382182393	4.61608871677522	13	48	endocrine hormone secretion
305	GO:1903522	0.000445336561986316	1.80162180734127	27.7927008155841	46	289	regulation of blood circulation
306	GO:0045765	0.000446765628670575	1.82803794609246	26.254004576659	44	273	regulation of angiogenesis
307	GO:0045859	0.000458275888710643	1.46253880615549	75.5884527371942	104	786	regulation of protein kinase activity
308	GO:0030155	0.000459393177418699	1.50247705604562	64.5290735199202	91	671	regulation of cell adhesion
309	GO:1902850	0.000463280845675338	2.3450767610354	11.6363903068709	24	121	microtubule cytoskeleton organization involved in mitosis
310	GO:0035809	0.000465175123477038	5.80710276847616	2.01953881358916	8	21	regulation of urine volume
311	GO:0060537	0.000466048397019782	1.67575565905737	37.313383793933	58	388	muscle tissue development
312	GO:0050715	0.000468308401463972	2.39499918398433	10.9632107023411	23	114	positive regulation of cytokine secretion
313	GO:0015849	0.000470376370513968	1.76055773110241	30.1969136889045	49	314	organic acid transport
314	GO:0061217	0.000472000696130989	4.99758210032479	2.50038138825324	9	26	regulation of mesonephros development
315	GO:0050926	0.000472000696130989	4.99758210032479	2.50038138825324	9	26	regulation of positive chemotaxis
316	GO:0060343	0.000472000696130989	4.99758210032479	2.50038138825324	9	26	trabecula formation
317	GO:0009187	0.000474072056689294	1.97890689941812	19.5222085313618	35	203	cyclic nucleotide metabolic process
318	GO:0080090	0.00048516744037992	1.19459962205339	589.22449099337	651	6127	regulation of primary metabolic process
319	GO:0007507	0.000490558629411953	1.56489071801115	51.2578184591915	75	533	heart development
320	GO:0023052	0.000493431095193555	1.19302922363936	609.900721703925	672	6342	signaling
321	GO:0007156	0.000495591223579245	2.13286629110694	15.1946253593851	29	158	homophilic cell adhesion via plasma membrane adhesion molecules
322	GO:0006865	0.000499064506159172	2.24113171391535	13.0789180308631	26	136	amino acid transport
323	GO:0043269	0.00050372042046309	1.51556720848023	60.4899958927419	86	629	regulation of ion transport
324	GO:0033048	0.00050824701505949	3.99636174636175	3.55823505251423	11	37	negative regulation of mitotic sister chromatid segregation
325	GO:0061061	0.000510004819159472	1.51108925664677	61.3555125271372	87	638	muscle structure development
326	GO:1901342	0.000511475767075262	1.76417056366774	29.5237340843748	48	307	regulation of vasculature development
327	GO:0060048	0.000513541739743007	2.27873891907349	12.4057384263334	25	129	cardiac muscle contraction
328	GO:0045861	0.000513774699108046	1.71153739286554	33.4666431966203	53	348	negative regulation of proteolysis
329	GO:0045787	0.000519598669350104	1.6836458347864	35.8708560699407	56	373	positive regulation of cell cycle
330	GO:0031323	0.000519869882460554	1.19260865421273	601.341723874905	663	6253	regulation of cellular metabolic process
331	GO:0045047	0.000534490395450248	2.48612484548826	9.71302000821452	21	101	protein targeting to ER
332	GO:0021545	0.000552421047620655	3.41301079677463	4.71225723170803	13	49	cranial nerve development
333	GO:0030900	0.000567042668757688	1.6850884244373	35.197676465411	55	366	forebrain development
334	GO:0048589	0.000585515004400914	1.5225919898236	57.4126034148917	82	597	developmental growth
335	GO:0008038	0.000586020427793802	4.29209219264468	3.07739247785014	10	32	neuron recognition
336	GO:0085029	0.000586020427793802	4.29209219264468	3.07739247785014	10	32	extracellular matrix assembly
337	GO:0045132	0.000592536095068229	2.60659330828413	8.46282931408789	19	88	meiotic chromosome segregation
338	GO:0043549	0.000605164422403076	1.43376603065374	81.3585636331632	110	846	regulation of kinase activity
339	GO:0046717	0.000605572355183994	2.34318774619397	11.1555477322068	23	116	acid secretion
340	GO:0098810	0.000613027913042731	6.60281862745098	1.63486475385789	7	17	neurotransmitter reuptake
341	GO:0009628	0.00064960283328528	1.36468828643703	113.094173560993	146	1176	response to abiotic stimulus
342	GO:0031214	0.000651343379333808	2.23545159103131	12.598075456199	25	131	biomineral tissue development
343	GO:0040019	0.000653838283614163	3.8480980980981	3.65440356744705	11	38	positive regulation of embryonic development
344	GO:0021537	0.000660594626377211	1.86242148241206	22.8881065540104	39	238	telencephalon development
345	GO:0061213	0.000669765257501311	5.39195935885084	2.11570732852197	8	22	positive regulation of mesonephros development
346	GO:0044060	0.000682574028391863	3.54302397049785	4.23141465704395	12	44	regulation of endocrine process
347	GO:0035850	0.000682574028391863	3.54302397049785	4.23141465704395	12	44	epithelial cell differentiation involved in kidney development
348	GO:0032309	0.000682574028391863	3.54302397049785	4.23141465704395	12	44	icosanoid secretion
349	GO:0051171	0.000690349102965152	1.18926066427555	574.414539693716	634	5973	regulation of nitrogen compound metabolic process
350	GO:0072172	0.000739602070663511	11.780905752754	0.865516634395353	5	9	mesonephric tubule formation
351	GO:0048522	0.000747131324001967	1.19674771840927	477.476676641436	534	4965	positive regulation of cellular process
352	GO:0061035	0.000747978913006441	2.95489532019704	6.05861644076747	15	63	regulation of cartilage development
353	GO:0060322	0.000761434590307975	1.462241557403	68.9528252068298	95	717	head development
354	GO:0006355	0.000780765307725164	1.2172775425291	348.995540691193	400	3629	regulation of transcription, DNA-templated
355	GO:0070482	0.000787695818795726	1.65787623066104	35.6785190400751	55	371	response to oxygen levels
356	GO:0021987	0.000792056407577289	2.3412061453795	10.6747051575427	22	111	cerebral cortex development
357	GO:1903506	0.000801056127454017	1.21627288330659	351.015079504782	402	3650	regulation of nucleic acid-templated transcription
358	GO:0002027	0.000802075951025189	2.45894932738663	9.32834594848325	20	97	regulation of heart rate
359	GO:0006613	0.000802075951025189	2.45894932738663	9.32834594848325	20	97	cotranslational protein targeting to membrane
360	GO:0014070	0.00082785130393364	1.39961622807018	89.9175614621839	119	935	response to organic cyclic compound
361	GO:0051653	0.000832510026356805	3.71042471042471	3.75057208237986	11	39	spindle localization
362	GO:0048754	0.000838051101699838	2.11554354736173	14.2329402100569	27	148	branching morphogenesis of an epithelial tube
363	GO:0045860	0.000842411883588403	1.54456450814911	49.7191222202664	72	517	positive regulation of protein kinase activity
364	GO:0022402	0.000843581579410935	1.33436800166658	128.096461890512	162	1332	cell cycle process
365	GO:0010951	0.00084631378578688	1.81872043232762	23.9459602182714	40	249	negative regulation of endopeptidase activity
366	GO:0032330	0.000850401306342593	3.43543610661005	4.32758317197677	12	45	regulation of chondrocyte differentiation
367	GO:0007154	0.000853665672709664	1.18307415217009	611.824092002582	671	6362	cell communication
368	GO:0051346	0.000859781762786243	1.60627481461252	40.6792818165816	61	423	negative regulation of hydrolase activity
369	GO:0055006	0.000865011715127085	2.68031237155775	7.40497564982691	17	77	cardiac cell development
370	GO:0010107	0.000874326957565042	4.47093961898612	2.69271841811888	9	28	potassium ion import
371	GO:0072606	0.000874326957565042	4.47093961898612	2.69271841811888	9	28	interleukin-8 secretion
372	GO:0071314	0.000887932288833906	Inf	0.288505544798451	3	3	cellular response to cocaine
373	GO:0071725	0.000887932288833906	Inf	0.288505544798451	3	3	response to triacyl bacterial lipopeptide
374	GO:0071727	0.000887932288833906	Inf	0.288505544798451	3	3	cellular response to triacyl bacterial lipopeptide
375	GO:0051586	0.000887932288833906	Inf	0.288505544798451	3	3	positive regulation of dopamine uptake involved in synaptic transmission
376	GO:0051944	0.000887932288833906	Inf	0.288505544798451	3	3	positive regulation of catecholamine uptake involved in synaptic transmission
377	GO:0038123	0.000887932288833906	Inf	0.288505544798451	3	3	toll-like receptor TLR1:TLR2 signaling pathway
378	GO:0046882	0.000887932288833906	Inf	0.288505544798451	3	3	negative regulation of follicle-stimulating hormone secretion
379	GO:1900623	0.000887932288833906	Inf	0.288505544798451	3	3	regulation of monocyte aggregation
380	GO:1900625	0.000887932288833906	Inf	0.288505544798451	3	3	positive regulation of monocyte aggregation
381	GO:0070340	0.000887932288833906	Inf	0.288505544798451	3	3	detection of bacterial lipopeptide
382	GO:0001819	0.000911069302871196	1.61556816528445	39.1405855776565	59	407	positive regulation of cytokine production
383	GO:0072599	0.000912352444690277	2.36711990111248	10.0976940679458	21	105	establishment of protein localization to endoplasmic reticulum
384	GO:0001523	0.000913938254275636	2.49749657064472	8.75133485888635	19	91	retinoid metabolic process
385	GO:0051767	0.000920319071223743	6.00217245989305	1.73103326879071	7	18	nitric-oxide synthase biosynthetic process
386	GO:0051769	0.000920319071223743	6.00217245989305	1.73103326879071	7	18	regulation of nitric-oxide synthase biosynthetic process
387	GO:0043410	0.000920959311711735	1.54356346752824	49.0459426157367	71	510	positive regulation of MAPK cascade
388	GO:0002237	0.000938635507706124	1.68735410557512	31.9279469576952	50	332	response to molecule of bacterial origin
389	GO:0090189	0.000941077666008207	5.03216840384222	2.21187584345479	8	23	regulation of branching involved in ureteric bud morphogenesis
390	GO:2001141	0.000948757880324083	1.21248602170187	351.784427624245	402	3658	regulation of RNA biosynthetic process
391	GO:0006941	0.000958100607818743	2.00395661726731	16.5409845684445	30	172	striated muscle contraction
392	GO:0086001	0.000960922408902453	2.75117907354506	6.82796456023001	16	71	cardiac muscle cell action potential
393	GO:0050804	0.000991362617272277	1.71287712508905	29.6199025993076	47	308	modulation of chemical synaptic transmission
394	GO:0031577	0.000996721747346937	3.93390628197258	3.26972950771578	10	34	spindle checkpoint
395	GO:0048048	0.000996721747346937	3.93390628197258	3.26972950771578	10	34	embryonic eye morphogenesis
396	GO:1905332	0.000996721747346937	3.93390628197258	3.26972950771578	10	34	positive regulation of morphogenesis of an epithelium
397	GO:0051293	0.000996721747346937	3.93390628197258	3.26972950771578	10	34	establishment of spindle localization
398	GO:0051049	0.00101484089458176	1.27968286496966	179.546617379569	218	1867	regulation of transport
399	GO:0010720	0.00102292826669922	1.55182296346154	46.7378982573491	68	486	positive regulation of cell development
400	GO:0060993	0.00104992493808893	2.46312362590901	8.84750337381916	19	92	kidney morphogenesis
401	GO:0022617	0.00104992493808893	2.46312362590901	8.84750337381916	19	92	extracellular matrix disassembly
402	GO:0071548	0.0010512645376953	3.334176940598	4.42375168690958	12	46	response to dexamethasone
403	GO:0086073	0.00109026640868219	18.8403669724771	0.577011089596902	4	6	bundle of His cell-Purkinje myocyte adhesion involved in cell communication
404	GO:0019800	0.00109026640868219	18.8403669724771	0.577011089596902	4	6	peptide cross-linking via chondroitin 4-sulfate glycosaminoglycan
405	GO:0071220	0.00109026640868219	18.8403669724771	0.577011089596902	4	6	cellular response to bacterial lipoprotein
406	GO:0071221	0.00109026640868219	18.8403669724771	0.577011089596902	4	6	cellular response to bacterial lipopeptide
407	GO:0060426	0.00109026640868219	18.8403669724771	0.577011089596902	4	6	lung vasculature development
408	GO:0070339	0.00109026640868219	18.8403669724771	0.577011089596902	4	6	response to bacterial lipopeptide
409	GO:0002009	0.00109829011599898	1.52689215060625	50.1999647949305	72	522	morphogenesis of an epithelium
410	GO:0010648	0.00111125022343567	1.32857357680547	125.307574957461	158	1303	negative regulation of cell communication
411	GO:0003333	0.00112710116652593	2.70187483496171	6.92413307516282	16	72	amino acid transmembrane transport
412	GO:0071229	0.00112907042509657	1.90945539592382	18.9451974417649	33	197	cellular response to acid chemical
413	GO:2001257	0.00114671331322124	2.06395581525654	14.5214457548554	27	151	regulation of cation channel activity
414	GO:0048585	0.00115855472679551	1.30642780272889	143.483424279763	178	1492	negative regulation of response to stimulus
415	GO:0046849	0.00117224592729811	2.59351258899805	7.59731267969254	17	79	bone remodeling
416	GO:0050930	0.0011921865577069	7.07103490508267	1.34635920905944	6	14	induction of positive chemotaxis
417	GO:0051770	0.0011921865577069	7.07103490508267	1.34635920905944	6	14	positive regulation of nitric-oxide synthase biosynthetic process
418	GO:0009967	0.00119944262745072	1.30337328418206	145.406794578419	180	1512	positive regulation of signal transduction
419	GO:0060562	0.00121972417986658	1.69307712806457	29.9084081441061	47	311	epithelial tube morphogenesis
420	GO:0071772	0.00123845468193901	1.99259159240256	16.0601419937804	29	167	response to BMP
421	GO:0071773	0.00123845468193901	1.99259159240256	16.0601419937804	29	167	cellular response to BMP stimulus
422	GO:0042692	0.00126576153994269	1.59656762201431	38.8520800328581	58	404	muscle cell differentiation
423	GO:0023057	0.00126613305914945	1.32357702937528	125.692249017192	158	1307	negative regulation of signaling
424	GO:0035909	0.00127664196610533	3.77630448127686	3.36589802264859	10	35	aorta morphogenesis
425	GO:0015804	0.00127664196610533	3.77630448127686	3.36589802264859	10	35	neutral amino acid transport
426	GO:0045687	0.00127664196610533	3.77630448127686	3.36589802264859	10	35	positive regulation of glial cell differentiation
427	GO:2000482	0.00129371505236907	4.71735131820969	2.30804435838761	8	24	regulation of interleukin-8 secretion
428	GO:0035412	0.00129371505236907	4.71735131820969	2.30804435838761	8	24	regulation of catenin import into nucleus
429	GO:0032967	0.00129371505236907	4.71735131820969	2.30804435838761	8	24	positive regulation of collagen biosynthetic process
430	GO:0044057	0.00130065463035313	1.51101220900757	51.3539869741243	73	534	regulation of system process
431	GO:0006721	0.00132946456084578	2.28504752568092	10.3861996127442	21	108	terpenoid metabolic process
432	GO:0045596	0.00133444285390287	1.45273704969439	64.1443994601889	88	667	negative regulation of cell differentiation
433	GO:2000505	0.00133707085958324	5.5016339869281	1.82720178372352	7	19	regulation of energy homeostasis
434	GO:0032331	0.00133707085958324	5.5016339869281	1.82720178372352	7	19	negative regulation of chondrocyte differentiation
435	GO:0090190	0.00133707085958324	5.5016339869281	1.82720178372352	7	19	positive regulation of branching involved in ureteric bud morphogenesis
436	GO:0072077	0.00133707085958324	5.5016339869281	1.82720178372352	7	19	renal vesicle morphogenesis
437	GO:0042474	0.00133707085958324	5.5016339869281	1.82720178372352	7	19	middle ear morphogenesis
438	GO:0045602	0.00136216777633599	9.42411260709914	0.96168514932817	5	10	negative regulation of endothelial cell differentiation
439	GO:1904018	0.00136243154960029	1.97812681531793	16.1563105087133	29	168	positive regulation of vasculature development
440	GO:0030500	0.00146879817093002	2.72688518378174	6.44329050049874	15	67	regulation of bone mineralization
441	GO:0043270	0.00147452885744418	1.78624745672568	23.0804435838761	38	240	positive regulation of ion transport
442	GO:0090183	0.00148106140324328	2.99581495814958	5.19309980637212	13	54	regulation of kidney development
443	GO:0014015	0.00148106140324328	2.99581495814958	5.19309980637212	13	54	positive regulation of gliogenesis
444	GO:0035051	0.00148874066063442	2.05302748501757	14.0406031801913	26	146	cardiocyte differentiation
445	GO:0048593	0.00150060723408975	2.2589335880436	10.4823681276771	21	109	camera-type eye morphogenesis
446	GO:0071173	0.00151834849766897	4.04460999123576	2.88505544798451	9	30	spindle assembly checkpoint
447	GO:0071174	0.00151834849766897	4.04460999123576	2.88505544798451	9	30	mitotic spindle checkpoint
448	GO:0007094	0.00151834849766897	4.04460999123576	2.88505544798451	9	30	mitotic spindle assembly checkpoint
449	GO:0007420	0.0015309735308285	1.44171241115364	65.2984216393827	89	679	brain development
450	GO:0043627	0.00153301642661101	2.60836679626915	7.11647010502846	16	74	response to estrogen
451	GO:0061097	0.00153301642661101	2.60836679626915	7.11647010502846	16	74	regulation of protein tyrosine kinase activity
452	GO:0051347	0.00153449279070856	1.43855891491112	66.1639382737781	90	688	positive regulation of transferase activity
453	GO:0060348	0.00155953644608744	1.9090828325903	17.7911752625711	31	185	bone development
454	GO:0045995	0.00156290266182503	2.15646137633565	11.9248958516693	23	124	regulation of embryonic development
455	GO:0008652	0.0015673232267319	2.51213779284834	7.78964970955818	17	81	cellular amino acid biosynthetic process
456	GO:0009994	0.00157181545137096	3.14853513624257	4.61608871677522	12	48	oocyte differentiation
457	GO:0008584	0.00157490955136539	2.07749081501772	13.3674235756616	25	139	male gonad development
458	GO:0045685	0.0016229985998967	2.81503109656301	5.86627941090184	14	61	regulation of glial cell differentiation
459	GO:0072210	0.00162504641070888	3.35069747166521	4.03907762717831	11	42	metanephric nephron development
460	GO:0050678	0.00163053995676089	1.67538055621697	29.5237340843748	46	307	regulation of epithelial cell proliferation
461	GO:0090068	0.00163810669886127	1.71988426575691	26.3501730915919	42	274	positive regulation of cell cycle process
462	GO:0033993	0.0016400511122462	1.3773419056085	87.224843044065	114	907	response to lipid
463	GO:0045766	0.00164690174605261	2.03592710057231	14.1367716951241	26	147	positive regulation of angiogenesis
464	GO:0006811	0.0016479707265949	1.28622530584014	152.811770228246	187	1589	ion transport
465	GO:0051321	0.00171805497289575	1.76850252905659	23.2727806137417	38	242	meiotic cell cycle
466	GO:0007611	0.00173025304615443	1.78285708853781	22.5034324942792	37	234	learning or memory
467	GO:0012501	0.00173791779408449	1.25403997170873	195.318253828551	233	2031	programmed cell death
468	GO:0044253	0.00174384593871998	4.43957153676921	2.40421287332042	8	25	positive regulation of multicellular organismal metabolic process
469	GO:0050927	0.00174384593871998	4.43957153676921	2.40421287332042	8	25	positive regulation of positive chemotaxis
470	GO:0010714	0.00174384593871998	4.43957153676921	2.40421287332042	8	25	positive regulation of collagen metabolic process
471	GO:0072012	0.00174384593871998	4.43957153676921	2.40421287332042	8	25	glomerulus vasculature development
472	GO:0040001	0.00174384593871998	4.43957153676921	2.40421287332042	8	25	establishment of mitotic spindle localization
473	GO:0030534	0.00174609988336589	2.05929098647702	13.4635920905944	25	140	adult behavior
474	GO:0046546	0.00174609988336589	2.05929098647702	13.4635920905944	25	140	development of primary male sexual characteristics
475	GO:0051304	0.00177811042412047	2.56399009994047	7.21263861996127	16	75	chromosome separation
476	GO:0050679	0.00180093841183356	1.93595485959234	16.4448160535117	29	171	positive regulation of epithelial cell proliferation
477	GO:0048584	0.00182083915459301	1.24841457375093	202.915566508244	241	2110	positive regulation of response to stimulus
478	GO:0071599	0.00182624732679295	6.28495611349255	1.44252772399225	6	15	otic vesicle development
479	GO:0051047	0.00186213025533286	1.58606902356902	37.0248782491345	55	385	positive regulation of secretion
480	GO:0071711	0.00188777857991543	5.07810143288084	1.92337029865634	7	20	basement membrane organization
481	GO:0060231	0.00188777857991543	5.07810143288084	1.92337029865634	7	20	mesenchymal to epithelial transition
482	GO:0072087	0.00188777857991543	5.07810143288084	1.92337029865634	7	20	renal vesicle development
483	GO:0048518	0.00191019085256843	1.172777650386	535.947133720589	589	5573	positive regulation of biological process
484	GO:0006351	0.00191229985343081	1.19449660739862	364.671008625242	412	3792	transcription, DNA-templated
485	GO:0051785	0.0019142079857101	2.75620512820513	5.96244792583465	14	62	positive regulation of nuclear division
486	GO:0060429	0.00191591362342284	1.31641167649521	119.729801091357	150	1245	epithelium development
487	GO:0008608	0.00195928731201174	3.86051310652538	2.98122396291733	9	31	attachment of spindle microtubules to kinetochore
488	GO:0032689	0.00195928731201174	3.86051310652538	2.98122396291733	9	31	negative regulation of interferon-gamma production
489	GO:0045841	0.00195928731201174	3.86051310652538	2.98122396291733	9	31	negative regulation of mitotic metaphase/anaphase transition
490	GO:0034694	0.00195928731201174	3.86051310652538	2.98122396291733	9	31	response to prostaglandin
491	GO:1903047	0.00199307033841637	1.38394698177165	80.6853840286335	106	839	mitotic cell cycle process
492	GO:0033555	0.00200612508554358	2.62554734537493	6.63562753036437	15	69	multicellular organismal response to stress
493	GO:0090150	0.00202149789763176	1.69759256051906	26.6386786363903	42	277	establishment of protein localization to membrane
494	GO:0002755	0.00202815193405325	3.49612350226224	3.55823505251423	10	37	MyD88-dependent toll-like receptor signaling pathway
495	GO:0044706	0.00204130955578314	1.79505627822336	21.1570732852197	35	220	multi-multicellular organism process
496	GO:0070167	0.00205517367492954	2.52109262682276	7.30880713489409	16	76	regulation of biomineral tissue development
497	GO:0071363	0.00206034061820776	1.43990024649737	61.6440180719357	84	641	cellular response to growth factor stimulus
498	GO:0014706	0.00210083176447437	1.59043642916529	35.5823505251423	53	370	striated muscle tissue development
499	GO:0006612	0.00211784974739616	1.936848400821	15.8678049639148	28	165	protein targeting to membrane
500	GO:0002793	0.00212130551475308	1.73016939252336	24.3306342780027	39	253	positive regulation of peptide secretion
501	GO:0040008	0.00215772495229732	1.43392635442105	62.6057032212639	85	651	regulation of growth
502	GO:0032835	0.00224741629219686	2.69978021978022	6.05861644076747	14	63	glomerulus development
503	GO:0051046	0.00225169852876279	1.40835713245982	69.6260048113595	93	724	regulation of secretion
504	GO:0006531	0.0023002379246413	7.85291717666259	1.05785366426099	5	11	aspartate metabolic process
505	GO:0072273	0.00230911049098176	4.19265617548879	2.50038138825324	8	26	metanephric nephron morphogenesis
506	GO:0031069	0.00230911049098176	4.19265617548879	2.50038138825324	8	26	hair follicle morphogenesis
507	GO:0015908	0.00233605192731882	2.3320460057634	8.75133485888635	18	91	fatty acid transport
508	GO:0043085	0.00234544151336479	1.2879188263482	138.482661503256	170	1440	positive regulation of catalytic activity
509	GO:0086042	0.00235001435130965	12.5594291539246	0.673179604529719	4	7	cardiac muscle cell-cardiac muscle cell adhesion
510	GO:0050890	0.00236399208711213	1.69269739348098	26.0616675467934	41	271	cognition
511	GO:0097305	0.00239782400053098	1.84844253574893	18.2720178372352	31	190	response to alcohol
512	GO:0007565	0.00239782400053098	1.84844253574893	18.2720178372352	31	190	female pregnancy
513	GO:0008219	0.00240369318584206	1.23798187682384	207.723992254885	245	2160	cell death
514	GO:0010712	0.00243496708606049	3.1472153972154	4.23141465704395	11	44	regulation of collagen metabolic process
515	GO:0055078	0.00243496708606049	3.1472153972154	4.23141465704395	11	44	sodium ion homeostasis
516	GO:0006954	0.00245811446473496	1.41427405936343	66.3562753036437	89	690	inflammatory response
517	GO:0006939	0.0024866632097284	2.20032463335105	10.1938625828786	20	106	smooth muscle contraction
518	GO:1902100	0.00249665261453181	3.69242464657242	3.07739247785014	9	32	negative regulation of metaphase/anaphase transition of cell cycle
519	GO:0060317	0.00249665261453181	3.69242464657242	3.07739247785014	9	32	cardiac epithelial to mesenchymal transition
520	GO:0006915	0.00251147282317625	1.25073143154859	182.816346887285	218	1901	apoptotic process
521	GO:0000904	0.00256630904565402	1.42044084782885	63.8558939153905	86	664	cell morphogenesis involved in differentiation
522	GO:0031589	0.00256852464629652	1.63086638371232	30.1969136889045	46	314	cell-substrate adhesion
523	GO:0050920	0.00259308441172938	1.85854080600544	17.5988382327055	30	183	regulation of chemotaxis
524	GO:0097659	0.00259881931093625	1.18728683152815	366.209704864167	412	3808	nucleic acid-templated transcription
525	GO:0002052	0.00259908030813463	4.71507352941176	2.01953881358916	7	21	positive regulation of neuroblast proliferation
526	GO:0009214	0.00259908030813463	4.71507352941176	2.01953881358916	7	21	cyclic nucleotide catabolic process
527	GO:0009595	0.00259908030813463	4.71507352941176	2.01953881358916	7	21	detection of biotic stimulus
528	GO:0014821	0.00259908030813463	4.71507352941176	2.01953881358916	7	21	phasic smooth muscle contraction
529	GO:0032103	0.00265245571739503	1.6687408137119	27.0233526961216	42	281	positive regulation of response to external stimulus
530	GO:0001101	0.00266095656458164	1.61818148714587	31.0624303232999	47	323	response to acid chemical
531	GO:0006720	0.00266428960500133	2.0540701475808	12.4057384263334	23	129	isoprenoid metabolic process
532	GO:0035988	0.00268612801214179	5.65609308022045	1.53869623892507	6	16	chondrocyte proliferation
533	GO:1905314	0.00268612801214179	5.65609308022045	1.53869623892507	6	16	semi-lunar valve development
534	GO:0021756	0.00268612801214179	5.65609308022045	1.53869623892507	6	16	striatum development
535	GO:0072283	0.00268612801214179	5.65609308022045	1.53869623892507	6	16	metanephric renal vesicle morphogenesis
536	GO:0065008	0.00269329723098064	1.19149267338181	340.532711377105	385	3541	regulation of biological quality
537	GO:0033045	0.00269761321825324	2.53144792399718	6.82796456023001	15	71	regulation of sister chromatid segregation
538	GO:0019438	0.00277132588379312	1.17750343441098	418.52537698762	466	4352	aromatic compound biosynthetic process
539	GO:0003206	0.00281915413060132	2.0821768707483	11.7325588218037	22	122	cardiac chamber morphogenesis
540	GO:0035637	0.00282625932417708	1.80590867336356	19.2337029865634	32	200	multicellular organismal signaling
541	GO:0034654	0.00283514414783428	1.17793507552656	411.889749457255	459	4283	nucleobase-containing compound biosynthetic process
542	GO:1902531	0.00289592071324774	1.25133457479826	175.026697177727	209	1820	regulation of intracellular signal transduction
543	GO:0032774	0.00290954424249945	1.18441990049466	367.748401103092	413	3824	RNA biosynthetic process
544	GO:0098742	0.00291178284062006	1.72088810555433	23.1766120988089	37	241	cell-cell adhesion via plasma-membrane adhesion molecules
545	GO:0044246	0.00294762072067511	3.05445151033386	4.32758317197677	11	45	regulation of multicellular organismal metabolic process
546	GO:0048599	0.00294762072067511	3.05445151033386	4.32758317197677	11	45	oocyte development
547	GO:0030048	0.00294941312906158	2.03474021467567	12.5019069412662	23	130	actin filament-based movement
548	GO:0051983	0.00299594840893204	2.26956199876619	8.94367188875198	18	93	regulation of chromosome segregation
549	GO:0061440	0.00300849213233914	3.97173190486947	2.59654990318606	8	27	kidney vasculature development
550	GO:0061437	0.00300849213233914	3.97173190486947	2.59654990318606	8	27	renal system vasculature development
551	GO:0035411	0.00300849213233914	3.97173190486947	2.59654990318606	8	27	catenin import into nucleus
552	GO:0043524	0.00305735674291803	1.99315626527619	13.2712550607287	24	138	negative regulation of neuron apoptotic process
553	GO:0030239	0.00305792118252723	2.59356862745098	6.2509534706331	14	65	myofibril assembly
554	GO:0009166	0.00305792118252723	2.59356862745098	6.2509534706331	14	65	nucleotide catabolic process
555	GO:2000027	0.00307479182098893	1.70087091794044	24.0421287332042	38	250	regulation of organ morphogenesis
556	GO:0032965	0.00310051900034173	3.2545881755255	3.75057208237986	10	39	regulation of collagen biosynthetic process
557	GO:0033628	0.00310051900034173	3.2545881755255	3.75057208237986	10	39	regulation of cell adhesion mediated by integrin
558	GO:0046434	0.00312883496900727	2.06142655081835	11.8287273367365	22	123	organophosphate catabolic process
559	GO:0097009	0.00314448564163672	3.53834355828221	3.17356099278296	9	33	energy homeostasis
560	GO:0035904	0.00325010167632728	2.83294406883835	5.00076277650648	12	52	aorta development
561	GO:2000491	0.00329597964397431	28.2451100244499	0.384674059731268	3	4	positive regulation of hepatic stellate cell activation
562	GO:0099550	0.00329597964397431	28.2451100244499	0.384674059731268	3	4	trans-synaptic signaling, modulating synaptic transmission
563	GO:1990523	0.00329597964397431	28.2451100244499	0.384674059731268	3	4	bone regeneration
564	GO:0071395	0.00329597964397431	28.2451100244499	0.384674059731268	3	4	cellular response to jasmonic acid stimulus
565	GO:0033686	0.00329597964397431	28.2451100244499	0.384674059731268	3	4	positive regulation of luteinizing hormone secretion
566	GO:0071724	0.00329597964397431	28.2451100244499	0.384674059731268	3	4	response to diacyl bacterial lipopeptide
567	GO:0071726	0.00329597964397431	28.2451100244499	0.384674059731268	3	4	cellular response to diacyl bacterial lipopeptide
568	GO:0071698	0.00329597964397431	28.2451100244499	0.384674059731268	3	4	olfactory placode development
569	GO:0071699	0.00329597964397431	28.2451100244499	0.384674059731268	3	4	olfactory placode morphogenesis
570	GO:0009753	0.00329597964397431	28.2451100244499	0.384674059731268	3	4	response to jasmonic acid
571	GO:0030910	0.00329597964397431	28.2451100244499	0.384674059731268	3	4	olfactory placode formation
572	GO:0051582	0.00329597964397431	28.2451100244499	0.384674059731268	3	4	positive regulation of neurotransmitter uptake
573	GO:0072093	0.00329597964397431	28.2451100244499	0.384674059731268	3	4	metanephric renal vesicle formation
574	GO:0021938	0.00329597964397431	28.2451100244499	0.384674059731268	3	4	smoothened signaling pathway involved in regulation of cerebellar granule cell precursor cell proliferation
575	GO:0014826	0.00329597964397431	28.2451100244499	0.384674059731268	3	4	vein smooth muscle contraction
576	GO:0038124	0.00329597964397431	28.2451100244499	0.384674059731268	3	4	toll-like receptor TLR6:TLR2 signaling pathway
577	GO:0007418	0.00329597964397431	28.2451100244499	0.384674059731268	3	4	ventral midline development
578	GO:0071495	0.00330145478814994	1.29296818796581	122.326350994543	151	1272	cellular response to endogenous stimulus
579	GO:0048638	0.00338685123678014	1.61278142089439	29.8122396291733	45	310	regulation of developmental growth
580	GO:0022604	0.00349238531410747	1.5089288144821	41.4486299360441	59	431	regulation of cell morphogenesis
581	GO:0071379	0.00349942733176351	4.40044934640523	2.11570732852197	7	22	cellular response to prostaglandin stimulus
582	GO:0030728	0.00349942733176351	4.40044934640523	2.11570732852197	7	22	ovulation
583	GO:0048167	0.00351578948806699	1.9086684256309	14.9061198145866	26	155	regulation of synaptic plasticity
584	GO:0019219	0.00352281897391037	1.17374257934317	407.27366074048	453	4235	regulation of nucleobase-containing compound metabolic process
585	GO:0090102	0.00354361837818305	2.96698841698842	4.42375168690958	11	46	cochlea development
586	GO:0048844	0.0035449273473467	2.54352662721893	6.34712198556592	14	66	artery morphogenesis
587	GO:0043069	0.0035686133485267	1.34989049832866	83.9551135363492	108	873	negative regulation of programmed cell death
588	GO:0048041	0.00357486340587926	2.44383811788687	7.02030159009564	15	73	focal adhesion assembly
589	GO:0032755	0.00357486340587926	2.44383811788687	7.02030159009564	15	73	positive regulation of interleukin-6 production
590	GO:0021675	0.00357486340587926	2.44383811788687	7.02030159009564	15	73	nerve development
591	GO:0007045	0.00357486340587926	2.44383811788687	7.02030159009564	15	73	cell-substrate adherens junction assembly
592	GO:0001894	0.0035751730345666	1.77387671626692	19.5222085313618	32	203	tissue homeostasis
593	GO:0051056	0.00360101568748547	1.60661220177168	29.9084081441061	45	311	regulation of small GTPase mediated signal transduction
594	GO:0001817	0.00360318121967669	1.41793304734948	59.4321422284809	80	618	regulation of cytokine production
595	GO:0098609	0.00361863488533134	1.36311006296239	77.800328580649	101	809	cell-cell adhesion
596	GO:0043067	0.00362537478145801	1.26548802628166	146.368479727747	177	1522	regulation of programmed cell death
597	GO:0035404	0.00363292635633002	6.73063472635076	1.1540221791938	5	12	histone-serine phosphorylation
598	GO:0009143	0.00363292635633002	6.73063472635076	1.1540221791938	5	12	nucleoside triphosphate catabolic process
599	GO:0060670	0.00363292635633002	6.73063472635076	1.1540221791938	5	12	branching involved in labyrinthine layer morphogenesis
600	GO:0046545	0.00365076713893508	2.16494868362338	9.80918852314733	19	102	development of primary female sexual characteristics
601	GO:0010941	0.00374866480820501	1.25532233883058	157.524027459954	189	1638	regulation of cell death
602	GO:0032291	0.00381690988437762	5.14156878027056	1.63486475385789	6	17	axon ensheathment in central nervous system
603	GO:0015732	0.00381690988437762	5.14156878027056	1.63486475385789	6	17	prostaglandin transport
604	GO:0048714	0.00381690988437762	5.14156878027056	1.63486475385789	6	17	positive regulation of oligodendrocyte differentiation
605	GO:0022010	0.00381690988437762	5.14156878027056	1.63486475385789	6	17	central nervous system myelination
606	GO:0035556	0.00383333841903793	1.20326083129331	261.386023587397	300	2718	intracellular signal transduction
607	GO:0060688	0.00384101936718851	2.76366798087157	5.0969312914393	12	53	regulation of morphogenesis of a branching structure
608	GO:0007051	0.00384277715603668	1.8938623682579	15.0022883295195	26	156	spindle organization
609	GO:0007160	0.0038596251947077	1.76344770697964	19.6183770462947	32	204	cell-matrix adhesion
610	GO:1903530	0.00389352492478698	1.39799405316647	63.9520624303233	85	665	regulation of secretion by cell
611	GO:0001558	0.00398604681844833	1.52785038305543	37.5057208237986	54	390	regulation of cell growth
612	GO:0052547	0.00401882964788684	1.50311171317433	40.8716188464472	58	425	regulation of peptidase activity
613	GO:0042981	0.00404964445705871	1.26284070956202	144.925952003755	175	1507	regulation of apoptotic process
614	GO:0001764	0.00406492549441806	1.94166865126617	13.5597606055272	24	141	neuron migration
615	GO:0010927	0.004082641042328	2.13903586125808	9.90535703808015	19	103	cellular component assembly involved in morphogenesis
616	GO:0018130	0.00408558479541669	1.16894906635677	417.756028868157	463	4344	heterocycle biosynthetic process
617	GO:0007548	0.00412278552086631	1.6431265211753	26.0616675467934	40	271	sex differentiation
618	GO:0070371	0.0041691473410275	1.6205079646288	27.6965323006513	42	288	ERK1 and ERK2 cascade
619	GO:0043066	0.00418072154753001	1.34535222883201	82.6087543272898	106	859	negative regulation of apoptotic process
620	GO:0070848	0.00422133225092088	1.39300198578549	64.1443994601889	85	667	response to growth factor
621	GO:0008347	0.00423222821115851	2.88438438438438	4.5199202018424	11	47	glial cell migration
622	GO:0035094	0.00423222821115851	2.88438438438438	4.5199202018424	11	47	response to nicotine
623	GO:0032964	0.00423222821115851	2.88438438438438	4.5199202018424	11	47	collagen biosynthetic process
624	GO:0045839	0.00423222821115851	2.88438438438438	4.5199202018424	11	47	negative regulation of mitotic nuclear division
625	GO:0070972	0.00423409720072989	2.00156985871272	12.1172328815349	22	126	protein localization to endoplasmic reticulum
626	GO:0032675	0.00431763865887901	2.07874892247962	10.6747051575427	20	111	regulation of interleukin-6 production
627	GO:0097084	0.00434299460563635	9.41896024464832	0.769348119462536	4	8	vascular smooth muscle cell development
628	GO:0048251	0.00434299460563635	9.41896024464832	0.769348119462536	4	8	elastic fiber assembly
629	GO:0060677	0.00434299460563635	9.41896024464832	0.769348119462536	4	8	ureteric bud elongation
630	GO:0051584	0.00434299460563635	9.41896024464832	0.769348119462536	4	8	regulation of dopamine uptake involved in synaptic transmission
631	GO:0072033	0.00434299460563635	9.41896024464832	0.769348119462536	4	8	renal vesicle formation
632	GO:0021940	0.00434299460563635	9.41896024464832	0.769348119462536	4	8	positive regulation of cerebellar granule cell precursor proliferation
633	GO:0051940	0.00434299460563635	9.41896024464832	0.769348119462536	4	8	regulation of catecholamine uptake involved in synaptic transmission
634	GO:0014866	0.00434299460563635	9.41896024464832	0.769348119462536	4	8	skeletal myofibril assembly
635	GO:0061351	0.00436030537639548	1.9609033538489	12.8865810009975	23	134	neural precursor cell proliferation
636	GO:0007062	0.00436030537639548	1.9609033538489	12.8865810009975	23	134	sister chromatid cohesion
637	GO:0070372	0.00439711561094203	1.63593625326174	26.1578360617262	40	272	regulation of ERK1 and ERK2 cascade
638	GO:0009968	0.00443654881942395	1.29013667144716	115.113712374582	142	1197	negative regulation of signal transduction
639	GO:0003073	0.0044394971953281	2.23184682833265	8.55899782902071	17	89	regulation of systemic arterial blood pressure
640	GO:0050900	0.00456368427551286	1.50397407482753	39.429091122455	56	410	leukocyte migration
641	GO:0002028	0.00457776378487039	2.29100618010045	7.88581822449099	16	82	regulation of sodium ion transport
642	GO:0048511	0.00457795903550586	1.58239230447511	30.2930822038374	45	315	rhythmic process
643	GO:0048839	0.00459577457156484	1.79547355173954	17.5026697177727	29	182	inner ear development
644	GO:0001505	0.00459577457156484	1.79547355173954	17.5026697177727	29	182	regulation of neurotransmitter levels
645	GO:0048745	0.00461870531053145	4.12515318627451	2.21187584345479	7	23	smooth muscle tissue development
646	GO:0007193	0.00467294369981524	2.36206896551724	7.21263861996127	15	75	adenylate cyclase-inhibiting G-protein coupled receptor signaling pathway
647	GO:0008585	0.00478434753446745	2.15408522634098	9.32834594848325	18	97	female gonad development
648	GO:0086005	0.00483188633963032	3.26573855592261	3.36589802264859	9	35	ventricular cardiac muscle cell action potential
649	GO:0001662	0.00483188633963032	3.26573855592261	3.36589802264859	9	35	behavioral fear response
650	GO:0002209	0.00483188633963032	3.26573855592261	3.36589802264859	9	35	behavioral defense response
651	GO:0061337	0.00488037389514636	1.90878580534381	13.7520976353928	24	143	cardiac conduction
652	GO:0007605	0.00488037389514636	1.90878580534381	13.7520976353928	24	143	sensory perception of sound
653	GO:0048730	0.00489127359607695	3.59300458380777	2.78888693305169	8	29	epidermis morphogenesis
654	GO:0043552	0.00489127359607695	3.59300458380777	2.78888693305169	8	29	positive regulation of phosphatidylinositol 3-kinase activity
655	GO:0006836	0.00497290453672869	1.78369766879084	17.5988382327055	29	183	neurotransmitter transport
656	GO:0010468	0.0049795772659688	1.16091775590673	446.991257407733	492	4648	regulation of gene expression
657	GO:0032635	0.0049857960552044	2.00649885754954	11.540221791938	21	120	interleukin-6 production
658	GO:1905039	0.00507352836658377	2.0890180878553	10.0976940679458	19	105	carboxylic acid transmembrane transport
659	GO:0019932	0.0051699157476997	1.58792165237998	28.8505544798451	43	300	second-messenger-mediated signaling
660	GO:0098581	0.00526520529095456	4.71279853031231	1.73103326879071	6	18	detection of external biotic stimulus
661	GO:0006198	0.00526520529095456	4.71279853031231	1.73103326879071	6	18	cAMP catabolic process
662	GO:0050727	0.0052729654284657	1.55973455295489	31.3509358680983	46	326	regulation of inflammatory response
663	GO:0086065	0.00528096278987293	2.6347822358171	5.28926832130493	12	55	cell communication involved in cardiac conduction
664	GO:0071398	0.00528096278987293	2.6347822358171	5.28926832130493	12	55	cellular response to fatty acid
665	GO:0048732	0.00537213368429725	1.48454877647507	40.5831133016488	57	422	gland development
666	GO:0030278	0.00537564262660774	1.77207373271889	17.6950067476383	29	184	regulation of ossification
667	GO:0006027	0.0053940420893089	2.50539699274544	5.96244792583465	13	62	glycosaminoglycan catabolic process
668	GO:0098543	0.00544016642879006	5.88892288861689	1.25019069412662	5	13	detection of other organism
669	GO:0003337	0.00544016642879006	5.88892288861689	1.25019069412662	5	13	mesenchymal to epithelial transition involved in metanephros morphogenesis
670	GO:0042574	0.00544016642879006	5.88892288861689	1.25019069412662	5	13	retinal metabolic process
671	GO:1901605	0.00549247781304602	1.69967242406194	20.8685677404213	33	217	alpha-amino acid metabolic process
672	GO:0055065	0.00549749848873662	1.40294702594395	56.9317608402277	76	592	metal ion homeostasis
673	GO:0001654	0.00550531828796553	1.53987803013573	33.081969136889	48	344	eye development
674	GO:0099601	0.00550555764968773	2.94889502762431	4.03907762717831	10	42	regulation of neurotransmitter receptor activity
675	GO:0007010	0.00552524707591547	1.28149993793116	114.921375344716	141	1195	cytoskeleton organization
676	GO:0009615	0.005633631019634	1.56992481203008	29.8122396291733	44	310	response to virus
677	GO:0050714	0.00565374326481198	1.66723580495996	22.5034324942792	35	234	positive regulation of protein secretion
678	GO:0046777	0.00565374326481198	1.66723580495996	22.5034324942792	35	234	protein autophosphorylation
679	GO:0051179	0.00566727064070243	1.1462080544032	605.28463298715	653	6294	localization
680	GO:1901362	0.00572002852028671	1.1594239486258	432.277474623012	476	4495	organic cyclic compound biosynthetic process
681	GO:0060840	0.00583813494617646	2.22333369577036	8.07815525435663	16	84	artery development
682	GO:0051897	0.00587030314721053	1.84857109665427	14.713782784721	25	153	positive regulation of protein kinase B signaling
683	GO:0050729	0.00587362957395266	2.01201161736296	10.9632107023411	20	114	positive regulation of inflammatory response
684	GO:0019935	0.00587362957395266	2.01201161736296	10.9632107023411	20	114	cyclic-nucleotide-mediated signaling
685	GO:0055001	0.00587871535042208	1.80020445252158	16.2524790236461	27	169	muscle cell development
686	GO:0050919	0.00590339284590318	3.14458077709611	3.46206653758141	9	36	negative chemotaxis
687	GO:0002720	0.00590339284590318	3.14458077709611	3.46206653758141	9	36	positive regulation of cytokine production involved in immune response
688	GO:0003179	0.00590339284590318	3.14458077709611	3.46206653758141	9	36	heart valve morphogenesis
689	GO:1903532	0.00592187032365758	1.52562326012991	34.0436542862172	49	354	positive regulation of secretion by cell
690	GO:0031401	0.00594602839753947	1.2771320418615	116.07539752391	142	1207	positive regulation of protein modification process
691	GO:0045453	0.00614638636452502	2.57473319550763	5.38543683623775	12	56	bone resorption
692	GO:0015807	0.00621216479655804	2.45512915129151	6.05861644076747	13	63	L-amino acid transport
693	GO:0006820	0.00621872667708066	1.39455643943456	57.2202663850261	76	595	anion transport
694	GO:1901701	0.00622961187888753	1.29910898458891	98.0918852314733	122	1020	cellular response to oxygen-containing compound
695	GO:0044283	0.00625655350671987	1.40739507999303	53.7581998474447	72	559	small molecule biosynthetic process
696	GO:0070887	0.00628676019083701	1.18288152097402	285.620489350466	323	2970	cellular response to chemical stimulus
697	GO:0006813	0.00630360822020672	1.64072172369116	23.4651176436073	36	244	potassium ion transport
698	GO:0031960	0.00638769221878313	1.80959848291455	15.5792994191164	26	162	response to corticosteroid
699	GO:0046661	0.00638769221878313	1.80959848291455	15.5792994191164	26	162	male sex differentiation
700	GO:0046578	0.00643870375096936	1.69370734878482	20.2915566508244	32	211	regulation of Ras protein signal transduction
701	GO:0051252	0.00649239811549453	1.16489446367766	370.152613976413	411	3849	regulation of RNA metabolic process
702	GO:0048709	0.00656612139479192	2.19096859456901	8.17432376928944	16	85	oligodendrocyte differentiation
703	GO:0050982	0.00656879668848907	2.85934854995628	4.13524614211113	10	43	detection of mechanical stimulus
704	GO:0048483	0.00656879668848907	2.85934854995628	4.13524614211113	10	43	autonomic nervous system development
705	GO:0007528	0.00656879668848907	2.85934854995628	4.13524614211113	10	43	neuromuscular junction development
706	GO:0003006	0.00658792817358116	1.37309480513763	62.6057032212639	82	651	developmental process involved in reproduction
707	GO:0090100	0.00663524101059466	2.07487097696393	9.6168514932817	18	100	positive regulation of transmembrane receptor protein serine/threonine kinase signaling pathway
708	GO:0034332	0.00666080764179087	1.94710245037446	11.8287273367365	21	123	adherens junction organization
709	GO:0044092	0.00673640569055701	1.27687523418953	111.940151381799	137	1164	negative regulation of molecular function
710	GO:0043010	0.00675481980346849	1.56864001893314	28.4658804201138	42	296	camera-type eye development
711	GO:0071260	0.00681882944692781	2.24914965986395	7.50114416475973	15	78	cellular response to mechanical stimulus
712	GO:0050707	0.00688630325834034	1.77496898263027	16.4448160535117	27	171	regulation of cytokine secretion
713	GO:0030799	0.00688630325834034	1.77496898263027	16.4448160535117	27	171	regulation of cyclic nucleotide metabolic process
714	GO:0051384	0.00692202573648864	1.84622819602809	14.1367716951241	24	147	response to glucocorticoid
715	GO:0002688	0.00692300056321307	2.01820640865585	10.3861996127442	19	108	regulation of leukocyte chemotaxis
716	GO:0030509	0.00693720692094895	1.81989324182633	14.9061198145866	25	155	BMP signaling pathway
717	GO:0015711	0.00697962801782786	1.4476167207286	43.6605057794989	60	454	organic anion transport
718	GO:0007049	0.00700562662018176	1.22151780512047	176.661561931585	207	1837	cell cycle
719	GO:0007422	0.00701416877159997	2.31965452091768	6.82796456023001	14	71	peripheral nervous system development
720	GO:0009070	0.00707819041312595	4.34999293419379	1.82720178372352	6	19	serine family amino acid biosynthetic process
721	GO:0072074	0.00707819041312595	4.34999293419379	1.82720178372352	6	19	kidney mesenchyme development
722	GO:0072079	0.00707819041312595	4.34999293419379	1.82720178372352	6	19	nephron tubule formation
723	GO:1901607	0.00712601007123818	2.40683259773774	6.15478495570029	13	64	alpha-amino acid biosynthetic process
724	GO:0051145	0.00712601007123818	2.40683259773774	6.15478495570029	13	64	smooth muscle cell differentiation
725	GO:0048286	0.00714900599614066	3.03207712532866	3.55823505251423	9	37	lung alveolus development
726	GO:0002686	0.00714900599614066	3.03207712532866	3.55823505251423	9	37	negative regulation of leukocyte migration
727	GO:0042596	0.00714900599614066	3.03207712532866	3.55823505251423	9	37	fear response
728	GO:0050663	0.00715955166184085	1.71153226953807	18.8490289268321	30	196	cytokine secretion
729	GO:0043523	0.00715955166184085	1.71153226953807	18.8490289268321	30	196	regulation of neuron apoptotic process
730	GO:0016043	0.00717552600140611	1.14249187717706	577.2995951417	623	6003	cellular component organization
731	GO:0061314	0.00722570863361462	7.53467889908257	0.865516634395353	4	9	Notch signaling involved in heart development
732	GO:0048263	0.00722570863361462	7.53467889908257	0.865516634395353	4	9	determination of dorsal identity
733	GO:0048739	0.00722570863361462	7.53467889908257	0.865516634395353	4	9	cardiac muscle fiber development
734	GO:1990573	0.00722570863361462	7.53467889908257	0.865516634395353	4	9	potassium ion import across plasma membrane
735	GO:0002138	0.00722570863361462	7.53467889908257	0.865516634395353	4	9	retinoic acid biosynthetic process
736	GO:0045091	0.00722570863361462	7.53467889908257	0.865516634395353	4	9	regulation of single stranded viral RNA replication via double stranded DNA intermediate
737	GO:0045144	0.00722570863361462	7.53467889908257	0.865516634395353	4	9	meiotic sister chromatid segregation
738	GO:0003266	0.00722570863361462	7.53467889908257	0.865516634395353	4	9	regulation of secondary heart field cardioblast proliferation
739	GO:0007262	0.00722570863361462	7.53467889908257	0.865516634395353	4	9	STAT protein import into nucleus
740	GO:1904396	0.00722570863361462	7.53467889908257	0.865516634395353	4	9	regulation of neuromuscular junction development
741	GO:0007052	0.00736776322571204	2.04973874523387	9.71302000821452	18	101	mitotic spindle organization
742	GO:0045664	0.00737056607226378	1.39239526306764	55.0083905415713	73	572	regulation of neuron differentiation
743	GO:0051271	0.00739803020179148	1.56797811780855	27.7927008155841	41	289	negative regulation of cellular component movement
744	GO:0050921	0.00742713449007115	1.89165120593692	12.6942439711318	22	132	positive regulation of chemotaxis
745	GO:0009190	0.0074969499938031	1.78313880877292	15.771636448982	26	164	cyclic nucleotide biosynthetic process
746	GO:0021543	0.0074969499938031	1.78313880877292	15.771636448982	26	164	pallium development
747	GO:0003205	0.00752774695242079	1.80588268679588	15.0022883295195	25	156	cardiac chamber development
748	GO:0001816	0.007535629012191	1.35662762547185	65.5869271841812	85	682	cytokine production
749	GO:0048713	0.00756422816208617	3.28014288380028	2.98122396291733	8	31	regulation of oligodendrocyte differentiation
750	GO:0072202	0.00763825289361636	3.66632625272331	2.40421287332042	7	25	cell differentiation involved in metanephros development
751	GO:0031547	0.00764965690334723	14.1216381418093	0.480842574664085	3	5	brain-derived neurotrophic factor receptor signaling pathway
752	GO:0050705	0.00764965690334723	14.1216381418093	0.480842574664085	3	5	regulation of interleukin-1 alpha secretion
753	GO:0008582	0.00764965690334723	14.1216381418093	0.480842574664085	3	5	regulation of synaptic growth at neuromuscular junction
754	GO:0090131	0.00764965690334723	14.1216381418093	0.480842574664085	3	5	mesenchyme migration
755	GO:1905247	0.00764965690334723	14.1216381418093	0.480842574664085	3	5	positive regulation of aspartic-type peptidase activity
756	GO:0098814	0.00764965690334723	14.1216381418093	0.480842574664085	3	5	spontaneous synaptic transmission
757	GO:0009217	0.00764965690334723	14.1216381418093	0.480842574664085	3	5	purine deoxyribonucleoside triphosphate catabolic process
758	GO:1902961	0.00764965690334723	14.1216381418093	0.480842574664085	3	5	positive regulation of aspartic-type endopeptidase activity involved in amyloid precursor protein catabolic process
759	GO:0051754	0.00764965690334723	14.1216381418093	0.480842574664085	3	5	meiotic sister chromatid cohesion, centromeric
760	GO:1900086	0.00764965690334723	14.1216381418093	0.480842574664085	3	5	positive regulation of peptidyl-tyrosine autophosphorylation
761	GO:0003100	0.00764965690334723	14.1216381418093	0.480842574664085	3	5	regulation of systemic arterial blood pressure by endothelin
762	GO:0070487	0.00764965690334723	14.1216381418093	0.480842574664085	3	5	monocyte aggregation
763	GO:0040017	0.0077313765766418	1.42184245660881	47.314909346946	64	492	positive regulation of locomotion
764	GO:0051353	0.00778462892449746	2.77506951215109	4.23141465704395	10	44	positive regulation of oxidoreductase activity
765	GO:0032310	0.00780015524605848	5.23425812593499	1.34635920905944	5	14	prostaglandin secretion
766	GO:0030207	0.00780015524605848	5.23425812593499	1.34635920905944	5	14	chondroitin sulfate catabolic process
767	GO:0003188	0.00780015524605848	5.23425812593499	1.34635920905944	5	14	heart valve formation
768	GO:0046660	0.0078619522368719	1.94940239297517	11.2517162471396	20	117	female sex differentiation
769	GO:2000146	0.00789170681333676	1.58020833333333	26.254004576659	39	273	negative regulation of cell motility
770	GO:0051588	0.00814303229341591	2.36039360393604	6.2509534706331	13	65	regulation of neurotransmitter transport
771	GO:0051338	0.00815357725266408	1.28831061239284	97.1302000821452	120	1010	regulation of transferase activity
772	GO:0021782	0.00824108963241187	2.12897347114108	8.36666079915508	16	87	glial cell development
773	GO:0006029	0.00824108963241187	2.12897347114108	8.36666079915508	16	87	proteoglycan metabolic process
774	GO:0034762	0.00837432977267289	1.43268591214464	44.0451798392302	60	458	regulation of transmembrane transport
775	GO:0048762	0.00840608020552112	1.70536244743644	18.2720178372352	29	190	mesenchymal cell differentiation
776	GO:0032147	0.00849872534279912	1.51934299887925	31.3509358680983	45	326	activation of protein kinase activity
777	GO:0044093	0.00853654207234499	1.21855968061752	170.02593440122	199	1768	positive regulation of molecular function
778	GO:2000648	0.00858591116252801	2.92733234609689	3.65440356744705	9	38	positive regulation of stem cell proliferation
779	GO:0014003	0.00858591116252801	2.92733234609689	3.65440356744705	9	38	oligodendrocyte development
780	GO:0071804	0.00866585685535952	1.66803765264586	19.9068825910931	31	207	cellular potassium ion transport
781	GO:0071805	0.00866585685535952	1.66803765264586	19.9068825910931	31	207	potassium ion transmembrane transport
782	GO:0048771	0.00876004285165527	1.75743512532105	15.9639734788476	26	166	tissue remodeling
783	GO:0010817	0.0087994455454337	1.41574414083594	46.7378982573491	63	486	regulation of hormone levels
784	GO:0051302	0.008883841271378	1.82812109992512	13.65592912046	23	142	regulation of cell division
785	GO:0090092	0.00905408336158014	1.64714158166716	20.7723992254885	32	216	regulation of transmembrane receptor protein serine/threonine kinase signaling pathway
786	GO:0071900	0.00918744558162405	1.40830099941211	47.6995834066772	64	496	regulation of protein serine/threonine kinase activity
787	GO:0070256	0.00924328291632169	Inf	0.192337029865634	2	2	negative regulation of mucus secretion
788	GO:0031548	0.00924328291632169	Inf	0.192337029865634	2	2	regulation of brain-derived neurotrophic factor receptor signaling pathway
789	GO:2000683	0.00924328291632169	Inf	0.192337029865634	2	2	regulation of cellular response to X-ray
790	GO:0090076	0.00924328291632169	Inf	0.192337029865634	2	2	relaxation of skeletal muscle
791	GO:0048165	0.00924328291632169	Inf	0.192337029865634	2	2	fused antrum stage
792	GO:0032899	0.00924328291632169	Inf	0.192337029865634	2	2	regulation of neurotrophin production
793	GO:0097156	0.00924328291632169	Inf	0.192337029865634	2	2	fasciculation of motor neuron axon
794	GO:0001550	0.00924328291632169	Inf	0.192337029865634	2	2	ovarian cumulus expansion
795	GO:0060032	0.00924328291632169	Inf	0.192337029865634	2	2	notochord regression
796	GO:0002476	0.00924328291632169	Inf	0.192337029865634	2	2	antigen processing and presentation of endogenous peptide antigen via MHC class Ib
797	GO:0030237	0.00924328291632169	Inf	0.192337029865634	2	2	female sex determination
798	GO:0060279	0.00924328291632169	Inf	0.192337029865634	2	2	positive regulation of ovulation
799	GO:0030505	0.00924328291632169	Inf	0.192337029865634	2	2	inorganic diphosphate transport
800	GO:0051659	0.00924328291632169	Inf	0.192337029865634	2	2	maintenance of mitochondrion location
801	GO:0042323	0.00924328291632169	Inf	0.192337029865634	2	2	negative regulation of circadian sleep/wake cycle, non-REM sleep
802	GO:0042495	0.00924328291632169	Inf	0.192337029865634	2	2	detection of triacyl bacterial lipopeptide
803	GO:0042496	0.00924328291632169	Inf	0.192337029865634	2	2	detection of diacyl bacterial lipopeptide
804	GO:0042418	0.00924328291632169	Inf	0.192337029865634	2	2	epinephrine biosynthetic process
805	GO:0003169	0.00924328291632169	Inf	0.192337029865634	2	2	coronary vein morphogenesis
806	GO:0032735	0.00925342001127093	3.14326589004701	3.07739247785014	8	32	positive regulation of interleukin-12 production
807	GO:0090218	0.00925342001127093	3.14326589004701	3.07739247785014	8	32	positive regulation of lipid kinase activity
808	GO:0050795	0.00927086935565931	2.31570702499478	6.34712198556592	13	66	regulation of behavior
809	GO:0003014	0.00928613174896238	1.95201288244767	10.6747051575427	19	111	renal system process
810	GO:0052548	0.00930175819751805	1.45864539357055	38.2750689432612	53	398	regulation of endopeptidase activity
811	GO:0060216	0.00930265262735902	4.03901670894935	1.92337029865634	6	20	definitive hemopoiesis
812	GO:0007413	0.00930265262735902	4.03901670894935	1.92337029865634	6	20	axonal fasciculation
813	GO:0106030	0.00930265262735902	4.03901670894935	1.92337029865634	6	20	neuron projection fasciculation
814	GO:0010959	0.00933649688283759	1.48856928063494	34.0436542862172	48	354	regulation of metal ion transport
815	GO:0038083	0.0094173513602481	2.53180619644034	5.00076277650648	11	52	peptidyl-tyrosine autophosphorylation
816	GO:0050918	0.00942880827283967	2.40991774444546	5.6739423810362	12	59	positive chemotaxis
817	GO:0034765	0.00952608858113066	1.43112118747792	42.6026521152379	58	443	regulation of ion transmembrane transport
818	GO:0051222	0.00958754379306437	1.41298856919537	46.0647186528193	62	479	positive regulation of protein transport
819	GO:0051294	0.00960162114721857	3.47313596491228	2.50038138825324	7	26	establishment of spindle orientation
820	GO:0007626	0.00968499579935148	1.68421674351256	18.4643548671009	29	192	locomotory behavior
821	GO:1905114	0.00969568358814131	1.3697741201626	56.5470867804964	74	588	cell surface receptor signaling pathway involved in cell-cell signaling
822	GO:0090130	0.00972824690151786	1.56590174619124	25.773162001995	38	268	tissue migration
823	GO:0010035	0.00998557148469741	1.39789969354959	48.7574370709382	65	507	response to inorganic substance
824	GO:0043405	0.0100927670209213	1.49444917404054	32.5049580472921	46	338	regulation of MAP kinase activity
825	GO:0071840	0.0102080999438693	1.1336535933112	597.398814762659	641	6212	cellular component organization or biogenesis
826	GO:1905517	0.0102315288111839	2.82957055214724	3.75057208237986	9	39	macrophage migration
827	GO:0002690	0.0102407422053469	2.07037534077769	8.55899782902071	16	89	positive regulation of leukocyte chemotaxis
828	GO:0000302	0.01032023876228	1.62921626486273	20.9647362553541	32	218	response to reactive oxygen species
829	GO:0030010	0.0103639663444538	1.89054972205065	11.540221791938	20	120	establishment of cell polarity
830	GO:0006026	0.0105173118901176	2.27267550453282	6.44329050049874	13	67	aminoglycan catabolic process
831	GO:0045444	0.010593654861909	1.63975860918869	20.1953881358916	31	210	fat cell differentiation
832	GO:0022898	0.0106991039375105	1.61100127100692	21.8302528897495	33	227	regulation of transmembrane transporter activity
833	GO:0035987	0.0107285792935199	2.62055794284155	4.42375168690958	10	46	endodermal cell differentiation
834	GO:0097755	0.0107819523261994	2.35955746773202	5.77011089596902	12	60	positive regulation of blood vessel diameter
835	GO:2000484	0.0107871092056912	4.71052631578947	1.44252772399225	5	15	positive regulation of interleukin-8 secretion
836	GO:0060347	0.0107871092056912	4.71052631578947	1.44252772399225	5	15	heart trabecula formation
837	GO:0002830	0.0107871092056912	4.71052631578947	1.44252772399225	5	15	positive regulation of type 2 immune response
838	GO:0006000	0.0107871092056912	4.71052631578947	1.44252772399225	5	15	fructose metabolic process
839	GO:0072498	0.0107871092056912	4.71052631578947	1.44252772399225	5	15	embryonic skeletal joint development
840	GO:0007638	0.0107871092056912	4.71052631578947	1.44252772399225	5	15	mechanosensory behavior
841	GO:1901888	0.0108347171771678	2.11432063818837	7.88581822449099	15	82	regulation of cell junction assembly
842	GO:0010033	0.0109149339631793	1.16589641787959	292.352285395764	327	3040	response to organic substance
843	GO:0006022	0.0109763030220813	1.72022769542918	16.2524790236461	26	169	aminoglycan metabolic process
844	GO:0060548	0.0109830158034809	1.28226787993448	91.7447632459074	113	954	negative regulation of cell death
845	GO:0007093	0.0111314327030401	1.7389204752533	15.4831309041835	25	161	mitotic cell cycle checkpoint
846	GO:0050966	0.0111347358718004	6.27849133537207	0.96168514932817	4	10	detection of mechanical stimulus involved in sensory perception of pain
847	GO:0048262	0.0111347358718004	6.27849133537207	0.96168514932817	4	10	determination of dorsal/ventral asymmetry
848	GO:0048845	0.0111347358718004	6.27849133537207	0.96168514932817	4	10	venous blood vessel morphogenesis
849	GO:1901978	0.0111347358718004	6.27849133537207	0.96168514932817	4	10	positive regulation of cell cycle checkpoint
850	GO:0016102	0.0111347358718004	6.27849133537207	0.96168514932817	4	10	diterpenoid biosynthetic process
851	GO:0021936	0.0111347358718004	6.27849133537207	0.96168514932817	4	10	regulation of cerebellar granule cell precursor proliferation
852	GO:0007016	0.0111347358718004	6.27849133537207	0.96168514932817	4	10	cytoskeletal anchoring at plasma membrane
853	GO:0008366	0.0111931587371621	1.91023115313895	10.8670421874083	19	113	axon ensheathment
854	GO:0007272	0.0111931587371621	1.91023115313895	10.8670421874083	19	113	ensheathment of neurons
855	GO:0048246	0.0112082790095539	3.01733905579399	3.17356099278296	8	33	macrophage chemotaxis
856	GO:0003338	0.0112082790095539	3.01733905579399	3.17356099278296	8	33	metanephros morphogenesis
857	GO:0000184	0.0113270649934501	1.87170909802531	11.6363903068709	20	121	nuclear-transcribed mRNA catabolic process, nonsense-mediated decay
858	GO:0099531	0.0113467603789023	1.78281731861711	13.9444346652585	23	145	presynaptic process involved in chemical synaptic transmission
859	GO:1901654	0.0113653404692469	1.67710911533838	17.887343777504	28	186	response to ketone
860	GO:0034637	0.0113945056340791	2.16698108448928	7.21263861996127	14	75	cellular carbohydrate biosynthetic process
861	GO:0006812	0.0114727548354776	1.26014301385447	106.458546030628	129	1107	cation transport
862	GO:0009611	0.0115765585890153	1.33837451861361	63.1827143108608	81	657	response to wounding
863	GO:0097529	0.0115965989825159	1.69190919100127	17.1179956580414	27	178	myeloid leukocyte migration
864	GO:0051272	0.0118647705174525	1.39966508085205	45.6800445930881	61	475	positive regulation of cellular component movement
865	GO:0030030	0.0118676725631289	1.23031137396102	135.116763480608	160	1405	cell projection organization
866	GO:0071300	0.0118902703175912	2.23120876663312	6.53945901543156	13	68	cellular response to retinoic acid
867	GO:0006970	0.0118902703175912	2.23120876663312	6.53945901543156	13	68	response to osmotic stress
868	GO:0032496	0.0119358172959705	1.49886665192393	30.2930822038374	43	315	response to lipopolysaccharide
869	GO:0016310	0.0119490954847554	1.1830947370044	222.341606524673	253	2312	phosphorylation
870	GO:0044321	0.0119840815550488	3.76950398040416	2.01953881358916	6	21	response to leptin
871	GO:0071459	0.0119840815550488	3.76950398040416	2.01953881358916	6	21	protein localization to chromosome, centromeric region
872	GO:1902991	0.0119840815550488	3.76950398040416	2.01953881358916	6	21	regulation of amyloid precursor protein catabolic process
873	GO:0000132	0.0119840815550488	3.76950398040416	2.01953881358916	6	21	establishment of mitotic spindle orientation
874	GO:0043586	0.0119840815550488	3.76950398040416	2.01953881358916	6	21	tongue development
875	GO:0070498	0.0119840815550488	3.76950398040416	2.01953881358916	6	21	interleukin-1-mediated signaling pathway
876	GO:0030203	0.0119970787768097	1.72611456326486	15.5792994191164	25	162	glycosaminoglycan metabolic process
877	GO:0046058	0.0119970787768097	1.72611456326486	15.5792994191164	25	162	cAMP metabolic process
878	GO:0070542	0.0120827736290496	2.08309185743263	7.98198673942381	15	83	response to fatty acid
879	GO:0034333	0.0120827736290496	2.08309185743263	7.98198673942381	15	83	adherens junction assembly
880	GO:0070169	0.0121033640975434	2.73811597071047	3.84674059731268	9	40	positive regulation of biomineral tissue development
881	GO:0021575	0.0121033640975434	2.73811597071047	3.84674059731268	9	40	hindbrain morphogenesis
882	GO:0042088	0.0121033640975434	2.73811597071047	3.84674059731268	9	40	T-helper 1 type immune response
883	GO:0003170	0.0121033640975434	2.73811597071047	3.84674059731268	9	40	heart valve development
884	GO:0050770	0.0121562950933088	1.7460157180281	14.8099512996538	24	154	regulation of axonogenesis
885	GO:0045936	0.0121791668357671	1.35342344556402	57.1240978700933	74	594	negative regulation of phosphate metabolic process
886	GO:0045931	0.0122801047750909	1.76820715608146	14.0406031801913	23	146	positive regulation of mitotic cell cycle
887	GO:0016049	0.0123503046341103	1.39238851636482	46.6417297424162	62	485	cell growth
888	GO:0071396	0.0124017608224682	1.36097453094141	54.5275479669072	71	567	cellular response to lipid
889	GO:0032102	0.0124691127747399	1.52716425619835	27.0233526961216	39	281	negative regulation of response to external stimulus
890	GO:1901214	0.0124691127747399	1.52716425619835	27.0233526961216	39	281	regulation of neuron death
891	GO:0000281	0.0124843498563203	2.54956614072636	4.5199202018424	10	47	mitotic cytokinesis
892	GO:0032412	0.0124883452371614	1.6030396117515	21.2532418001526	32	221	regulation of ion transmembrane transporter activity
893	GO:0032649	0.0126057814191078	2.01490244403368	8.75133485888635	16	91	regulation of interferon-gamma production
894	GO:0010563	0.0126407337236624	1.35073494692561	57.2202663850261	74	595	negative regulation of phosphorus metabolic process
895	GO:0034330	0.0126710452183244	1.54418485703443	25.3884879422637	37	264	cell junction organization
896	GO:0043406	0.0126710452183244	1.54418485703443	25.3884879422637	37	264	positive regulation of MAP kinase activity
897	GO:0052652	0.0129161133034642	1.7134942442038	15.6754679340492	25	163	cyclic purine nucleotide metabolic process
898	GO:1902533	0.0131342224392292	1.26988249732672	94.1489761192278	115	979	positive regulation of intracellular signal transduction
899	GO:0070613	0.0132446560972481	1.91080550915304	10.2900310978114	18	107	regulation of protein processing
900	GO:1903825	0.0133995543559933	1.87019032921811	11.059379217274	19	115	organic acid transmembrane transport
901	GO:0030261	0.0134515400452379	2.9010989010989	3.26972950771578	8	34	chromosome condensation
902	GO:0006692	0.0134515400452379	2.9010989010989	3.26972950771578	8	34	prostanoid metabolic process
903	GO:0006693	0.0134515400452379	2.9010989010989	3.26972950771578	8	34	prostaglandin metabolic process
904	GO:0046683	0.0134607550249494	1.80455107315429	12.598075456199	21	131	response to organophosphorus
905	GO:0007162	0.0135830049504192	1.55621802301757	23.8497917033386	35	248	negative regulation of cell adhesion
906	GO:0043086	0.0136923376559943	1.28159081310191	85.2053042304759	105	886	negative regulation of catalytic activity
907	GO:0060021	0.0139383982529617	1.98826085546584	8.84750337381916	16	92	palate development
908	GO:0010876	0.0139528240001757	1.43734386025135	36.5440356744705	50	380	lipid localization
909	GO:1901652	0.0140029944437113	1.38590123771232	46.0647186528193	61	479	response to peptide
910	GO:0010038	0.0140657395364335	1.47396125258925	31.4471043830312	44	327	response to metal ion
911	GO:0015718	0.0141278670035718	1.71933577258655	15.0022883295195	24	156	monocarboxylic acid transport
912	GO:0006082	0.0141762890660125	1.24539228706091	110.882297717538	133	1153	organic acid metabolic process
913	GO:2000489	0.0142090473980123	9.4138141809291	0.577011089596902	3	6	regulation of hepatic stellate cell activation
914	GO:0061218	0.0142090473980123	9.4138141809291	0.577011089596902	3	6	negative regulation of mesonephros development
915	GO:0050703	0.0142090473980123	9.4138141809291	0.577011089596902	3	6	interleukin-1 alpha secretion
916	GO:0002371	0.0142090473980123	9.4138141809291	0.577011089596902	3	6	dendritic cell cytokine production
917	GO:0071286	0.0142090473980123	9.4138141809291	0.577011089596902	3	6	cellular response to magnesium ion
918	GO:0030240	0.0142090473980123	9.4138141809291	0.577011089596902	3	6	skeletal muscle thin filament assembly
919	GO:0060120	0.0142090473980123	9.4138141809291	0.577011089596902	3	6	inner ear receptor cell fate commitment
920	GO:0051305	0.0142090473980123	9.4138141809291	0.577011089596902	3	6	chromosome movement towards spindle pole
921	GO:0009155	0.0142090473980123	9.4138141809291	0.577011089596902	3	6	purine deoxyribonucleotide catabolic process
922	GO:0009146	0.0142090473980123	9.4138141809291	0.577011089596902	3	6	purine nucleoside triphosphate catabolic process
923	GO:1902959	0.0142090473980123	9.4138141809291	0.577011089596902	3	6	regulation of aspartic-type endopeptidase activity involved in amyloid precursor protein catabolic process
924	GO:0021937	0.0142090473980123	9.4138141809291	0.577011089596902	3	6	cerebellar Purkinje cell-granule cell precursor cell signaling involved in regulation of granule cell precursor cell proliferation
925	GO:0009912	0.0142090473980123	9.4138141809291	0.577011089596902	3	6	auditory receptor cell fate commitment
926	GO:0051964	0.0142090473980123	9.4138141809291	0.577011089596902	3	6	negative regulation of synapse assembly
927	GO:1900084	0.0142090473980123	9.4138141809291	0.577011089596902	3	6	regulation of peptidyl-tyrosine autophosphorylation
928	GO:0003180	0.0142090473980123	9.4138141809291	0.577011089596902	3	6	aortic valve morphogenesis
929	GO:0003176	0.0142090473980123	9.4138141809291	0.577011089596902	3	6	aortic valve development
930	GO:0046069	0.0142090473980123	9.4138141809291	0.577011089596902	3	6	cGMP catabolic process
931	GO:0014719	0.0142090473980123	9.4138141809291	0.577011089596902	3	6	skeletal muscle satellite cell activation
932	GO:0046137	0.0142090473980123	9.4138141809291	0.577011089596902	3	6	negative regulation of vitamin metabolic process
933	GO:0022605	0.0142090473980123	9.4138141809291	0.577011089596902	3	6	oogenesis stage
934	GO:0070092	0.0142090473980123	9.4138141809291	0.577011089596902	3	6	regulation of glucagon secretion
935	GO:0009069	0.0142188528243273	2.6523773006135	3.9429091122455	9	41	serine family amino acid metabolic process
936	GO:0006182	0.0142188528243273	2.6523773006135	3.9429091122455	9	41	cGMP biosynthetic process
937	GO:0001706	0.0143115621057143	2.35872235872236	5.28926832130493	11	55	endoderm formation
938	GO:0033627	0.0143115621057143	2.35872235872236	5.28926832130493	11	55	cell adhesion mediated by integrin
939	GO:2000273	0.0144478204147366	2.48231074924881	4.61608871677522	10	48	positive regulation of receptor activity
940	GO:0010862	0.0144478204147366	2.48231074924881	4.61608871677522	10	48	positive regulation of pathway-restricted SMAD protein phosphorylation
941	GO:0003044	0.0144478204147366	2.48231074924881	4.61608871677522	10	48	regulation of systemic arterial blood pressure mediated by a chemical signal
942	GO:0009725	0.0144680346635325	1.28144208278938	83.570439476618	103	869	response to hormone
943	GO:2000310	0.0144693733845774	4.28201847112496	1.53869623892507	5	16	regulation of NMDA receptor activity
944	GO:0090195	0.0144693733845774	4.28201847112496	1.53869623892507	5	16	chemokine secretion
945	GO:0140115	0.0144693733845774	4.28201847112496	1.53869623892507	5	16	export across plasma membrane
946	GO:1902003	0.0144693733845774	4.28201847112496	1.53869623892507	5	16	regulation of amyloid-beta formation
947	GO:0045408	0.0144693733845774	4.28201847112496	1.53869623892507	5	16	regulation of interleukin-6 biosynthetic process
948	GO:0060841	0.0144693733845774	4.28201847112496	1.53869623892507	5	16	venous blood vessel development
949	GO:0098915	0.0144693733845774	4.28201847112496	1.53869623892507	5	16	membrane repolarization during ventricular cardiac muscle cell action potential
950	GO:0055003	0.0144693733845774	4.28201847112496	1.53869623892507	5	16	cardiac myofibril assembly
951	GO:0043584	0.0144693733845774	4.28201847112496	1.53869623892507	5	16	nose development
952	GO:0006690	0.0145089872040551	1.88945095619988	10.3861996127442	18	108	icosanoid metabolic process
953	GO:1902692	0.0145915690024856	3.14195261437908	2.69271841811888	7	28	regulation of neuroblast proliferation
954	GO:0030823	0.0145915690024856	3.14195261437908	2.69271841811888	7	28	regulation of cGMP metabolic process
955	GO:0010644	0.0145915690024856	3.14195261437908	2.69271841811888	7	28	cell communication by electrical coupling
956	GO:0035296	0.0146022508018183	1.78817692847359	12.6942439711318	21	132	regulation of tube diameter
957	GO:0097746	0.0146022508018183	1.78817692847359	12.6942439711318	21	132	regulation of blood vessel diameter
958	GO:0072089	0.0146244278465095	1.85078910525646	11.1555477322068	19	116	stem cell proliferation
959	GO:2000147	0.0146612653121069	1.38998492320256	44.4298538989614	59	462	positive regulation of cell motility
960	GO:0030335	0.0147102589759951	1.39810758631504	42.6988206301707	57	444	positive regulation of cell migration
961	GO:0040013	0.015070139523938	1.4886016524487	29.0428915097107	41	302	negative regulation of locomotion
962	GO:0035812	0.0151658268887808	3.53368034292713	2.11570732852197	6	22	renal sodium excretion
963	GO:0035813	0.0151658268887808	3.53368034292713	2.11570732852197	6	22	regulation of renal sodium excretion
964	GO:0030325	0.0151658268887808	3.53368034292713	2.11570732852197	6	22	adrenal gland development
965	GO:0021544	0.0151658268887808	3.53368034292713	2.11570732852197	6	22	subpallium development
966	GO:0061082	0.0151658268887808	3.53368034292713	2.11570732852197	6	22	myeloid leukocyte cytokine production
967	GO:0007187	0.0152883160325003	1.64781477627471	17.5026697177727	27	182	G-protein coupled receptor signaling pathway, coupled to cyclic nucleotide second messenger
968	GO:0009617	0.0153504274567545	1.35723373318793	51.5463240039899	67	536	response to bacterium
969	GO:0043436	0.015380831405236	1.24329487267377	109.343601478613	131	1137	oxoacid metabolic process
970	GO:0030802	0.0154536783035184	1.72576811252554	14.3291087249897	23	149	regulation of cyclic nucleotide biosynthetic process
971	GO:0048738	0.0155008911136505	1.58595199677289	20.7723992254885	31	216	cardiac muscle tissue development
972	GO:0051899	0.0156873000896598	1.91151429745758	9.71302000821452	17	101	membrane depolarization
973	GO:0006869	0.0157406002866404	1.44890123526308	33.3704746816875	46	347	lipid transport
974	GO:0060389	0.0157494068150391	2.22032611446545	6.05861644076747	12	63	pathway-restricted SMAD protein phosphorylation
975	GO:0032409	0.0157822681953825	1.5476395878265	23.2727806137417	34	242	regulation of transporter activity
976	GO:0001889	0.0158188670621911	1.77209517923362	12.7904124860647	21	133	liver development
977	GO:1903317	0.0158658834099888	1.86856573408085	10.4823681276771	18	109	regulation of protein maturation
978	GO:0007631	0.0158658834099888	1.86856573408085	10.4823681276771	18	109	feeding behavior
979	GO:0051651	0.0158925973702489	2.065	7.50114416475973	14	78	maintenance of location in cell
980	GO:0048333	0.016005511513566	2.79346912823308	3.36589802264859	8	35	mesodermal cell differentiation
981	GO:0071549	0.016005511513566	2.79346912823308	3.36589802264859	8	35	cellular response to dexamethasone stimulus
982	GO:0030501	0.016005511513566	2.79346912823308	3.36589802264859	8	35	positive regulation of bone mineralization
983	GO:0043277	0.016005511513566	2.79346912823308	3.36589802264859	8	35	apoptotic cell clearance
984	GO:0031581	0.0161830204130341	5.38121450415028	1.05785366426099	4	11	hemidesmosome assembly
985	GO:0070601	0.0161830204130341	5.38121450415028	1.05785366426099	4	11	centromeric sister chromatid cohesion
986	GO:0035413	0.0161830204130341	5.38121450415028	1.05785366426099	4	11	positive regulation of catenin import into nucleus
987	GO:0035414	0.0161830204130341	5.38121450415028	1.05785366426099	4	11	negative regulation of catenin import into nucleus
988	GO:0032306	0.0161830204130341	5.38121450415028	1.05785366426099	4	11	regulation of prostaglandin secretion
989	GO:0032308	0.0161830204130341	5.38121450415028	1.05785366426099	4	11	positive regulation of prostaglandin secretion
990	GO:0032754	0.0161830204130341	5.38121450415028	1.05785366426099	4	11	positive regulation of interleukin-5 production
991	GO:0019371	0.0161830204130341	5.38121450415028	1.05785366426099	4	11	cyclooxygenase pathway
992	GO:0039692	0.0161830204130341	5.38121450415028	1.05785366426099	4	11	single stranded viral RNA replication via double stranded DNA intermediate
993	GO:0060033	0.0161830204130341	5.38121450415028	1.05785366426099	4	11	anatomical structure regression
994	GO:0051451	0.0161830204130341	5.38121450415028	1.05785366426099	4	11	myoblast migration
995	GO:0051255	0.0161830204130341	5.38121450415028	1.05785366426099	4	11	spindle midzone assembly
996	GO:0021681	0.0161830204130341	5.38121450415028	1.05785366426099	4	11	cerebellar granular layer development
997	GO:0051657	0.0161830204130341	5.38121450415028	1.05785366426099	4	11	maintenance of organelle location
998	GO:0038065	0.0161830204130341	5.38121450415028	1.05785366426099	4	11	collagen-activated signaling pathway
999	GO:0003264	0.0161830204130341	5.38121450415028	1.05785366426099	4	11	regulation of cardioblast proliferation
1000	GO:0000022	0.0161830204130341	5.38121450415028	1.05785366426099	4	11	mitotic spindle elongation
1001	GO:0007494	0.0161830204130341	5.38121450415028	1.05785366426099	4	11	midgut development
1002	GO:0007135	0.0161830204130341	5.38121450415028	1.05785366426099	4	11	meiosis II
1003	GO:0061081	0.0161830204130341	5.38121450415028	1.05785366426099	4	11	positive regulation of myeloid leukocyte cytokine production involved in immune response
1004	GO:0019748	0.0163074939535606	2.30615615615616	5.38543683623775	11	56	secondary metabolic process
1005	GO:0019752	0.0164371628474382	1.25280440339259	98.5727278061374	119	1025	carboxylic acid metabolic process
1006	GO:0033002	0.0164836913867967	1.60458029130798	19.2337029865634	29	200	muscle cell proliferation
1007	GO:1901655	0.0165079572332974	1.99468361895511	8.27049228422226	15	86	cellular response to ketone
1008	GO:1903727	0.0165952060537745	2.5718349135527	4.03907762717831	9	42	positive regulation of phospholipid metabolic process
1009	GO:0061383	0.0166327662929812	2.41850435220601	4.71225723170803	10	49	trabecula morphogenesis
1010	GO:0051055	0.0166327662929812	2.41850435220601	4.71225723170803	10	49	negative regulation of lipid biosynthetic process
1011	GO:0046579	0.0166327662929812	2.41850435220601	4.71225723170803	10	49	positive regulation of Ras protein signal transduction
1012	GO:0002791	0.0166701202645079	1.3870757561023	42.9873261749692	57	447	regulation of peptide secretion
1013	GO:0055013	0.0168483980319063	2.11538787801671	6.82796456023001	13	71	cardiac muscle cell development
1014	GO:0048704	0.0169304403506182	1.9370270312969	9.0398404036848	16	94	embryonic skeletal system morphogenesis
1015	GO:0042445	0.0169732253929481	1.61511559249671	18.4643548671009	28	192	hormone metabolic process
1016	GO:0001704	0.0172626154367504	1.78283822998124	12.1172328815349	20	126	formation of primary germ layer
1017	GO:0042552	0.0173196210182477	1.84813453852962	10.5785366426099	18	110	myelination
1018	GO:0030595	0.0175509812369392	1.59514661274014	19.3298715014962	29	201	leukocyte chemotaxis
1019	GO:0050482	0.0176780266317974	2.99894162210339	2.78888693305169	7	29	arachidonic acid secretion
1020	GO:0061900	0.0176780266317974	2.99894162210339	2.78888693305169	7	29	glial cell activation
1021	GO:0090023	0.0176780266317974	2.99894162210339	2.78888693305169	7	29	positive regulation of neutrophil chemotaxis
1022	GO:1903963	0.0176780266317974	2.99894162210339	2.78888693305169	7	29	arachidonate transport
1023	GO:0007205	0.0176780266317974	2.99894162210339	2.78888693305169	7	29	protein kinase C-activating G-protein coupled receptor signaling pathway
1024	GO:0070373	0.0177394214482239	2.17748569807574	6.15478495570029	12	64	negative regulation of ERK1 and ERK2 cascade
1025	GO:0001942	0.0182302213168152	1.96685139573071	8.36666079915508	15	87	hair follicle development
1026	GO:0071357	0.0182302213168152	1.96685139573071	8.36666079915508	15	87	cellular response to type I interferon
1027	GO:0060337	0.0182302213168152	1.96685139573071	8.36666079915508	15	87	type I interferon signaling pathway
1028	GO:0051341	0.0182302213168152	1.96685139573071	8.36666079915508	15	87	regulation of oxidoreductase activity
1029	GO:0061640	0.0185044539895728	2.25587544065805	5.48160535117057	11	57	cytoskeleton-dependent cytokinesis
1030	GO:0001541	0.0185044539895728	2.25587544065805	5.48160535117057	11	57	ovarian follicle development
1031	GO:0051225	0.0186005841659092	1.91238291334222	9.13600891861761	16	95	spindle assembly
1032	GO:0035270	0.0186980461665554	1.76606073900469	12.2134013964678	20	127	endocrine system development
1033	GO:0043207	0.0187459184573788	1.27209369577791	80.7815525435663	99	840	response to external biotic stimulus
1034	GO:0032526	0.0188055835870135	1.86681673500989	9.90535703808015	17	103	response to retinoic acid
1035	GO:0001952	0.0188055835870135	1.86681673500989	9.90535703808015	17	103	regulation of cell-matrix adhesion
1036	GO:0014013	0.0188055835870135	1.86681673500989	9.90535703808015	17	103	regulation of gliogenesis
1037	GO:0003208	0.0188076660076476	2.07939833635624	6.92413307516282	13	72	cardiac ventricle morphogenesis
1038	GO:0001516	0.0188883403869864	3.32560066280033	2.21187584345479	6	23	prostaglandin biosynthetic process
1039	GO:0019430	0.0188883403869864	3.32560066280033	2.21187584345479	6	23	removal of superoxide radicals
1040	GO:0021952	0.0188883403869864	3.32560066280033	2.21187584345479	6	23	central nervous system projection neuron axonogenesis
1041	GO:0045606	0.0188883403869864	3.32560066280033	2.21187584345479	6	23	positive regulation of epidermal cell differentiation
1042	GO:0006688	0.0188883403869864	3.32560066280033	2.21187584345479	6	23	glycosphingolipid biosynthetic process
1043	GO:0042573	0.0188883403869864	3.32560066280033	2.21187584345479	6	23	retinoic acid metabolic process
1044	GO:0046457	0.0188883403869864	3.32560066280033	2.21187584345479	6	23	prostanoid biosynthetic process
1045	GO:1904951	0.0188921067899716	1.35034356261023	49.4306166754679	64	514	positive regulation of establishment of protein localization
1046	GO:0044320	0.0189078998429939	3.9249286005712	1.63486475385789	5	17	cellular response to leptin stimulus
1047	GO:0051000	0.0189078998429939	3.9249286005712	1.63486475385789	5	17	positive regulation of nitric-oxide synthase activity
1048	GO:0051782	0.0189078998429939	3.9249286005712	1.63486475385789	5	17	negative regulation of cell division
1049	GO:0055012	0.0189078998429939	3.9249286005712	1.63486475385789	5	17	ventricular cardiac muscle cell differentiation
1050	GO:0007567	0.0189078998429939	3.9249286005712	1.63486475385789	5	17	parturition
1051	GO:0006796	0.0189793698095728	1.14634578159671	308.989438479141	341	3213	phosphate-containing compound metabolic process
1052	GO:0007165	0.0190954504410723	1.12048483833827	562.489643842047	601	5849	signal transduction
1053	GO:0030857	0.0192492555916442	2.49603031396608	4.13524614211113	9	43	negative regulation of epithelial cell differentiation
1054	GO:0051602	0.0192492555916442	2.49603031396608	4.13524614211113	9	43	response to electrical stimulus
1055	GO:0014047	0.0192492555916442	2.49603031396608	4.13524614211113	9	43	glutamate secretion
1056	GO:0034329	0.0198499645566991	1.57660455486542	19.5222085313618	29	203	cell junction assembly
1057	GO:0072091	0.0199121888040295	2.13626190117243	6.2509534706331	12	65	regulation of stem cell proliferation
1058	GO:0046888	0.0199121888040295	2.13626190117243	6.2509534706331	12	65	negative regulation of hormone secretion
1059	GO:0008285	0.0199443298399022	1.29462444042588	67.4141289679047	84	701	negative regulation of cell proliferation
1060	GO:0061008	0.0199514896684597	1.72552802708658	13.0789180308631	21	136	hepaticobiliary system development
1061	GO:0051896	0.0203786878263095	1.55942876266058	20.3877251657572	30	212	regulation of protein kinase B signaling
1062	GO:0018958	0.0203939525774376	1.88835489833641	9.23217743355043	16	96	phenol-containing compound metabolic process
1063	GO:0006024	0.0205347808426557	1.80857626629215	10.7708736724755	18	112	glycosaminoglycan biosynthetic process
1064	GO:0007200	0.0205347808426557	1.80857626629215	10.7708736724755	18	112	phospholipase C-activating G-protein coupled receptor signaling pathway
1065	GO:0051402	0.0208571232489241	1.54370908614821	21.2532418001526	31	221	neuron apoptotic process
1066	GO:0051784	0.0209134867064852	2.20773433007476	5.57777386610339	11	58	negative regulation of nuclear division
1067	GO:0043087	0.021011744991731	1.35880545655647	45.2953705333568	59	471	regulation of GTPase activity
1068	GO:1901215	0.0211598869053556	1.59579714640199	17.9835122924368	27	187	negative regulation of neuron death
1069	GO:0031128	0.0211963589677462	2.86836636828644	2.88505544798451	7	30	developmental induction
1070	GO:0019098	0.0211963589677462	2.86836636828644	2.88505544798451	7	30	reproductive behavior
1071	GO:0003401	0.0211963589677462	2.86836636828644	2.88505544798451	7	30	axis elongation
1072	GO:0045840	0.0217210537949039	2.30022907963886	4.90459426157367	10	51	positive regulation of mitotic nuclear division
1073	GO:0000226	0.0218369967888685	1.35542495479204	45.3915390482896	59	472	microtubule cytoskeleton organization
1074	GO:0032355	0.0218453693549704	1.73342928866499	12.4057384263334	20	129	response to estradiol
1075	GO:0051130	0.0219920952933016	1.22216702768973	113.478847620724	134	1180	positive regulation of cellular component organization
1076	GO:0098773	0.0220818934832855	1.91344361602982	8.55899782902071	15	89	skin epidermis development
1077	GO:0022404	0.0220818934832855	1.91344361602982	8.55899782902071	15	89	molting cycle process
1078	GO:0022405	0.0220818934832855	1.91344361602982	8.55899782902071	15	89	hair cycle process
1079	GO:1902475	0.0221312311706244	2.60047781137022	3.55823505251423	8	37	L-alpha-amino acid transmembrane transport
1080	GO:0030212	0.0221312311706244	2.60047781137022	3.55823505251423	8	37	hyaluronan metabolic process
1081	GO:0045742	0.0221312311706244	2.60047781137022	3.55823505251423	8	37	positive regulation of epidermal growth factor receptor signaling pathway
1082	GO:0055002	0.022149324359009	1.65935586879299	14.8099512996538	23	154	striated muscle cell development
1083	GO:0050654	0.0221973024489105	2.4245574057844	4.23141465704395	9	44	chondroitin sulfate proteoglycan metabolic process
1084	GO:0046850	0.0221973024489105	2.4245574057844	4.23141465704395	9	44	regulation of bone remodeling
1085	GO:0048708	0.0222769264592228	2.09656491156184	6.34712198556592	12	66	astrocyte differentiation
1086	GO:0071156	0.0223047723994862	1.7894217344719	10.8670421874083	18	113	regulation of cell cycle arrest
1087	GO:0006023	0.0223047723994862	1.7894217344719	10.8670421874083	18	113	aminoglycan biosynthetic process
1088	GO:0045927	0.0223256136683663	1.49224349037317	24.715308337734	35	257	positive regulation of growth
1089	GO:0044745	0.0224580674413862	4.70825688073394	1.1540221791938	4	12	amino acid transmembrane import
1090	GO:0090493	0.0224580674413862	4.70825688073394	1.1540221791938	4	12	catecholamine uptake
1091	GO:0090494	0.0224580674413862	4.70825688073394	1.1540221791938	4	12	dopamine uptake
1092	GO:0089718	0.0224580674413862	4.70825688073394	1.1540221791938	4	12	amino acid import across plasma membrane
1093	GO:0090197	0.0224580674413862	4.70825688073394	1.1540221791938	4	12	positive regulation of chemokine secretion
1094	GO:0048505	0.0224580674413862	4.70825688073394	1.1540221791938	4	12	regulation of timing of cell differentiation
1095	GO:0016045	0.0224580674413862	4.70825688073394	1.1540221791938	4	12	detection of bacterium
1096	GO:0016114	0.0224580674413862	4.70825688073394	1.1540221791938	4	12	terpenoid biosynthetic process
1097	GO:0019934	0.0224580674413862	4.70825688073394	1.1540221791938	4	12	cGMP-mediated signaling
1098	GO:0060263	0.0224580674413862	4.70825688073394	1.1540221791938	4	12	regulation of respiratory burst
1099	GO:0002551	0.0224580674413862	4.70825688073394	1.1540221791938	4	12	mast cell chemotaxis
1100	GO:0060707	0.0224580674413862	4.70825688073394	1.1540221791938	4	12	trophoblast giant cell differentiation
1101	GO:0051231	0.0224580674413862	4.70825688073394	1.1540221791938	4	12	spindle elongation
1102	GO:0021554	0.0224580674413862	4.70825688073394	1.1540221791938	4	12	optic nerve development
1103	GO:0045741	0.0224580674413862	4.70825688073394	1.1540221791938	4	12	positive regulation of epidermal growth factor-activated receptor activity
1104	GO:0051583	0.0224580674413862	4.70825688073394	1.1540221791938	4	12	dopamine uptake involved in synaptic transmission
1105	GO:0045836	0.0224580674413862	4.70825688073394	1.1540221791938	4	12	positive regulation of meiotic nuclear division
1106	GO:0055015	0.0224580674413862	4.70825688073394	1.1540221791938	4	12	ventricular cardiac muscle cell development
1107	GO:0051934	0.0224580674413862	4.70825688073394	1.1540221791938	4	12	catecholamine uptake involved in synaptic transmission
1108	GO:0003334	0.0224580674413862	4.70825688073394	1.1540221791938	4	12	keratinocyte development
1109	GO:0010935	0.0224580674413862	4.70825688073394	1.1540221791938	4	12	regulation of macrophage cytokine production
1110	GO:0003184	0.0224580674413862	4.70825688073394	1.1540221791938	4	12	pulmonary valve morphogenesis
1111	GO:0003177	0.0224580674413862	4.70825688073394	1.1540221791938	4	12	pulmonary valve development
1112	GO:0043217	0.0224580674413862	4.70825688073394	1.1540221791938	4	12	myelin maintenance
1113	GO:1904181	0.0224580674413862	4.70825688073394	1.1540221791938	4	12	positive regulation of membrane depolarization
1114	GO:0070493	0.0224580674413862	4.70825688073394	1.1540221791938	4	12	thrombin-activated receptor signaling pathway
1115	GO:0070486	0.0224580674413862	4.70825688073394	1.1540221791938	4	12	leukocyte aggregation
1116	GO:0051707	0.0226020817223468	1.26200497190461	80.4930469987678	98	837	response to other organism
1117	GO:0055086	0.0227138615599301	1.27287961696306	74.1459250132019	91	771	nucleobase-containing small molecule metabolic process
1118	GO:2000483	0.0231033221830393	7.059902200489	0.673179604529719	3	7	negative regulation of interleukin-8 secretion
1119	GO:0070244	0.0231033221830393	7.059902200489	0.673179604529719	3	7	negative regulation of thymocyte apoptotic process
1120	GO:2000617	0.0231033221830393	7.059902200489	0.673179604529719	3	7	positive regulation of histone H3-K9 acetylation
1121	GO:0035733	0.0231033221830393	7.059902200489	0.673179604529719	3	7	hepatic stellate cell activation
1122	GO:0032226	0.0231033221830393	7.059902200489	0.673179604529719	3	7	positive regulation of synaptic transmission, dopaminergic
1123	GO:0032650	0.0231033221830393	7.059902200489	0.673179604529719	3	7	regulation of interleukin-1 alpha production
1124	GO:1905245	0.0231033221830393	7.059902200489	0.673179604529719	3	7	regulation of aspartic-type peptidase activity
1125	GO:1902430	0.0231033221830393	7.059902200489	0.673179604529719	3	7	negative regulation of amyloid-beta formation
1126	GO:0002826	0.0231033221830393	7.059902200489	0.673179604529719	3	7	negative regulation of T-helper 1 type immune response
1127	GO:0060753	0.0231033221830393	7.059902200489	0.673179604529719	3	7	regulation of mast cell chemotaxis
1128	GO:0051124	0.0231033221830393	7.059902200489	0.673179604529719	3	7	synaptic growth at neuromuscular junction
1129	GO:0009204	0.0231033221830393	7.059902200489	0.673179604529719	3	7	deoxyribonucleoside triphosphate catabolic process
1130	GO:0045162	0.0231033221830393	7.059902200489	0.673179604529719	3	7	clustering of voltage-gated sodium channels
1131	GO:0034128	0.0231033221830393	7.059902200489	0.673179604529719	3	7	negative regulation of MyD88-independent toll-like receptor signaling pathway
1132	GO:0060907	0.0231033221830393	7.059902200489	0.673179604529719	3	7	positive regulation of macrophage cytokine production
1133	GO:0003190	0.0231033221830393	7.059902200489	0.673179604529719	3	7	atrioventricular valve formation
1134	GO:0014816	0.0231033221830393	7.059902200489	0.673179604529719	3	7	skeletal muscle satellite cell differentiation
1135	GO:0046654	0.0231033221830393	7.059902200489	0.673179604529719	3	7	tetrahydrofolate biosynthetic process
1136	GO:0070091	0.0231033221830393	7.059902200489	0.673179604529719	3	7	glucagon secretion
1137	GO:0032461	0.0231885142005667	3.14064094713207	2.30804435838761	6	24	positive regulation of protein oligomerization
1138	GO:0032770	0.0231885142005667	3.14064094713207	2.30804435838761	6	24	positive regulation of monooxygenase activity
1139	GO:0090103	0.0231885142005667	3.14064094713207	2.30804435838761	6	24	cochlea morphogenesis
1140	GO:0048520	0.0231885142005667	3.14064094713207	2.30804435838761	6	24	positive regulation of behavior
1141	GO:0002092	0.0231885142005667	3.14064094713207	2.30804435838761	6	24	positive regulation of receptor internalization
1142	GO:0098868	0.0231885142005667	3.14064094713207	2.30804435838761	6	24	bone growth
1143	GO:1904646	0.0231885142005667	3.14064094713207	2.30804435838761	6	24	cellular response to amyloid-beta
1144	GO:0007050	0.0232264835827653	1.49656161703977	23.9459602182714	34	249	cell cycle arrest
1145	GO:0008593	0.0232338245894194	2.01095920795274	7.11647010502846	13	74	regulation of Notch signaling pathway
1146	GO:0003151	0.0232338245894194	2.01095920795274	7.11647010502846	13	74	outflow tract morphogenesis
1147	GO:1905330	0.0232460141550164	1.59620292912295	17.3103326879071	26	180	regulation of morphogenesis of an epithelium
1148	GO:0120036	0.0233761762497053	1.20354003758259	132.327876547556	154	1376	plasma membrane bounded cell projection organization
1149	GO:0030336	0.0235228015209812	1.48545396598191	24.8114768526668	35	258	negative regulation of cell migration
1150	GO:0007188	0.023723928829655	1.64667716771677	14.9061198145866	23	155	adenylate cyclase-modulating G-protein coupled receptor signaling pathway
1151	GO:0060560	0.0237365747892961	1.54957714847177	19.8107140761603	29	206	developmental growth involved in morphogenesis
1152	GO:0060326	0.0237816438360164	1.47512375335208	25.6769934870621	36	267	cell chemotaxis
1153	GO:0045216	0.0237877507323187	1.51377722464219	22.3110954644135	32	232	cell-cell junction organization
1154	GO:2000737	0.0241550900553167	3.62277563317955	1.73103326879071	5	18	negative regulation of stem cell differentiation
1155	GO:0044342	0.0241550900553167	3.62277563317955	1.73103326879071	5	18	type B pancreatic cell proliferation
1156	GO:0032026	0.0241550900553167	3.62277563317955	1.73103326879071	5	18	response to magnesium ion
1157	GO:0048486	0.0241550900553167	3.62277563317955	1.73103326879071	5	18	parasympathetic nervous system development
1158	GO:0010544	0.0241550900553167	3.62277563317955	1.73103326879071	5	18	negative regulation of platelet activation
1159	GO:0042226	0.0241550900553167	3.62277563317955	1.73103326879071	5	18	interleukin-6 biosynthetic process
1160	GO:0034501	0.0241550900553167	3.62277563317955	1.73103326879071	5	18	protein localization to kinetochore
1161	GO:0046653	0.0241550900553167	3.62277563317955	1.73103326879071	5	18	tetrahydrofolate metabolic process
1162	GO:0032615	0.0246505067555363	2.24531556023269	5.00076277650648	10	52	interleukin-12 production
1163	GO:0042220	0.0246505067555363	2.24531556023269	5.00076277650648	10	52	response to cocaine
1164	GO:0010631	0.0247699352468742	1.47872506234414	24.9076453675996	35	259	epithelial cell migration
1165	GO:0034764	0.0248759539430356	1.68132869623515	13.3674235756616	21	139	positive regulation of transmembrane transport
1166	GO:0031399	0.0250286468194338	1.17858785232417	169.256586281758	193	1760	regulation of protein modification process
1167	GO:0001649	0.025156209048511	1.54077046548957	19.9068825910931	29	207	osteoblast differentiation
1168	GO:0060674	0.0251723971193971	2.74867238562092	2.98122396291733	7	31	placenta blood vessel development
1169	GO:0021988	0.0251723971193971	2.74867238562092	2.98122396291733	7	31	olfactory lobe development
1170	GO:0031326	0.0252241786556433	1.12192788905385	434.104676406736	468	4514	regulation of cellular biosynthetic process
1171	GO:0023061	0.0253443554454634	1.36539146883053	40.486944786716	53	421	signal release
1172	GO:0006898	0.0254065657950564	1.45052487356692	27.5041952707857	38	286	receptor-mediated endocytosis
1173	GO:0045214	0.0254549702440264	2.35705521472393	4.32758317197677	9	45	sarcomere organization
1174	GO:0001990	0.0257433165061168	2.51363171878193	3.65440356744705	8	38	regulation of systemic arterial blood pressure by hormone
1175	GO:0060428	0.0257433165061168	2.51363171878193	3.65440356744705	8	38	lung epithelium development
1176	GO:0014009	0.0257433165061168	2.51363171878193	3.65440356744705	8	38	glial cell proliferation
1177	GO:1904064	0.0258293291529205	1.72542735042735	11.8287273367365	19	123	positive regulation of cation transmembrane transport
1178	GO:0007265	0.025896044311103	1.40801491146319	32.6972950771578	44	340	Ras protein signal transduction
1179	GO:2000312	0.0259539841712973	18.8185705558949	0.288505544798451	2	3	regulation of kainate selective glutamate receptor activity
1180	GO:0008065	0.0259539841712973	18.8185705558949	0.288505544798451	2	3	establishment of blood-nerve barrier
1181	GO:2000224	0.0259539841712973	18.8185705558949	0.288505544798451	2	3	regulation of testosterone biosynthetic process
1182	GO:0061107	0.0259539841712973	18.8185705558949	0.288505544798451	2	3	seminal vesicle development
1183	GO:0061205	0.0259539841712973	18.8185705558949	0.288505544798451	2	3	paramesonephric duct development
1184	GO:2000974	0.0259539841712973	18.8185705558949	0.288505544798451	2	3	negative regulation of pro-B cell differentiation
1185	GO:0048014	0.0259539841712973	18.8185705558949	0.288505544798451	2	3	Tie signaling pathway
1186	GO:0090360	0.0259539841712973	18.8185705558949	0.288505544798451	2	3	platelet-derived growth factor production
1187	GO:0090361	0.0259539841712973	18.8185705558949	0.288505544798451	2	3	regulation of platelet-derived growth factor production
1188	GO:0032289	0.0259539841712973	18.8185705558949	0.288505544798451	2	3	central nervous system myelin formation
1189	GO:0090427	0.0259539841712973	18.8185705558949	0.288505544798451	2	3	activation of meiosis
1190	GO:0097155	0.0259539841712973	18.8185705558949	0.288505544798451	2	3	fasciculation of sensory neuron axon
1191	GO:1901624	0.0259539841712973	18.8185705558949	0.288505544798451	2	3	negative regulation of lymphocyte chemotaxis
1192	GO:0019464	0.0259539841712973	18.8185705558949	0.288505544798451	2	3	glycine decarboxylation via glycine cleavage system
1193	GO:1905457	0.0259539841712973	18.8185705558949	0.288505544798451	2	3	negative regulation of lymphoid progenitor cell differentiation
1194	GO:0033590	0.0259539841712973	18.8185705558949	0.288505544798451	2	3	response to cobalamin
1195	GO:0002428	0.0259539841712973	18.8185705558949	0.288505544798451	2	3	antigen processing and presentation of peptide antigen via MHC class Ib
1196	GO:0033685	0.0259539841712973	18.8185705558949	0.288505544798451	2	3	negative regulation of luteinizing hormone secretion
1197	GO:2001106	0.0259539841712973	18.8185705558949	0.288505544798451	2	3	regulation of Rho guanyl-nucleotide exchange factor activity
1198	GO:1902725	0.0259539841712973	18.8185705558949	0.288505544798451	2	3	negative regulation of satellite cell differentiation
1199	GO:0002282	0.0259539841712973	18.8185705558949	0.288505544798451	2	3	microglial cell activation involved in immune response
1200	GO:0030241	0.0259539841712973	18.8185705558949	0.288505544798451	2	3	skeletal muscle myosin thick filament assembly
1201	GO:0060160	0.0259539841712973	18.8185705558949	0.288505544798451	2	3	negative regulation of dopamine receptor signaling pathway
1202	GO:0060112	0.0259539841712973	18.8185705558949	0.288505544798451	2	3	generation of ovulation cycle rhythm
1203	GO:0060278	0.0259539841712973	18.8185705558949	0.288505544798451	2	3	regulation of ovulation
1204	GO:0021553	0.0259539841712973	18.8185705558949	0.288505544798451	2	3	olfactory nerve development
1205	GO:0060584	0.0259539841712973	18.8185705558949	0.288505544798451	2	3	regulation of prostaglandin-endoperoxide synthase activity
1206	GO:0060585	0.0259539841712973	18.8185705558949	0.288505544798451	2	3	positive regulation of prostaglandin-endoperoxide synthase activity
1207	GO:0072092	0.0259539841712973	18.8185705558949	0.288505544798451	2	3	ureteric bud invasion
1208	GO:0006154	0.0259539841712973	18.8185705558949	0.288505544798451	2	3	adenosine catabolic process
1209	GO:0060948	0.0259539841712973	18.8185705558949	0.288505544798451	2	3	cardiac vascular smooth muscle cell development
1210	GO:0042414	0.0259539841712973	18.8185705558949	0.288505544798451	2	3	epinephrine metabolic process
1211	GO:0045608	0.0259539841712973	18.8185705558949	0.288505544798451	2	3	negative regulation of auditory receptor cell differentiation
1212	GO:0014043	0.0259539841712973	18.8185705558949	0.288505544798451	2	3	negative regulation of neuron maturation
1213	GO:0014004	0.0259539841712973	18.8185705558949	0.288505544798451	2	3	microglia differentiation
1214	GO:0014005	0.0259539841712973	18.8185705558949	0.288505544798451	2	3	microglia development
1215	GO:0051933	0.0259539841712973	18.8185705558949	0.288505544798451	2	3	amino acid neurotransmitter reuptake
1216	GO:0051935	0.0259539841712973	18.8185705558949	0.288505544798451	2	3	glutamate reuptake
1217	GO:0006546	0.0259539841712973	18.8185705558949	0.288505544798451	2	3	glycine catabolic process
1218	GO:0038091	0.0259539841712973	18.8185705558949	0.288505544798451	2	3	positive regulation of cell proliferation by VEGF-activated platelet derived growth factor receptor signaling pathway
1219	GO:0038086	0.0259539841712973	18.8185705558949	0.288505544798451	2	3	VEGF-activated platelet-derived growth factor receptor signaling pathway
1220	GO:0072275	0.0259539841712973	18.8185705558949	0.288505544798451	2	3	metanephric glomerulus morphogenesis
1221	GO:0072276	0.0259539841712973	18.8185705558949	0.288505544798451	2	3	metanephric glomerulus vasculature morphogenesis
1222	GO:0072277	0.0259539841712973	18.8185705558949	0.288505544798451	2	3	metanephric glomerular capillary formation
1223	GO:0007079	0.0259539841712973	18.8185705558949	0.288505544798451	2	3	mitotic chromosome movement towards spindle pole
1224	GO:0046110	0.0259539841712973	18.8185705558949	0.288505544798451	2	3	xanthine metabolic process
1225	GO:0046103	0.0259539841712973	18.8185705558949	0.288505544798451	2	3	inosine biosynthetic process
1226	GO:0043103	0.0259539841712973	18.8185705558949	0.288505544798451	2	3	hypoxanthine salvage
1227	GO:1904475	0.0259539841712973	18.8185705558949	0.288505544798451	2	3	regulation of Ras GTPase binding
1228	GO:0070093	0.0259539841712973	18.8185705558949	0.288505544798451	2	3	negative regulation of glucagon secretion
1229	GO:0016331	0.0260619939263247	1.64971385379549	14.2329402100569	22	148	morphogenesis of embryonic epithelium
1230	GO:0000075	0.0261143581268257	1.51148253577473	21.6379158598838	31	225	cell cycle checkpoint
1231	GO:0006140	0.0263021484117999	1.46226897528507	25.8693305169278	36	269	regulation of nucleotide metabolic process
1232	GO:0043409	0.0263438331771193	1.60864238192477	15.8678049639148	24	165	negative regulation of MAPK cascade
1233	GO:0010942	0.0263738509846275	1.28510273972603	63.7597254004577	79	663	positive regulation of cell death
1234	GO:0060393	0.0264106541890519	2.11734693877551	5.77011089596902	11	60	regulation of pathway-restricted SMAD protein phosphorylation
1235	GO:0045143	0.0264106541890519	2.11734693877551	5.77011089596902	11	60	homologous chromosome segregation
1236	GO:0014823	0.0264106541890519	2.11734693877551	5.77011089596902	11	60	response to activity
1237	GO:0046622	0.0264106541890519	2.11734693877551	5.77011089596902	11	60	positive regulation of organ growth
1238	GO:0045926	0.0265114810031418	1.49859217408984	22.5034324942792	32	234	negative regulation of growth
1239	GO:1902106	0.0265162004877601	1.86284677210267	8.75133485888635	15	91	negative regulation of leukocyte differentiation
1240	GO:0043266	0.0265663997721509	1.81974478319934	9.52068297834888	16	99	regulation of potassium ion transport
1241	GO:1904062	0.0266634567109163	1.44460415051838	27.6003637857185	38	287	regulation of cation transmembrane transport
1242	GO:0050880	0.0267083988362302	1.66709081654912	13.4635920905944	21	140	regulation of blood vessel size
1243	GO:0048639	0.0272065434535297	1.58585115141838	16.7333215983102	25	174	positive regulation of developmental growth
1244	GO:0045471	0.0273102171879611	1.68666725491926	12.6942439711318	20	132	response to ethanol
1245	GO:0031344	0.0273930749373932	1.30291555755508	55.7777386610339	70	580	regulation of cell projection organization
1246	GO:0051146	0.0276383326224966	1.45592398867508	25.9654990318606	36	270	striated muscle cell differentiation
1247	GO:0031102	0.0278534573351512	2.19295615800819	5.0969312914393	10	53	neuron projection regeneration
1248	GO:0032722	0.0278534573351512	2.19295615800819	5.0969312914393	10	53	positive regulation of chemokine production
1249	GO:0045071	0.0278534573351512	2.19295615800819	5.0969312914393	10	53	negative regulation of viral genome replication
1250	GO:0071496	0.0279685004409635	1.43873079325422	27.6965323006513	38	288	cellular response to external stimulus
1251	GO:0043542	0.0279783940783569	1.56539422921249	17.5988382327055	26	183	endothelial cell migration
1252	GO:0044062	0.0280991230343405	2.97515067521836	2.40421287332042	6	25	regulation of excretion
1253	GO:0048596	0.0280991230343405	2.97515067521836	2.40421287332042	6	25	embryonic camera-type eye morphogenesis
1254	GO:0097120	0.0280991230343405	2.97515067521836	2.40421287332042	6	25	receptor localization to synapse
1255	GO:0071450	0.0280991230343405	2.97515067521836	2.40421287332042	6	25	cellular response to oxygen radical
1256	GO:0071451	0.0280991230343405	2.97515067521836	2.40421287332042	6	25	cellular response to superoxide
1257	GO:0060351	0.0280991230343405	2.97515067521836	2.40421287332042	6	25	cartilage development involved in endochondral bone morphogenesis
1258	GO:0010460	0.0280991230343405	2.97515067521836	2.40421287332042	6	25	positive regulation of heart rate
1259	GO:0071902	0.0282343195207501	1.39290722562551	33.7551487414188	45	351	positive regulation of protein serine/threonine kinase activity
1260	GO:0055007	0.0283152716708203	1.73430359188709	11.1555477322068	18	116	cardiac muscle cell differentiation
1261	GO:0010827	0.0283883483659233	1.94686542103516	7.30880713489409	13	76	regulation of glucose transport
1262	GO:0008037	0.0286416103109917	1.65309023485785	13.5597606055272	21	141	cell recognition
1263	GO:0035150	0.0286416103109917	1.65309023485785	13.5597606055272	21	141	regulation of tube size
1264	GO:0001508	0.0286416103109917	1.65309023485785	13.5597606055272	21	141	action potential
1265	GO:0090132	0.0288241492571395	1.45889406439848	25.1961509123981	35	262	epithelium migration
1266	GO:1900542	0.0288241492571395	1.45889406439848	25.1961509123981	35	262	regulation of purine nucleotide metabolic process
1267	GO:0034340	0.0289664217023314	1.83853400294287	8.84750337381916	15	92	response to type I interferon
1268	GO:0050766	0.0290370653400956	2.2932017907478	4.42375168690958	9	46	positive regulation of phagocytosis
1269	GO:0086009	0.0290370653400956	2.2932017907478	4.42375168690958	9	46	membrane repolarization
1270	GO:0002762	0.0290370653400956	2.2932017907478	4.42375168690958	9	46	negative regulation of myeloid leukocyte differentiation
1271	GO:0045776	0.0290370653400956	2.2932017907478	4.42375168690958	9	46	negative regulation of blood pressure
1272	GO:0051607	0.029102581926646	1.49586252411412	21.8302528897495	31	227	defense response to virus
1273	GO:0006753	0.0293238972109201	1.26593117972428	69.5298362964267	85	723	nucleoside phosphate metabolic process
1274	GO:0034767	0.0293440844668584	1.67163167474733	12.7904124860647	20	133	positive regulation of ion transmembrane transport
1275	GO:0070997	0.0295321795203059	1.4115121174195	30.3892507187702	41	316	neuron death
1276	GO:0090075	0.0296297107096724	2.63855392156863	3.07739247785014	7	32	relaxation of muscle
1277	GO:0001963	0.0296297107096724	2.63855392156863	3.07739247785014	7	32	synaptic transmission, dopaminergic
1278	GO:1902624	0.0296297107096724	2.63855392156863	3.07739247785014	7	32	positive regulation of neutrophil migration
1279	GO:0071624	0.0296297107096724	2.63855392156863	3.07739247785014	7	32	positive regulation of granulocyte chemotaxis
1280	GO:0051954	0.0296297107096724	2.63855392156863	3.07739247785014	7	32	positive regulation of amine transport
1281	GO:1901186	0.0297463584919059	2.43238859990902	3.75057208237986	8	39	positive regulation of ERBB signaling pathway
1282	GO:0038128	0.0297463584919059	2.43238859990902	3.75057208237986	8	39	ERBB2 signaling pathway
1283	GO:0043616	0.0297463584919059	2.43238859990902	3.75057208237986	8	39	keratinocyte proliferation
1284	GO:0051048	0.0298127618983957	1.51493428502797	20.1953881358916	29	210	negative regulation of secretion
1285	GO:0034220	0.0298129773076827	1.21677049287827	103.573490582644	122	1077	ion transmembrane transport
1286	GO:0006793	0.0298316785455063	1.13099871385061	317.644604823095	347	3303	phosphorus metabolic process
1287	GO:0031223	0.03002157900254	4.18484539585457	1.25019069412662	4	13	auditory behavior
1288	GO:0031643	0.03002157900254	4.18484539585457	1.25019069412662	4	13	positive regulation of myelination
1289	GO:0035815	0.03002157900254	4.18484539585457	1.25019069412662	4	13	positive regulation of renal sodium excretion
1290	GO:0090179	0.03002157900254	4.18484539585457	1.25019069412662	4	13	planar cell polarity pathway involved in neural tube closure
1291	GO:0097531	0.03002157900254	4.18484539585457	1.25019069412662	4	13	mast cell migration
1292	GO:1905809	0.03002157900254	4.18484539585457	1.25019069412662	4	13	negative regulation of synapse organization
1293	GO:0071397	0.03002157900254	4.18484539585457	1.25019069412662	4	13	cellular response to cholesterol
1294	GO:0030213	0.03002157900254	4.18484539585457	1.25019069412662	4	13	hyaluronan biosynthetic process
1295	GO:0010248	0.03002157900254	4.18484539585457	1.25019069412662	4	13	establishment or maintenance of transmembrane electrochemical gradient
1296	GO:0006883	0.03002157900254	4.18484539585457	1.25019069412662	4	13	cellular sodium ion homeostasis
1297	GO:0007171	0.03002157900254	4.18484539585457	1.25019069412662	4	13	activation of transmembrane receptor protein tyrosine kinase activity
1298	GO:0040034	0.03002157900254	4.18484539585457	1.25019069412662	4	13	regulation of development, heterochronic
1299	GO:0061029	0.03002157900254	4.18484539585457	1.25019069412662	4	13	eyelid development in camera-type eye
1300	GO:0070365	0.03002157900254	4.18484539585457	1.25019069412662	4	13	hepatocyte differentiation
1301	GO:0044089	0.0302290579121167	1.32323961294313	47.1225723170803	60	490	positive regulation of cellular component biogenesis
1302	GO:0048557	0.0302539827846706	3.36378737541528	1.82720178372352	5	19	embryonic digestive tract morphogenesis
1303	GO:0002320	0.0302539827846706	3.36378737541528	1.82720178372352	5	19	lymphoid progenitor cell differentiation
1304	GO:1902259	0.0302539827846706	3.36378737541528	1.82720178372352	5	19	regulation of delayed rectifier potassium channel activity
1305	GO:0042533	0.0302539827846706	3.36378737541528	1.82720178372352	5	19	tumor necrosis factor biosynthetic process
1306	GO:0042534	0.0302539827846706	3.36378737541528	1.82720178372352	5	19	regulation of tumor necrosis factor biosynthetic process
1307	GO:0043090	0.0302539827846706	3.36378737541528	1.82720178372352	5	19	amino acid import
1308	GO:1901135	0.0304515586767912	1.19532476704401	126.942439711318	147	1320	carbohydrate derivative metabolic process
1309	GO:0021954	0.0306119480602129	1.98583120370071	6.63562753036437	12	69	central nervous system neuron development
1310	GO:0098655	0.030744771820454	1.24809893149645	77.8964970955818	94	810	cation transmembrane transport
1311	GO:0031032	0.0307702725803295	1.56464134190075	16.9256586281758	25	176	actomyosin structure organization
1312	GO:0044281	0.0307833427135731	1.15525727466026	207.339318195153	232	2156	small molecule metabolic process
1313	GO:1900371	0.0308979850800145	1.59782687827606	15.2907938743179	23	159	regulation of purine nucleotide biosynthetic process
1314	GO:0030330	0.0310431908441782	1.74438428134884	10.4823681276771	17	109	DNA damage response, signal transduction by p53 class mediator
1315	GO:0008344	0.0312573622424574	1.91632072570726	7.40497564982691	13	77	adult locomotory behavior
1316	GO:0016079	0.0312573622424574	1.91632072570726	7.40497564982691	13	77	synaptic vesicle exocytosis
1317	GO:0032768	0.0313416425834705	2.14297672861209	5.19309980637212	10	54	regulation of monooxygenase activity
1318	GO:0090109	0.0313416425834705	2.14297672861209	5.19309980637212	10	54	regulation of cell-substrate junction assembly
1319	GO:0051893	0.0313416425834705	2.14297672861209	5.19309980637212	10	54	regulation of focal adhesion assembly
1320	GO:0043491	0.0313436278131798	1.46546401697858	23.657454673473	33	246	protein kinase B signaling
1321	GO:0032609	0.0313934374594293	1.77669529919177	9.71302000821452	16	101	interferon-gamma production
1322	GO:0007517	0.0315206459953757	1.36130692192774	37.5057208237986	49	390	muscle organ development
1323	GO:0045069	0.0315542478137857	1.86055904658722	8.17432376928944	14	85	regulation of viral genome replication
1324	GO:0051781	0.0315542478137857	1.86055904658722	8.17432376928944	14	85	positive regulation of cell division
1325	GO:0009889	0.0315749734792504	1.11509709473452	440.644135422167	473	4582	regulation of biosynthetic process
1326	GO:0009636	0.031957017364883	1.49298354649832	21.1570732852197	30	220	response to toxic substance
1327	GO:0044843	0.0320923372040924	1.42903768248873	27.1195212110544	37	282	cell cycle G1/S phase transition
1328	GO:0051235	0.0322430869290311	1.41421695402299	28.8505544798451	39	300	maintenance of location
1329	GO:0072521	0.0327495457899543	1.27943341655173	59.912984803145	74	623	purine-containing compound metabolic process
1330	GO:0030308	0.0329237694496453	1.5860600202356	15.3869623892507	23	160	negative regulation of cell growth
1331	GO:0030808	0.0329237694496453	1.5860600202356	15.3869623892507	23	160	regulation of nucleotide biosynthetic process
1332	GO:0046456	0.032957445323095	2.23270907329674	4.5199202018424	9	47	icosanoid biosynthetic process
1333	GO:0016485	0.0329597781496776	1.45852003584688	23.7536231884058	33	247	protein processing
1334	GO:1903531	0.03341610251442	1.53574085554867	17.887343777504	26	186	negative regulation of secretion by cell
1335	GO:0048011	0.0336483736004772	2.82620943049602	2.50038138825324	6	26	neurotrophin TRK receptor signaling pathway
1336	GO:0086013	0.0336483736004772	2.82620943049602	2.50038138825324	6	26	membrane repolarization during cardiac muscle cell action potential
1337	GO:0098771	0.033766295125378	1.26303458393671	66.3562753036437	81	690	inorganic ion homeostasis
1338	GO:0032637	0.0338321239681112	1.95146557022656	6.73179604529719	12	70	interleukin-8 production
1339	GO:0007219	0.0338568294208142	1.56385609053059	16.2524790236461	24	169	Notch signaling pathway
1340	GO:0043068	0.03420107197341	1.27823019609506	59.1436366836825	73	615	positive regulation of programmed cell death
1341	GO:2000402	0.034359518729481	5.64755501222494	0.769348119462536	3	8	negative regulation of lymphocyte migration
1342	GO:0035331	0.034359518729481	5.64755501222494	0.769348119462536	3	8	negative regulation of hippo signaling
1343	GO:0044597	0.034359518729481	5.64755501222494	0.769348119462536	3	8	daunorubicin metabolic process
1344	GO:0044598	0.034359518729481	5.64755501222494	0.769348119462536	3	8	doxorubicin metabolic process
1345	GO:0015858	0.034359518729481	5.64755501222494	0.769348119462536	3	8	nucleoside transport
1346	GO:0090232	0.034359518729481	5.64755501222494	0.769348119462536	3	8	positive regulation of spindle checkpoint
1347	GO:0032610	0.034359518729481	5.64755501222494	0.769348119462536	3	8	interleukin-1 alpha production
1348	GO:0097264	0.034359518729481	5.64755501222494	0.769348119462536	3	8	self proteolysis
1349	GO:0036376	0.034359518729481	5.64755501222494	0.769348119462536	3	8	sodium ion export across plasma membrane
1350	GO:2001012	0.034359518729481	5.64755501222494	0.769348119462536	3	8	mesenchymal cell differentiation involved in renal system development
1351	GO:0071316	0.034359518729481	5.64755501222494	0.769348119462536	3	8	cellular response to nicotine
1352	GO:0002480	0.034359518729481	5.64755501222494	0.769348119462536	3	8	antigen processing and presentation of exogenous peptide antigen via MHC class I, TAP-independent
1353	GO:0002158	0.034359518729481	5.64755501222494	0.769348119462536	3	8	osteoclast proliferation
1354	GO:0033632	0.034359518729481	5.64755501222494	0.769348119462536	3	8	regulation of cell-cell adhesion mediated by integrin
1355	GO:0098712	0.034359518729481	5.64755501222494	0.769348119462536	3	8	L-glutamate import across plasma membrane
1356	GO:0051177	0.034359518729481	5.64755501222494	0.769348119462536	3	8	meiotic sister chromatid cohesion
1357	GO:0045410	0.034359518729481	5.64755501222494	0.769348119462536	3	8	positive regulation of interleukin-6 biosynthetic process
1358	GO:0030638	0.034359518729481	5.64755501222494	0.769348119462536	3	8	polyketide metabolic process
1359	GO:0021683	0.034359518729481	5.64755501222494	0.769348119462536	3	8	cerebellar granular layer morphogenesis
1360	GO:0060638	0.034359518729481	5.64755501222494	0.769348119462536	3	8	mesenchymal-epithelial cell signaling
1361	GO:1903054	0.034359518729481	5.64755501222494	0.769348119462536	3	8	negative regulation of extracellular matrix organization
1362	GO:0034127	0.034359518729481	5.64755501222494	0.769348119462536	3	8	regulation of MyD88-independent toll-like receptor signaling pathway
1363	GO:0003310	0.034359518729481	5.64755501222494	0.769348119462536	3	8	pancreatic A cell differentiation
1364	GO:0072161	0.034359518729481	5.64755501222494	0.769348119462536	3	8	mesenchymal cell differentiation involved in kidney development
1365	GO:0072102	0.034359518729481	5.64755501222494	0.769348119462536	3	8	glomerulus morphogenesis
1366	GO:1903802	0.034359518729481	5.64755501222494	0.769348119462536	3	8	L-glutamate(1-) import across plasma membrane
1367	GO:0014820	0.034359518729481	5.64755501222494	0.769348119462536	3	8	tonic smooth muscle contraction
1368	GO:1900272	0.034359518729481	5.64755501222494	0.769348119462536	3	8	negative regulation of long-term synaptic potentiation
1369	GO:0030513	0.0345893269366275	2.53690610859729	3.17356099278296	7	33	positive regulation of BMP signaling pathway
1370	GO:0042311	0.0345893269366275	2.53690610859729	3.17356099278296	7	33	vasodilation
1371	GO:0035148	0.0350768057322117	1.61245440019295	13.8482661503256	21	144	tube formation
1372	GO:0003008	0.0351445251387564	1.15478442213492	193.779557589626	217	2015	system process
1373	GO:0030029	0.0352372695165983	1.26173392518844	65.5869271841812	80	682	actin filament-based process
1374	GO:0051592	0.0354630901501084	1.68245979440634	11.4440532770052	18	119	response to calcium ion
1375	GO:0003231	0.0354630901501084	1.68245979440634	11.4440532770052	18	119	cardiac ventricle development
1376	GO:0046887	0.0354630901501084	1.68245979440634	11.4440532770052	18	119	positive regulation of hormone secretion
1377	GO:0006163	0.0354833846212694	1.28210428401633	56.5470867804964	70	588	purine nucleotide metabolic process
1378	GO:0002685	0.0359643675920282	1.55304296195767	16.3486475385789	24	170	regulation of leukocyte migration
1379	GO:0002790	0.0360353746540478	1.29066397520006	52.9888517279822	66	551	peptide secretion
1380	GO:0060078	0.0361296722531888	1.62808033907691	13.0789180308631	20	136	regulation of postsynaptic membrane potential
1381	GO:0009607	0.0362022017433136	1.22790583978263	84.9167986856774	101	883	response to biotic stimulus
1382	GO:0032677	0.0365052105444483	1.99480249480249	6.05861644076747	11	63	regulation of interleukin-8 production
1383	GO:0015909	0.0365052105444483	1.99480249480249	6.05861644076747	11	63	long-chain fatty acid transport
1384	GO:0019933	0.0368365018923459	1.73562510180523	9.90535703808015	16	103	cAMP-mediated signaling
1385	GO:0017156	0.0368365018923459	1.73562510180523	9.90535703808015	16	103	calcium ion regulated exocytosis
1386	GO:0005978	0.0372288972250238	2.17531854648419	4.61608871677522	9	48	glycogen biosynthetic process
1387	GO:0009250	0.0372288972250238	2.17531854648419	4.61608871677522	9	48	glucan biosynthetic process
1388	GO:0010518	0.0372288972250238	2.17531854648419	4.61608871677522	9	48	positive regulation of phospholipase activity
1389	GO:0035455	0.0372377595037744	3.13933088535292	1.92337029865634	5	20	response to interferon-alpha
1390	GO:0048148	0.0372377595037744	3.13933088535292	1.92337029865634	5	20	behavioral response to cocaine
1391	GO:1901623	0.0372377595037744	3.13933088535292	1.92337029865634	5	20	regulation of lymphocyte chemotaxis
1392	GO:0036120	0.0372377595037744	3.13933088535292	1.92337029865634	5	20	cellular response to platelet-derived growth factor stimulus
1393	GO:0034123	0.0372377595037744	3.13933088535292	1.92337029865634	5	20	positive regulation of toll-like receptor signaling pathway
1394	GO:0034205	0.0372377595037744	3.13933088535292	1.92337029865634	5	20	amyloid-beta formation
1395	GO:0051900	0.0372377595037744	3.13933088535292	1.92337029865634	5	20	regulation of mitochondrial depolarization
1396	GO:0003018	0.0372722830117385	1.56303422608448	15.5792994191164	23	162	vascular process in circulatory system
1397	GO:0031644	0.0372864411076783	1.91826487348036	6.82796456023001	12	71	regulation of neurological system process
1398	GO:0009953	0.0373161062340026	1.76924261083744	9.13600891861761	15	95	dorsal/ventral pattern formation
1399	GO:0045981	0.0374437757499646	1.59934606643008	13.9444346652585	21	145	positive regulation of nucleotide metabolic process
1400	GO:1900544	0.0374437757499646	1.59934606643008	13.9444346652585	21	145	positive regulation of purine nucleotide metabolic process
1401	GO:0030510	0.0375962951189571	1.8093487881981	8.36666079915508	14	87	regulation of BMP signaling pathway
1402	GO:0014812	0.0375962951189571	1.8093487881981	8.36666079915508	14	87	muscle cell migration
1403	GO:0046427	0.0376139115718249	1.8580081255358	7.59731267969254	13	79	positive regulation of JAK-STAT cascade
1404	GO:1904894	0.0376139115718249	1.8580081255358	7.59731267969254	13	79	positive regulation of STAT cascade
1405	GO:0043065	0.0379815289697915	1.272074525924	58.5666255940856	72	609	positive regulation of apoptotic process
1406	GO:0072330	0.0380612837712187	1.50094146839877	18.9451974417649	27	197	monocarboxylic acid biosynthetic process
1407	GO:0046903	0.03826949666916	1.17044214389347	149.638209235463	170	1556	secretion
1408	GO:0007178	0.0383442228990569	1.38082523082679	30.9662618083671	41	322	transmembrane receptor protein serine/threonine kinase signaling pathway
1409	GO:0007612	0.0386303514879096	1.61405953870438	13.1750865457959	20	137	learning
1410	GO:0010975	0.0388089587077306	1.3276945261109	40.6792818165816	52	423	regulation of neuron projection development
1411	GO:0086069	0.0389101485051326	3.76611620795107	1.34635920905944	4	14	bundle of His cell to Purkinje myocyte communication
1412	GO:0032736	0.0389101485051326	3.76611620795107	1.34635920905944	4	14	positive regulation of interleukin-13 production
1413	GO:0090196	0.0389101485051326	3.76611620795107	1.34635920905944	4	14	regulation of chemokine secretion
1414	GO:0090178	0.0389101485051326	3.76611620795107	1.34635920905944	4	14	regulation of establishment of planar polarity involved in neural tube closure
1415	GO:0002115	0.0389101485051326	3.76611620795107	1.34635920905944	4	14	store-operated calcium entry
1416	GO:0002726	0.0389101485051326	3.76611620795107	1.34635920905944	4	14	positive regulation of T cell cytokine production
1417	GO:0030208	0.0389101485051326	3.76611620795107	1.34635920905944	4	14	dermatan sulfate biosynthetic process
1418	GO:0051481	0.0389101485051326	3.76611620795107	1.34635920905944	4	14	negative regulation of cytosolic calcium ion concentration
1419	GO:0002674	0.0389101485051326	3.76611620795107	1.34635920905944	4	14	negative regulation of acute inflammatory response
1420	GO:0010310	0.0389101485051326	3.76611620795107	1.34635920905944	4	14	regulation of hydrogen peroxide metabolic process
1421	GO:0042754	0.0389101485051326	3.76611620795107	1.34635920905944	4	14	negative regulation of circadian rhythm
1422	GO:0010934	0.0389101485051326	3.76611620795107	1.34635920905944	4	14	macrophage cytokine production
1423	GO:0003214	0.0389101485051326	3.76611620795107	1.34635920905944	4	14	cardiac left ventricle morphogenesis
1424	GO:0046321	0.0389101485051326	3.76611620795107	1.34635920905944	4	14	positive regulation of fatty acid oxidation
1425	GO:0046851	0.0389101485051326	3.76611620795107	1.34635920905944	4	14	negative regulation of bone remodeling
1426	GO:0031952	0.0389906232762347	2.28467383832191	3.9429091122455	8	41	regulation of protein autophosphorylation
1427	GO:0050922	0.0389906232762347	2.28467383832191	3.9429091122455	8	41	negative regulation of chemotaxis
1428	GO:1903318	0.0389906232762347	2.28467383832191	3.9429091122455	8	41	negative regulation of protein maturation
1429	GO:0010955	0.0389906232762347	2.28467383832191	3.9429091122455	8	41	negative regulation of protein processing
1430	GO:1901185	0.0392171072940999	2.04953692582806	5.38543683623775	10	56	negative regulation of ERBB signaling pathway
1431	GO:0051057	0.0392171072940999	2.04953692582806	5.38543683623775	10	56	positive regulation of small GTPase mediated signal transduction
1432	GO:0015672	0.0393509944710623	1.28832541367573	51.4501554890571	64	535	monovalent inorganic cation transport
1433	GO:0010810	0.0396163570115101	1.50717901711173	18.1758493223024	26	189	regulation of cell-substrate adhesion
1434	GO:0030817	0.0397923597969077	1.6306734006734	12.4057384263334	19	129	regulation of cAMP biosynthetic process
1435	GO:0048710	0.0398595613999202	2.69145306622343	2.59654990318606	6	27	regulation of astrocyte differentiation
1436	GO:0060706	0.0398595613999202	2.69145306622343	2.59654990318606	6	27	cell differentiation involved in embryonic placenta development
1437	GO:0060669	0.0398595613999202	2.69145306622343	2.59654990318606	6	27	embryonic placenta morphogenesis
1438	GO:1904645	0.0398595613999202	2.69145306622343	2.59654990318606	6	27	response to amyloid-beta
1439	GO:2000249	0.0400694939084692	2.44278776325345	3.26972950771578	7	34	regulation of actin cytoskeleton reorganization
1440	GO:0090022	0.0400694939084692	2.44278776325345	3.26972950771578	7	34	regulation of neutrophil chemotaxis
1441	GO:0032885	0.0400694939084692	2.44278776325345	3.26972950771578	7	34	regulation of polysaccharide biosynthetic process
1442	GO:2001222	0.0400694939084692	2.44278776325345	3.26972950771578	7	34	regulation of neuron migration
1443	GO:0003156	0.0400694939084692	2.44278776325345	3.26972950771578	7	34	regulation of animal organ formation
1444	GO:0038179	0.0400694939084692	2.44278776325345	3.26972950771578	7	34	neurotrophin signaling pathway
1445	GO:0001933	0.0402488597360496	1.32403737355259	40.7754503315144	52	424	negative regulation of protein phosphorylation
1446	GO:0055074	0.0402488597360496	1.32403737355259	40.7754503315144	52	424	calcium ion homeostasis
1447	GO:0048678	0.0403999969606459	1.95703722590515	6.15478495570029	11	64	response to axon injury
1448	GO:0071384	0.0403999969606459	1.95703722590515	6.15478495570029	11	64	cellular response to corticosteroid stimulus
1449	GO:0006801	0.0403999969606459	1.95703722590515	6.15478495570029	11	64	superoxide metabolic process
1450	GO:0006940	0.0403999969606459	1.95703722590515	6.15478495570029	11	64	regulation of smooth muscle contraction
1451	GO:0042221	0.0410024970201251	1.10962225708108	415.255647479904	445	4318	response to chemical
1452	GO:0045833	0.0411145118513073	1.83015733142406	7.69348119462536	13	80	negative regulation of lipid metabolic process
1453	GO:0050801	0.0411333838822921	1.23854213357239	72.511060259344	87	754	ion homeostasis
1454	GO:0098662	0.0412534981930684	1.24472865572599	68.856656691897	83	716	inorganic cation transmembrane transport
1455	GO:0006814	0.0414042283158893	1.45422383707033	21.6379158598838	30	225	sodium ion transport
1456	GO:0051924	0.0414042283158893	1.45422383707033	21.6379158598838	30	225	regulation of calcium ion transport
1457	GO:0042326	0.041574832891012	1.30681595399394	44.4298538989614	56	462	negative regulation of phosphorylation
1458	GO:0043009	0.0417319997915504	1.27571609593591	54.3352109370416	67	565	chordate embryonic development
1459	GO:0086010	0.0418630266847334	2.12079754601227	4.71225723170803	9	49	membrane depolarization during action potential
1460	GO:0060421	0.0418630266847334	2.12079754601227	4.71225723170803	9	49	positive regulation of heart growth
1461	GO:0072577	0.0418630266847334	2.12079754601227	4.71225723170803	9	49	endothelial cell apoptotic process
1462	GO:0009117	0.0424078863503881	1.24268122582372	68.9528252068298	83	717	nucleotide metabolic process
1463	GO:0072175	0.0425701344665193	1.61587698809921	12.5019069412662	19	130	epithelial tube formation
1464	GO:0051054	0.0432248701723942	1.4578564820933	20.8685677404213	29	217	positive regulation of DNA metabolic process
1465	GO:0008544	0.0434803501632139	1.30578181565024	43.6605057794989	55	454	epidermis development
1466	GO:0007163	0.0435933316248464	1.50425417722318	17.5026697177727	25	182	establishment or maintenance of cell polarity
1467	GO:0097306	0.0436240548057016	2.0057991458015	5.48160535117057	10	57	cellular response to alcohol
1468	GO:0098739	0.0436240548057016	2.0057991458015	5.48160535117057	10	57	import across plasma membrane
1469	GO:1903391	0.0436240548057016	2.0057991458015	5.48160535117057	10	57	regulation of adherens junction organization
1470	GO:0048017	0.0436285083198187	1.55041120925982	15.0022883295195	22	156	inositol lipid-mediated signaling
1471	GO:0001676	0.0437670274736429	1.72586507269014	9.32834594848325	15	97	long-chain fatty acid metabolic process
1472	GO:0042035	0.0437670274736429	1.72586507269014	9.32834594848325	15	97	regulation of cytokine biosynthetic process
1473	GO:0001838	0.0438536585715521	1.63360698524178	11.7325588218037	18	122	embryonic epithelial tube formation
1474	GO:0071310	0.0441879486966634	1.13363537609623	235.324356040603	259	2447	cellular response to organic substance
1475	GO:0030204	0.0442601332109312	2.21733328524543	4.03907762717831	8	42	chondroitin sulfate metabolic process
1476	GO:2000351	0.0442601332109312	2.21733328524543	4.03907762717831	8	42	regulation of endothelial cell apoptotic process
1477	GO:0010243	0.0443406783183394	1.21124097847608	88.4750337381916	104	920	response to organonitrogen compound
1478	GO:1901615	0.0445151330000959	1.29109392814336	47.314909346946	59	492	organic hydroxy compound metabolic process
1479	GO:0042116	0.0445734393629196	1.92067067067067	6.2509534706331	11	65	macrophage activation
1480	GO:0030178	0.0447073534314225	1.47462312999326	19.2337029865634	27	200	negative regulation of Wnt signaling pathway
1481	GO:0007127	0.0450849981887473	1.65392731386731	10.9632107023411	17	114	meiosis I
1482	GO:2000678	0.0451295338627512	2.94293145654835	2.01953881358916	5	21	negative regulation of transcription regulatory region DNA binding
1483	GO:0050951	0.0451295338627512	2.94293145654835	2.01953881358916	5	21	sensory perception of temperature stimulus
1484	GO:0036150	0.0451295338627512	2.94293145654835	2.01953881358916	5	21	phosphatidylserine acyl-chain remodeling
1485	GO:0036119	0.0451295338627512	2.94293145654835	2.01953881358916	5	21	response to platelet-derived growth factor
1486	GO:0002021	0.0451295338627512	2.94293145654835	2.01953881358916	5	21	response to dietary excess
1487	GO:0071498	0.0451295338627512	2.94293145654835	2.01953881358916	5	21	cellular response to fluid shear stress
1488	GO:0060713	0.0451295338627512	2.94293145654835	2.01953881358916	5	21	labyrinthine layer morphogenesis
1489	GO:0045187	0.0451295338627512	2.94293145654835	2.01953881358916	5	21	regulation of circadian sleep/wake cycle, sleep
1490	GO:0001890	0.0452506726384555	1.56125964785922	14.2329402100569	21	148	placenta development
1491	GO:0019228	0.046085489507195	2.35539215686275	3.36589802264859	7	35	neuronal action potential
1492	GO:0098801	0.046085489507195	2.35539215686275	3.36589802264859	7	35	regulation of renal system process
1493	GO:0010573	0.046085489507195	2.35539215686275	3.36589802264859	7	35	vascular endothelial growth factor production
1494	GO:1903523	0.046085489507195	2.35539215686275	3.36589802264859	7	35	negative regulation of blood circulation
1495	GO:0051482	0.046750832053766	2.56894728052107	2.69271841811888	6	28	positive regulation of cytosolic calcium ion concentration involved in phospholipase C-activating G-protein coupled signaling pathway
1496	GO:0042036	0.046750832053766	2.56894728052107	2.69271841811888	6	28	negative regulation of cytokine biosynthetic process
1497	GO:0014002	0.046750832053766	2.56894728052107	2.69271841811888	6	28	astrocyte development
1498	GO:0000303	0.046750832053766	2.56894728052107	2.69271841811888	6	28	response to superoxide
1499	GO:0046320	0.046750832053766	2.56894728052107	2.69271841811888	6	28	regulation of fatty acid oxidation
1500	GO:0032655	0.0468701590240237	2.06893610653898	4.80842574664085	9	50	regulation of interleukin-12 production
1501	GO:0071622	0.0468701590240237	2.06893610653898	4.80842574664085	9	50	regulation of granulocyte chemotaxis
1502	GO:0045661	0.0468701590240237	2.06893610653898	4.80842574664085	9	50	regulation of myoblast differentiation
1503	GO:0007157	0.0468701590240237	2.06893610653898	4.80842574664085	9	50	heterophilic cell-cell adhesion via plasma membrane cell adhesion molecules
1504	GO:0043392	0.0468701590240237	2.06893610653898	4.80842574664085	9	50	negative regulation of DNA binding
1505	GO:0044344	0.0468918908423411	1.57339921762405	13.4635920905944	20	140	cellular response to fibroblast growth factor stimulus
1506	GO:0060359	0.046943543614746	1.61794306865251	11.8287273367365	18	123	response to ammonium ion
1507	GO:0120035	0.0471787034561272	1.26521141895522	54.7198849967729	67	569	regulation of plasma membrane bounded cell projection organization
1508	GO:0060538	0.0472260982551546	1.51891487225646	15.9639734788476	23	166	skeletal muscle organ development
1509	GO:0003279	0.0472722220012898	1.70496023502879	9.42451446341606	15	98	cardiac septum development
1510	GO:0051480	0.0473646562656345	1.36110248761591	30.5815877486358	40	318	regulation of cytosolic calcium ion concentration
1511	GO:2000021	0.0474787316330744	1.45365993410686	20.1953881358916	28	210	regulation of ion homeostasis
1512	GO:0046879	0.0477933044912091	1.37174761956983	28.8505544798451	38	300	hormone secretion
1513	GO:2000253	0.0479264237774142	4.7059902200489	0.865516634395353	3	9	positive regulation of feeding behavior
1514	GO:0031915	0.0479264237774142	4.7059902200489	0.865516634395353	3	9	positive regulation of synaptic plasticity
1515	GO:0035630	0.0479264237774142	4.7059902200489	0.865516634395353	3	9	bone mineralization involved in bone maturation
1516	GO:0015825	0.0479264237774142	4.7059902200489	0.865516634395353	3	9	L-serine transport
1517	GO:0048755	0.0479264237774142	4.7059902200489	0.865516634395353	3	9	branching morphogenesis of a nerve
1518	GO:1905155	0.0479264237774142	4.7059902200489	0.865516634395353	3	9	positive regulation of membrane invagination
1519	GO:0033629	0.0479264237774142	4.7059902200489	0.865516634395353	3	9	negative regulation of cell adhesion mediated by integrin
1520	GO:0051014	0.0479264237774142	4.7059902200489	0.865516634395353	3	9	actin filament severing
1521	GO:0009396	0.0479264237774142	4.7059902200489	0.865516634395353	3	9	folic acid-containing compound biosynthetic process
1522	GO:0060100	0.0479264237774142	4.7059902200489	0.865516634395353	3	9	positive regulation of phagocytosis, engulfment
1523	GO:0060242	0.0479264237774142	4.7059902200489	0.865516634395353	3	9	contact inhibition
1524	GO:0002645	0.0479264237774142	4.7059902200489	0.865516634395353	3	9	positive regulation of tolerance induction
1525	GO:0009215	0.0479264237774142	4.7059902200489	0.865516634395353	3	9	purine deoxyribonucleoside triphosphate metabolic process
1526	GO:0030647	0.0479264237774142	4.7059902200489	0.865516634395353	3	9	aminoglycoside antibiotic metabolic process
1527	GO:0051256	0.0479264237774142	4.7059902200489	0.865516634395353	3	9	mitotic spindle midzone assembly
1528	GO:1902992	0.0479264237774142	4.7059902200489	0.865516634395353	3	9	negative regulation of amyloid precursor protein catabolic process
1529	GO:0014041	0.0479264237774142	4.7059902200489	0.865516634395353	3	9	regulation of neuron maturation
1530	GO:0051938	0.0479264237774142	4.7059902200489	0.865516634395353	3	9	L-glutamate import
1531	GO:0045988	0.0479264237774142	4.7059902200489	0.865516634395353	3	9	negative regulation of striated muscle contraction
1532	GO:0010944	0.0479264237774142	4.7059902200489	0.865516634395353	3	9	negative regulation of transcription by competitive promoter binding
1533	GO:0038063	0.0479264237774142	4.7059902200489	0.865516634395353	3	9	collagen-activated tyrosine kinase receptor signaling pathway
1534	GO:0014807	0.0479264237774142	4.7059902200489	0.865516634395353	3	9	regulation of somitogenesis
1535	GO:0042908	0.0479264237774142	4.7059902200489	0.865516634395353	3	9	xenobiotic transport
1536	GO:0007614	0.0479264237774142	4.7059902200489	0.865516634395353	3	9	short-term memory
1537	GO:0043587	0.0479264237774142	4.7059902200489	0.865516634395353	3	9	tongue morphogenesis
1538	GO:0043589	0.0479264237774142	4.7059902200489	0.865516634395353	3	9	skin morphogenesis
1539	GO:0000082	0.0482588477818788	1.39757822023568	25.3884879422637	34	264	G1/S transition of mitotic cell cycle
1540	GO:0090307	0.048355423159705	1.96388377327604	5.57777386610339	10	58	mitotic spindle assembly
1541	GO:0055025	0.048355423159705	1.96388377327604	5.57777386610339	10	58	positive regulation of cardiac muscle tissue development
1542	GO:0006171	0.0485415317271174	1.58706981317601	12.6942439711318	19	132	cAMP biosynthetic process
1543	GO:0007498	0.0485415317271174	1.58706981317601	12.6942439711318	19	132	mesoderm development
1544	GO:0050708	0.0485657597428151	1.30856935143659	40.3907762717831	51	420	regulation of protein secretion
1545	GO:0061419	0.0486119886986202	9.40867440439829	0.384674059731268	2	4	positive regulation of transcription from RNA polymerase II promoter in response to hypoxia
1546	GO:0061183	0.0486119886986202	9.40867440439829	0.384674059731268	2	4	regulation of dermatome development
1547	GO:0061113	0.0486119886986202	9.40867440439829	0.384674059731268	2	4	pancreas morphogenesis
1548	GO:0031508	0.0486119886986202	9.40867440439829	0.384674059731268	2	4	pericentric heterochromatin assembly
1549	GO:2000660	0.0486119886986202	9.40867440439829	0.384674059731268	2	4	negative regulation of interleukin-1-mediated signaling pathway
1550	GO:0061551	0.0486119886986202	9.40867440439829	0.384674059731268	2	4	trigeminal ganglion development
1551	GO:0061669	0.0486119886986202	9.40867440439829	0.384674059731268	2	4	spontaneous neurotransmitter secretion
1552	GO:0050717	0.0486119886986202	9.40867440439829	0.384674059731268	2	4	positive regulation of interleukin-1 alpha secretion
1553	GO:0044266	0.0486119886986202	9.40867440439829	0.384674059731268	2	4	multicellular organismal macromolecule catabolic process
1554	GO:0044254	0.0486119886986202	9.40867440439829	0.384674059731268	2	4	multicellular organismal protein catabolic process
1555	GO:0044256	0.0486119886986202	9.40867440439829	0.384674059731268	2	4	protein digestion
1556	GO:2000981	0.0486119886986202	9.40867440439829	0.384674059731268	2	4	negative regulation of inner ear receptor cell differentiation
1557	GO:2000977	0.0486119886986202	9.40867440439829	0.384674059731268	2	4	regulation of forebrain neuron differentiation
1558	GO:0032898	0.0486119886986202	9.40867440439829	0.384674059731268	2	4	neurotrophin production
1559	GO:0090191	0.0486119886986202	9.40867440439829	0.384674059731268	2	4	negative regulation of branching involved in ureteric bud morphogenesis
1560	GO:1901843	0.0486119886986202	9.40867440439829	0.384674059731268	2	4	positive regulation of high voltage-gated calcium channel activity
1561	GO:0015961	0.0486119886986202	9.40867440439829	0.384674059731268	2	4	diadenosine polyphosphate catabolic process
1562	GO:0036343	0.0486119886986202	9.40867440439829	0.384674059731268	2	4	psychomotor behavior
1563	GO:0019344	0.0486119886986202	9.40867440439829	0.384674059731268	2	4	cysteine biosynthetic process
1564	GO:0001806	0.0486119886986202	9.40867440439829	0.384674059731268	2	4	type IV hypersensitivity
1565	GO:1901910	0.0486119886986202	9.40867440439829	0.384674059731268	2	4	adenosine 5'-(hexahydrogen pentaphosphate) metabolic process
1566	GO:1901911	0.0486119886986202	9.40867440439829	0.384674059731268	2	4	adenosine 5'-(hexahydrogen pentaphosphate) catabolic process
1567	GO:1901906	0.0486119886986202	9.40867440439829	0.384674059731268	2	4	diadenosine pentaphosphate metabolic process
1568	GO:1901907	0.0486119886986202	9.40867440439829	0.384674059731268	2	4	diadenosine pentaphosphate catabolic process
1569	GO:1901908	0.0486119886986202	9.40867440439829	0.384674059731268	2	4	diadenosine hexaphosphate metabolic process
1570	GO:1901909	0.0486119886986202	9.40867440439829	0.384674059731268	2	4	diadenosine hexaphosphate catabolic process
1571	GO:1905448	0.0486119886986202	9.40867440439829	0.384674059731268	2	4	positive regulation of mitochondrial ATP synthesis coupled electron transport
1572	GO:0016321	0.0486119886986202	9.40867440439829	0.384674059731268	2	4	female meiosis chromosome segregation
1573	GO:0002085	0.0486119886986202	9.40867440439829	0.384674059731268	2	4	inhibition of neuroepithelial cell differentiation
1574	GO:0030070	0.0486119886986202	9.40867440439829	0.384674059731268	2	4	insulin processing
1575	GO:1905832	0.0486119886986202	9.40867440439829	0.384674059731268	2	4	positive regulation of spindle assembly
1576	GO:0071442	0.0486119886986202	9.40867440439829	0.384674059731268	2	4	positive regulation of histone H3-K14 acetylation
1577	GO:0033594	0.0486119886986202	9.40867440439829	0.384674059731268	2	4	response to hydroxyisoflavone
1578	GO:0060005	0.0486119886986202	9.40867440439829	0.384674059731268	2	4	vestibular reflex
1579	GO:0071279	0.0486119886986202	9.40867440439829	0.384674059731268	2	4	cellular response to cobalt ion
1580	GO:2001206	0.0486119886986202	9.40867440439829	0.384674059731268	2	4	positive regulation of osteoclast development
1581	GO:0071896	0.0486119886986202	9.40867440439829	0.384674059731268	2	4	protein localization to adherens junction
1582	GO:0045077	0.0486119886986202	9.40867440439829	0.384674059731268	2	4	negative regulation of interferon-gamma biosynthetic process
1583	GO:0060164	0.0486119886986202	9.40867440439829	0.384674059731268	2	4	regulation of timing of neuron differentiation
1584	GO:0071543	0.0486119886986202	9.40867440439829	0.384674059731268	2	4	diphosphoinositol polyphosphate metabolic process
1585	GO:0009181	0.0486119886986202	9.40867440439829	0.384674059731268	2	4	purine ribonucleoside diphosphate catabolic process
1586	GO:0060244	0.0486119886986202	9.40867440439829	0.384674059731268	2	4	negative regulation of cell proliferation involved in contact inhibition
1587	GO:0098706	0.0486119886986202	9.40867440439829	0.384674059731268	2	4	ferric iron import across plasma membrane
1588	GO:0009137	0.0486119886986202	9.40867440439829	0.384674059731268	2	4	purine nucleoside diphosphate catabolic process
1589	GO:0098881	0.0486119886986202	9.40867440439829	0.384674059731268	2	4	exocytic insertion of neurotransmitter receptor to plasma membrane
1590	GO:0051799	0.0486119886986202	9.40867440439829	0.384674059731268	2	4	negative regulation of hair follicle development
1591	GO:0051725	0.0486119886986202	9.40867440439829	0.384674059731268	2	4	protein de-ADP-ribosylation
1592	GO:0060665	0.0486119886986202	9.40867440439829	0.384674059731268	2	4	regulation of branching involved in salivary gland morphogenesis by mesenchymal-epithelial signaling
1593	GO:0010716	0.0486119886986202	9.40867440439829	0.384674059731268	2	4	negative regulation of extracellular matrix disassembly
1594	GO:0072095	0.0486119886986202	9.40867440439829	0.384674059731268	2	4	regulation of branch elongation involved in ureteric bud branching
1595	GO:0098967	0.0486119886986202	9.40867440439829	0.384674059731268	2	4	exocytic insertion of neurotransmitter receptor to postsynaptic membrane
1596	GO:0045578	0.0486119886986202	9.40867440439829	0.384674059731268	2	4	negative regulation of B cell differentiation
1597	GO:0060935	0.0486119886986202	9.40867440439829	0.384674059731268	2	4	cardiac fibroblast cell differentiation
1598	GO:0060936	0.0486119886986202	9.40867440439829	0.384674059731268	2	4	cardiac fibroblast cell development
1599	GO:0060938	0.0486119886986202	9.40867440439829	0.384674059731268	2	4	epicardium-derived cardiac fibroblast cell differentiation
1600	GO:0060939	0.0486119886986202	9.40867440439829	0.384674059731268	2	4	epicardium-derived cardiac fibroblast cell development
1601	GO:0045632	0.0486119886986202	9.40867440439829	0.384674059731268	2	4	negative regulation of mechanoreceptor differentiation
1602	GO:0006663	0.0486119886986202	9.40867440439829	0.384674059731268	2	4	platelet activating factor biosynthetic process
1603	GO:0034699	0.0486119886986202	9.40867440439829	0.384674059731268	2	4	response to luteinizing hormone
1604	GO:1903223	0.0486119886986202	9.40867440439829	0.384674059731268	2	4	positive regulation of oxidative stress-induced neuron death
1605	GO:0038026	0.0486119886986202	9.40867440439829	0.384674059731268	2	4	reelin-mediated signaling pathway
1606	GO:0072513	0.0486119886986202	9.40867440439829	0.384674059731268	2	4	positive regulation of secondary heart field cardioblast proliferation
1607	GO:1900127	0.0486119886986202	9.40867440439829	0.384674059731268	2	4	positive regulation of hyaluronan biosynthetic process
1608	GO:0046100	0.0486119886986202	9.40867440439829	0.384674059731268	2	4	hypoxanthine metabolic process
1609	GO:0046101	0.0486119886986202	9.40867440439829	0.384674059731268	2	4	hypoxanthine biosynthetic process
1610	GO:0046102	0.0486119886986202	9.40867440439829	0.384674059731268	2	4	inosine metabolic process
1611	GO:0043096	0.0486119886986202	9.40867440439829	0.384674059731268	2	4	purine nucleobase salvage
1612	GO:0007621	0.0486119886986202	9.40867440439829	0.384674059731268	2	4	negative regulation of female receptivity
1613	GO:0061054	0.0486119886986202	9.40867440439829	0.384674059731268	2	4	dermatome development
1614	GO:0061055	0.0486119886986202	9.40867440439829	0.384674059731268	2	4	myotome development
1615	GO:0061073	0.0486119886986202	9.40867440439829	0.384674059731268	2	4	ciliary body morphogenesis
1616	GO:0031427	0.0486119886986202	9.40867440439829	0.384674059731268	2	4	response to methotrexate
1617	GO:0009792	0.0486213398017714	1.26261135477213	54.8160535117057	67	570	embryo development ending in birth or egg hatching
1618	GO:0014068	0.0490327419436588	1.88562653562654	6.34712198556592	11	66	positive regulation of phosphatidylinositol 3-kinase signaling
1619	GO:0090177	0.049136708250384	3.42351959966639	1.44252772399225	4	15	establishment of planar polarity involved in neural tube closure
1620	GO:0090231	0.049136708250384	3.42351959966639	1.44252772399225	4	15	regulation of spindle checkpoint
1621	GO:0048569	0.049136708250384	3.42351959966639	1.44252772399225	4	15	post-embryonic animal organ development
1622	GO:0048521	0.049136708250384	3.42351959966639	1.44252772399225	4	15	negative regulation of behavior
1623	GO:0060026	0.049136708250384	3.42351959966639	1.44252772399225	4	15	convergent extension
1624	GO:0030205	0.049136708250384	3.42351959966639	1.44252772399225	4	15	dermatan sulfate metabolic process
1625	GO:0002689	0.049136708250384	3.42351959966639	1.44252772399225	4	15	negative regulation of leukocyte chemotaxis
1626	GO:0021542	0.049136708250384	3.42351959966639	1.44252772399225	4	15	dentate gyrus development
1627	GO:0034310	0.049136708250384	3.42351959966639	1.44252772399225	4	15	primary alcohol catabolic process
1628	GO:0051546	0.049136708250384	3.42351959966639	1.44252772399225	4	15	keratinocyte migration
1629	GO:0072075	0.049136708250384	3.42351959966639	1.44252772399225	4	15	metanephric mesenchyme development
1630	GO:0045618	0.049136708250384	3.42351959966639	1.44252772399225	4	15	positive regulation of keratinocyte differentiation
1631	GO:0014048	0.049136708250384	3.42351959966639	1.44252772399225	4	15	regulation of glutamate secretion
1632	GO:0006544	0.049136708250384	3.42351959966639	1.44252772399225	4	15	glycine metabolic process
1633	GO:0034656	0.049136708250384	3.42351959966639	1.44252772399225	4	15	nucleobase-containing small molecule catabolic process
1634	GO:0043271	0.0499084661367789	1.56029382487915	13.5597606055272	20	141	negative regulation of ion transport
1635	GO:0050999	0.0499769052381967	2.15384076377332	4.13524614211113	8	43	regulation of nitric-oxide synthase activity
1636	GO:0045744	0.0499769052381967	2.15384076377332	4.13524614211113	8	43	negative regulation of G-protein coupled receptor protein signaling pathway
1637	GO:0021983	0.0499769052381967	2.15384076377332	4.13524614211113	8	43	pituitary gland development
1638	GO:0043551	0.0499769052381967	2.15384076377332	4.13524614211113	8	43	regulation of phosphatidylinositol 3-kinase activity
1639	GO:0019722	0.0499899902349525	1.50826801430143	16.0601419937804	23	167	calcium-mediated signaling
