# Supplementary material for: GATA3 Promotes the Neural Progenitor State but Not Neurogenesis in 3D Traumatic Injury Model of Primary Human Cortical Astrocytes
Source: Front Cell Neurosci. 2019 Feb 11;13:23. doi: 10.3389/fncel.2019.00023 (PMC6380212; doi:10.3389/fncel.2019.00023)
Supplement: DATASET S5 — GO-term analyses of control cultures (EGFP-expressing and no injury) in 3D versus 2D. [file Data_Sheet_5.ZIP › SD5_3D_vs_2D/GOstats/GOstats_BP_Up_genes.xlsx]

## Sheet: GO0030198_extracellularmatrixo
geneIds

## Sheet: GO0043062_extracellularstructu
geneIds

## Sheet: GO0048856_anatomicalstructured
geneIds

## Sheet: GO0048731_systemdevelopment
geneIds

## Sheet: GO0007275_multicellularorganis
geneIds

## Sheet: GO0007399_nervoussystemdevelop
geneIds

## Sheet: GO0009653_anatomicalstructurem
geneIds

## Sheet: GO0032502_developmentalprocess
geneIds

## Sheet: GO0006928_movementofcellorsubc
geneIds

## Sheet: GO0009887_animalorganmorphogen
geneIds

[truncated: 1,285 more sheets: GO0040011_locomotion, GO0050794_regulationofcellular, GO0050793_regulationofdevelopm, GO0008283_cellproliferation, GO0007155_celladhesion, GO0044259_multicellularorganis, GO0048646_anatomicalstructuref, GO0022008_neurogenesis, GO0009888_tissuedevelopment, GO0032963_collagenmetabolicpro, GO0044236_multicellularorganis, GO0042127_regulationofcellprol, GO0007267_cell-cellsignaling, GO0048514_bloodvesselmorphogen, GO0016477_cellmigration, GO0006935_chemotaxis, GO0009605_responsetoexternalst, GO0009612_responsetomechanical, GO0048513_animalorgandevelopme, GO0008015_bloodcirculation …]
