# Supplementary material for: GATA3 Promotes the Neural Progenitor State but Not Neurogenesis in 3D Traumatic Injury Model of Primary Human Cortical Astrocytes
Source: Front Cell Neurosci. 2019 Feb 11;13:23. doi: 10.3389/fncel.2019.00023 (PMC6380212; doi:10.3389/fncel.2019.00023)
Supplement: DATASET S5 — GO-term analyses of control cultures (EGFP-expressing and no injury) in 3D versus 2D. [file Data_Sheet_5.ZIP › SD5_3D_vs_2D/GOstats/GOstats_CC_Down.tab]

GOCCID	Pvalue	OddsRatio	ExpCount	Count	Size	Term
1	GO:1902494	4.61042817823763e-13	0.426126224030891	129.43649699443	61	1352	catalytic complex
2	GO:0044446	1.57093276644172e-12	0.700225631498875	844.113605029504	706	8817	intracellular organelle part
3	GO:0044422	3.87846397953587e-12	0.705537753069554	864.792808691336	729	9033	organelle part
4	GO:1990234	7.47723568724929e-11	0.337613964111034	72.7601610323719	27	760	transferase complex
5	GO:0044428	4.04951958759173e-10	0.676913427115071	410.041802239012	309	4283	nuclear part
6	GO:0031981	1.35569403255777e-09	0.676375459352265	376.821044504495	282	3936	nuclear lumen
7	GO:0044451	1.81473541543878e-09	0.458687637952961	102.055699553301	51	1066	nucleoplasm part
8	GO:0005654	2.42204453247307e-09	0.660866971564923	319.283075056527	232	3335	nucleoplasm
9	GO:0031974	2.88061657350125e-07	0.744993093369314	483.759333811283	396	5053	membrane-enclosed lumen
10	GO:0070013	2.88061657350125e-07	0.744993093369314	483.759333811283	396	5053	intracellular organelle lumen
11	GO:0043233	2.88061657350125e-07	0.744993093369314	483.759333811283	396	5053	organelle lumen
12	GO:0032991	5.77398563265843e-07	0.74881356320785	469.590249820769	385	4905	macromolecular complex
13	GO:0005739	1.21510542067962e-06	0.630471117354953	161.221198919098	109	1684	mitochondrion
14	GO:1990904	2.4254882547438e-06	0.507323352516118	77.1640655159102	42	806	ribonucleoprotein complex
15	GO:0030529	2.82285833959957e-06	0.509421053203158	76.8768543539403	42	803	intracellular ribonucleoprotein complex
16	GO:0016604	6.22732669984281e-06	0.501808895693344	68.8349418187834	37	719	nuclear body
17	GO:0005681	1.43108463394018e-05	0.156843656010341	17.4241438261733	3	182	spliceosomal complex
18	GO:0000785	1.569943244096e-05	0.443333018436026	48.3472122649313	23	505	chromatin
19	GO:0005929	2.18557067722946e-05	0.467956389682216	51.88948326256	26	542	cilium
20	GO:0019866	2.71819891336658e-05	0.471731085526316	51.5065350466001	26	538	organelle inner membrane
21	GO:0044429	2.81487952784884e-05	0.597493424596761	96.0242651519329	61	1003	mitochondrial part
22	GO:0005743	2.86603880182121e-05	0.446691260770536	45.9537859151823	22	480	mitochondrial inner membrane
23	GO:0016607	3.5493583383138e-05	0.390485264186406	35.7099211382562	15	373	nuclear speck
24	GO:0031967	6.63911440514539e-05	0.637147598710563	109.618926818508	74	1145	organelle envelope
25	GO:0031975	6.63911440514539e-05	0.637147598710563	109.618926818508	74	1145	envelope
26	GO:0044441	0.000104477125987992	0.448291470993711	39.6351403518447	19	414	ciliary part
27	GO:0000790	0.000107749012406472	0.400793057010325	32.5505983565874	14	340	nuclear chromatin
28	GO:0043228	0.000120234979741534	0.791520743017908	384.958694093641	325	4021	non-membrane-bounded organelle
29	GO:0043232	0.000120234979741534	0.791520743017908	384.958694093641	325	4021	intracellular non-membrane-bounded organelle
30	GO:0005730	0.00013183582885163	0.61763483570638	88.7482490486958	58	927	nucleolus
31	GO:1905368	0.000170627253893242	0	8.23338664313682	0	86	peptidase complex
32	GO:0000151	0.000254468995823971	0.394913564916179	28.3381679810291	12	296	ubiquitin ligase complex
33	GO:0005774	0.000285275287959174	0.470223648983716	37.9118733800254	19	396	vacuolar membrane
34	GO:0031090	0.000342715126638535	0.779218533019837	274.573870843214	226	2868	organelle membrane
35	GO:0005759	0.000538378251402025	0.521795961048298	43.3688854574533	24	453	mitochondrial matrix
36	GO:0044798	0.000611663599872512	0.248474374072771	14.8392433684443	4	155	nuclear transcription factor complex
37	GO:0099023	0.00077733406140209	0	6.79733083328738	0	71	tethering complex
38	GO:0005740	0.000937874183596239	0.629117647058824	69.5051011967132	46	726	mitochondrial envelope
39	GO:0090575	0.00107824248472414	0.221771903439941	12.4458170186952	3	130	RNA polymerase II transcription factor complex
40	GO:1902493	0.00109971864218895	0.104431636247198	8.71207191308664	1	91	acetyltransferase complex
41	GO:0031248	0.00109971864218895	0.104431636247198	8.71207191308664	1	91	protein acetyltransferase complex
42	GO:1905369	0.00116446467453389	0	6.41438261732752	0	67	endopeptidase complex
43	GO:0034708	0.00120460465272097	0.105611501473302	8.61633485909667	1	90	methyltransferase complex
44	GO:0000502	0.00128824831760478	0	6.31864556333756	0	66	proteasome complex
45	GO:0043234	0.00129389790601243	0.808199296180687	296.689130314896	252	3099	protein complex
46	GO:0031966	0.00179964197317814	0.640244533096927	65.4841449291347	44	684	mitochondrial membrane
47	GO:0005765	0.00183037470669808	0.511699827678328	33.2207577345172	18	347	lysosomal membrane
48	GO:0098852	0.00183037470669808	0.511699827678328	33.2207577345172	18	347	lytic vacuole membrane
49	GO:0061695	0.00218775570618993	0.45325013097822	24.8916340373904	12	260	transferase complex, transferring phosphorus-containing groups
50	GO:0000123	0.00272085944548983	0.117557636887608	7.75470137318701	1	81	histone acetyltransferase complex
51	GO:0000781	0.0027865385468618	0.349750475711773	15.9880880163238	6	167	chromosome, telomeric region
52	GO:0030880	0.00320197856127796	0.291243711620746	12.7330281806651	4	133	RNA polymerase complex
53	GO:0005829	0.00359616729636353	0.854029035837769	469.398775712789	422	4903	cytosol
54	GO:0000428	0.00370579456636687	0.29586659635213	12.5415540726852	4	131	DNA-directed RNA polymerase complex
55	GO:0031514	0.00373407477430328	0.330652313650825	14.0733469365246	5	147	motile cilium
56	GO:0045095	0.0039025328246461	0.200041718815186	9.19075718303645	2	96	keratin filament
57	GO:0071013	0.0039025328246461	0.200041718815186	9.19075718303645	2	96	catalytic step 2 spliceosome
58	GO:0035869	0.00391234311186651	0	5.26553796944797	0	55	ciliary transition zone
59	GO:0055029	0.00398548974216463	0.298233073059863	12.4458170186952	4	130	nuclear DNA-directed RNA polymerase complex
60	GO:0098796	0.00450846485073006	0.667327836398931	63.0907185793857	44	659	membrane protein complex
61	GO:0030684	0.00509152490938817	0.12888555524851	7.08454199525727	1	74	preribosome
62	GO:0043229	0.00558615995457993	0.872321348516094	1175.74676005074	1128	12281	intracellular organelle
63	GO:0043231	0.00676912001802767	0.880720167618395	1011.84492361992	963	10569	intracellular membrane-bounded organelle
64	GO:0036064	0.00695312718561712	0.273850273671001	10.1481277229361	3	106	ciliary basal body
65	GO:0005776	0.00748552288900163	0.218757544057295	8.42486075111675	2	88	autophagosome
66	GO:0044455	0.00781624380678058	0.454199899135178	18.6687255280428	9	195	mitochondrial membrane part
67	GO:0016591	0.00807921154678201	0.279307330617655	9.95665361495616	3	104	DNA-directed RNA polymerase II, holoenzyme
68	GO:0030532	0.00866148754757635	0.140479160393995	6.51011967131749	1	68	small nuclear ribonucleoprotein complex
69	GO:0035097	0.00866148754757635	0.140479160393995	6.51011967131749	1	68	histone methyltransferase complex
70	GO:0045111	0.0100778698042759	0.511822400337481	22.2109965256714	12	232	intermediate filament cytoskeleton
71	GO:0000784	0.0103291758229837	0.370046898383803	12.6372911266751	5	132	nuclear chromosome, telomeric region
72	GO:0044444	0.0105378426802616	0.888944762001757	894.184084266255	848	9340	cytoplasmic part
73	GO:0005747	0.0118731379629645	0	4.21243037555837	0	44	mitochondrial respiratory chain complex I
74	GO:0030964	0.0118731379629645	0	4.21243037555837	0	44	NADH dehydrogenase complex
75	GO:0045271	0.0118731379629645	0	4.21243037555837	0	44	respiratory chain complex I
76	GO:0098827	0.0127470096333895	0.763205853308196	97.3645839077924	77	1017	endoplasmic reticulum subcompartment
77	GO:0010494	0.0131334881833208	0	4.11669332156841	0	43	cytoplasmic stress granule
78	GO:0098573	0.013422411696688	0.151854606302873	6.03143440136767	1	63	intrinsic component of mitochondrial membrane
79	GO:0016605	0.0135605018715565	0.300235724546046	9.28649423702642	3	97	PML body
80	GO:0044437	0.0140741702450137	0.690150605509623	52.9425908564496	38	553	vacuolar part
81	GO:0005789	0.0141376739442199	0.766665765083487	96.9816356918326	77	1013	endoplasmic reticulum membrane
82	GO:0097730	0.0143310852958379	0.385331136176379	12.1586058567253	5	127	non-motile cilium
83	GO:0042645	0.0145275411020762	0	4.02095626757845	0	42	mitochondrial nucleoid
84	GO:0009295	0.0145275411020762	0	4.02095626757845	0	42	nucleoid
85	GO:0032592	0.0146430305612209	0.154353474748429	5.93569734737771	1	62	integral component of mitochondrial membrane
86	GO:0042175	0.0149241049379016	0.770911917393131	98.9921138256218	79	1034	nuclear outer membrane-endoplasmic reticulum membrane network
87	GO:0097729	0.0153228732019881	0.244461420932009	7.56322726520708	2	79	9+2 motile cilium
88	GO:0036126	0.0153228732019881	0.244461420932009	7.56322726520708	2	79	sperm flagellum
89	GO:0005882	0.0159625451347063	0.504958945414221	18.7644625820328	10	196	intermediate filament
90	GO:0097525	0.015971428215427	0.156935638808838	5.83996029338775	1	61	spliceosomal snRNP complex
91	GO:1990391	0.0177749553938303	0	3.82948215959852	0	40	DNA repair complex
92	GO:0005737	0.0179487324999055	0.896144130030353	1076.94612033309	1036	11249	cytoplasm
93	GO:0098588	0.0195094218215165	0.837131922008848	189.655103954117	164	1981	bounding membrane of organelle
94	GO:0005773	0.0203634891488163	0.748593228421555	72.2814757624221	56	755	vacuole
95	GO:0005643	0.0209329916496059	0.257919767423488	7.18027904924723	2	75	nuclear pore
96	GO:0008023	0.0245756089776157	0.171254912234739	5.36127502343793	1	56	transcription elongation factor complex
97	GO:0044454	0.0270221146607909	0.718939691377854	51.0278497766503	38	533	nuclear chromosome part
98	GO:0098798	0.028894337935027	0.480510653388103	13.7861357745547	7	144	mitochondrial protein complex
99	GO:0097731	0.0316885522455554	0.392152617397998	9.5737053989963	4	100	9+0 non-motile cilium
100	GO:0097733	0.0316885522455554	0.392152617397998	9.5737053989963	4	100	photoreceptor cell cilium
101	GO:0005761	0.0319532775158662	0.344425991865227	8.13764958914686	3	85	mitochondrial ribosome
102	GO:0000313	0.0319532775158662	0.344425991865227	8.13764958914686	3	85	organellar ribosome
103	GO:0005684	0.0325534192846552	0	3.25505983565874	0	34	U2-type spliceosomal complex
104	GO:0005694	0.0327458232729126	0.798778648974668	94.7796834500634	78	990	chromosome
105	GO:0097223	0.0327678929373582	0.546531838637527	17.4241438261733	10	182	sperm part
106	GO:0035770	0.0345880881593492	0.564992476439376	18.5729884740528	11	194	ribonucleoprotein granule
107	GO:0005768	0.035448737909524	0.788871147144627	82.4296034853582	67	861	endosome
108	GO:0031304	0.0360068986221132	0	3.15932278166878	0	33	intrinsic component of mitochondrial inner membrane
109	GO:0031305	0.0360068986221132	0	3.15932278166878	0	33	integral component of mitochondrial inner membrane
110	GO:0001772	0.0360068986221132	0	3.15932278166878	0	33	immunological synapse
111	GO:0005635	0.036541763183998	0.710735719048677	42.1243037555837	31	440	nuclear envelope
112	GO:0010008	0.036541763183998	0.710735719048677	42.1243037555837	31	440	endosome membrane
113	GO:0031984	0.0367509545176603	0.843136613743717	153.370760491921	133	1602	organelle subcompartment
114	GO:0032588	0.0393164414344047	0.357571197966503	7.85043842717697	3	82	trans-Golgi network membrane
115	GO:0044450	0.0396389608712195	0.542548216115095	15.7966139083439	9	165	microtubule organizing center part
116	GO:0000407	0.0398265121881375	0	3.06358572767882	0	32	pre-autophagosomal structure
117	GO:0005844	0.0408903403802478	0.192295477268717	4.78685269949815	1	50	polysome
118	GO:0044440	0.0435054420690833	0.734204251479916	46.1452600231622	35	482	endosomal part
119	GO:0005667	0.0437594242646785	0.673009681688375	30.0614349528484	21	314	transcription factor complex
120	GO:0031461	0.0439350419148779	0.566495413868685	16.8497215022335	10	176	cullin-RING ubiquitin ligase complex
121	GO:0030686	0.0440510524031324	0	2.96784867368885	0	31	90S preribosome
122	GO:0000421	0.0440510524031324	0	2.96784867368885	0	31	autophagosome membrane
123	GO:0032391	0.0440510524031324	0	2.96784867368885	0	31	photoreceptor connecting cilium
124	GO:0031902	0.0460341873237113	0.486774965118597	11.6799205867755	6	122	late endosome membrane
125	GO:0098800	0.0486891224139289	0.491037949233476	11.5841835327855	6	121	inner mitochondrial membrane protein complex
