# Supplementary material for: GATA3 Promotes the Neural Progenitor State but Not Neurogenesis in 3D Traumatic Injury Model of Primary Human Cortical Astrocytes
Source: Front Cell Neurosci. 2019 Feb 11;13:23. doi: 10.3389/fncel.2019.00023 (PMC6380212; doi:10.3389/fncel.2019.00023)
Supplement: DATASET S5 — GO-term analyses of control cultures (EGFP-expressing and no injury) in 3D versus 2D. [file Data_Sheet_5.ZIP › SD5_3D_vs_2D/GOstats/GOstats_CC_Up.tab]

GOCCID	Pvalue	OddsRatio	ExpCount	Count	Size	Term
1	GO:0005578	1.09056775988945e-23	3.80426967341317	34.7525505983566	101	363	proteinaceous extracellular matrix
2	GO:0031012	4.83551002239225e-21	2.93091043115036	53.3255390724094	127	557	extracellular matrix
3	GO:0005576	9.50682638499052e-12	1.44771267178354	458.676225665913	579	4791	extracellular region
4	GO:0031226	1.79591271079468e-09	1.60034357021311	159.497931947278	231	1666	intrinsic component of plasma membrane
5	GO:0005887	1.8500926925535e-09	1.61085633062461	153.657971653891	224	1605	integral component of plasma membrane
6	GO:0044421	4.89800408716952e-09	1.39545793450882	388.59670214526	486	4059	extracellular region part
7	GO:0044459	7.75906449404336e-09	1.46361474412971	250.926818507693	333	2621	plasma membrane part
8	GO:0044420	1.28786052930544e-08	3.67520381269716	11.3927094248056	33	119	extracellular matrix component
9	GO:0000940	1.11500487999889e-07	28.478286045165	1.14884464787956	9	12	condensed chromosome outer kinetochore
10	GO:0000777	9.02142315193233e-07	3.39277355178467	9.86091656096619	27	103	condensed chromosome kinetochore
11	GO:0005615	2.35184663402714e-06	1.31415267830549	367.917498483428	444	3843	extracellular space
12	GO:0000779	3.37262855468555e-06	3.03818926974665	11.1054982628357	28	116	condensed chromosome, centromeric region
13	GO:0045202	1.14556200333666e-05	1.58563593690263	80.323388297579	118	839	synapse
14	GO:0000778	1.69922044999027e-05	16.5921052631579	1.05310759388959	7	11	condensed nuclear chromosome kinetochore
15	GO:0030054	2.76200235810673e-05	1.45734423382303	116.799205867755	159	1220	cell junction
16	GO:0043194	3.73969938615003e-05	13.2728744939271	1.14884464787956	7	12	axon initial segment
17	GO:0005604	4.27231013761094e-05	2.99378229704951	8.8078089670766	22	92	basement membrane
18	GO:0000776	5.09625532912065e-05	2.54363778298205	12.7330281806651	28	133	kinetochore
19	GO:0036477	5.70723030148894e-05	1.58341565376741	66.5372525230243	98	695	somatodendritic compartment
20	GO:0044297	5.82295534450946e-05	1.69692247760031	47.8685269949815	75	500	cell body
21	GO:0044304	6.17643805440835e-05	3.51527682929914	6.03143440136767	17	63	main axon
22	GO:0043025	6.80015222752376e-05	1.74369865927539	41.7413555396239	67	436	neuronal cell body
23	GO:0005581	7.79147861945272e-05	2.94039615846339	8.52059780510671	21	89	collagen trimer
24	GO:0031262	8.37455852373723e-05	Inf	0.382948215959852	4	4	Ndc80 complex
25	GO:0000942	8.37455852373723e-05	Inf	0.382948215959852	4	4	condensed nuclear chromosome outer kinetochore
26	GO:0000780	0.000103534674190559	6.56790343414547	2.10621518777919	9	22	condensed nuclear chromosome, centromeric region
27	GO:0043235	0.000155073208007388	1.82377559099649	31.114542546738	52	325	receptor complex
28	GO:0000793	0.000167412106028925	2.03915379627056	20.679203661832	38	216	condensed chromosome
29	GO:0043204	0.000170348746456956	2.54003115264798	10.9140241548558	24	114	perikaryon
30	GO:0044456	0.000189654142774431	1.53057664351478	67.0159377929741	96	700	synapse part
31	GO:0098794	0.000287242526963451	1.67275930411804	40.5925108917443	63	424	postsynapse
32	GO:0098644	0.000304906706879476	6.32137345679012	1.91474107979926	8	20	complex of collagen trimers
33	GO:0009986	0.000323535333550616	1.49036387171005	71.4198422765124	100	746	cell surface
34	GO:0098651	0.000349596046548224	15.7847101867899	0.765896431919704	5	8	basement membrane collagen trimer
35	GO:0043230	0.000411738136234895	1.25468700603858	265.861798930127	315	2777	extracellular organelle
36	GO:0005871	0.000423661424279225	3.32459349593496	5.169800915458	14	54	kinesin complex
37	GO:0005788	0.000436359225466509	1.79002639530687	28.529642089009	47	298	endoplasmic reticulum lumen
38	GO:0097458	0.000452400618782995	1.34425996204934	135.180720233828	172	1412	neuron part
39	GO:1903561	0.000498691127435948	1.2504219123531	265.670324822147	314	2775	extracellular vesicle
40	GO:0000775	0.000606012815003588	1.99159710711551	18.2857773120829	33	191	chromosome, centromeric region
41	GO:0005876	0.000976743587526743	3.16463532598181	4.97832680747808	13	52	spindle microtubule
42	GO:0098984	0.000985133663628913	1.88556415800609	20.2962554458722	35	212	neuron to neuron synapse
43	GO:0098590	0.000987063682459735	1.38123610493553	94.6839463960735	124	989	plasma membrane region
44	GO:0033267	0.00101208882387041	1.96933333333333	17.3284067721833	31	181	axon part
45	GO:0031225	0.00101417943741923	2.05132408575032	15.1264545304142	28	158	anchored component of membrane
46	GO:0070062	0.00101797349389973	1.23445352617753	263.851320796338	309	2756	extracellular exosome
47	GO:0005593	0.00107180327288928	18.931870669746	0.574422323939778	4	6	FACIT collagen trimer
48	GO:0071944	0.0013971659871073	1.17937821877211	500.417581205537	555	5227	cell periphery
49	GO:0032279	0.00149355122967524	1.85176431089475	20.0090442839023	34	209	asymmetric synapse
50	GO:0014069	0.00190982233015855	1.83871599138775	19.5303590139525	33	204	postsynaptic density
51	GO:0097060	0.00204985664329328	1.67279816902602	28.2424309270391	44	295	synaptic membrane
52	GO:0099572	0.0020721250021611	1.82791312185063	19.6260960679424	33	205	postsynaptic specialization
53	GO:0030424	0.00223473802497597	1.5565030205054	38.964980973915	57	407	axon
54	GO:0098642	0.00231104482963259	12.6204772902232	0.670159377929741	4	7	network-forming collagen trimer
55	GO:0098645	0.00231104482963259	12.6204772902232	0.670159377929741	4	7	collagen network
56	GO:0045211	0.00278864005335133	1.75514403292181	21.5408371477417	35	225	postsynaptic membrane
57	GO:0071953	0.00325322362594641	28.3831506058857	0.382948215959852	3	4	elastic fiber
58	GO:0005886	0.00333884205920261	1.16282724651294	490.748138752551	540	5126	plasma membrane
59	GO:0043005	0.00371181958717192	1.30808351416758	106.363866982849	133	1111	neuron projection
60	GO:0008074	0.00373250879167264	5.16636889122438	1.62752991782937	6	17	guanylate cyclase complex, soluble
61	GO:0030425	0.00393308913715394	1.46401767231199	47.5813158330116	66	497	dendrite
62	GO:0022626	0.00411187376203283	2.0884243961167	10.6268129928859	20	111	cytosolic ribosome
63	GO:1902495	0.00460741903333092	1.57245445483659	31.114542546738	46	325	transmembrane transporter complex
64	GO:0044306	0.00589259057933264	1.93589826699512	12.4458170186952	22	130	neuron projection terminus
65	GO:0043679	0.0061848614774517	2	11.0097612088458	20	115	axon terminus
66	GO:1990351	0.00682398920278394	1.53330160963297	31.7847019246677	46	332	transporter complex
67	GO:0030057	0.00745735965020933	3.68398560503824	2.39342634974908	7	25	desmosome
68	GO:0031261	0.00755297225704567	14.1907097518754	0.478685269949815	3	5	DNA replication preinitiation complex
69	GO:0065010	0.00755297225704567	14.1907097518754	0.478685269949815	3	5	extracellular membrane-bounded organelle
70	GO:0016324	0.00819829065156292	1.55598490991785	27.9552197650692	41	292	apical plasma membrane
71	GO:0000794	0.00832783611261572	2.06905475753643	9.09502012904649	17	95	condensed nuclear chromosome
72	GO:0043197	0.00843001591289064	1.86630063343891	12.828765234655	22	134	dendritic spine
73	GO:0048786	0.00901692731343368	3.15837191358025	3.06358572767882	8	32	presynaptic active zone
74	GO:0043511	0.00916080899363479	Inf	0.191474107979926	2	2	inhibin complex
75	GO:0043512	0.00916080899363479	Inf	0.191474107979926	2	2	inhibin A complex
76	GO:0097125	0.00916080899363479	Inf	0.191474107979926	2	2	cyclin B1-CDK1 complex
77	GO:0005592	0.00916080899363479	Inf	0.191474107979926	2	2	collagen type XI trimer
78	GO:0005960	0.00916080899363479	Inf	0.191474107979926	2	2	glycine cleavage complex
79	GO:0035354	0.00916080899363479	Inf	0.191474107979926	2	2	Toll-like receptor 1-Toll-like receptor 2 protein complex
80	GO:0044309	0.00999713766346865	1.83333333333333	13.020239342635	22	136	neuron spine
81	GO:0001527	0.0109616790105279	6.30908391070054	0.957370539899631	4	10	microfibril
82	GO:0005605	0.0117362588896796	3.78774566473988	2.01047813378922	6	21	basal lamina
83	GO:0034705	0.0124722281288697	1.96764284396771	9.47796834500634	17	99	potassium channel complex
84	GO:0070161	0.0126158602962421	1.37538111549826	50.1662162907406	66	524	anchoring junction
85	GO:0005796	0.0137266982393137	1.94381715343048	9.5737053989963	17	100	Golgi lumen
86	GO:0031298	0.0140341412412021	9.4598961338719	0.574422323939778	3	6	replication fork protection complex
87	GO:0005587	0.0140341412412021	9.4598961338719	0.574422323939778	3	6	collagen type IV trimer
88	GO:0098793	0.0140675472233836	1.4536054531614	33.9866541664369	47	355	presynapse
89	GO:0031094	0.0159370314402197	5.40745628505444	1.05310759388959	4	11	platelet dense tubular network
90	GO:0044449	0.0161084508575808	1.59325941304761	20.0090442839023	30	209	contractile fiber part
91	GO:0034702	0.0169809481143395	1.49039765425876	27.5722715491094	39	288	ion channel complex
92	GO:0031256	0.0170921108885349	1.70655921628722	14.4562951524844	23	151	leading edge membrane
93	GO:0008076	0.0179149457423791	1.92146011186341	9.09502012904649	16	95	voltage-gated potassium channel complex
94	GO:0005911	0.0183977064434587	1.39065141241122	40.5925108917443	54	424	cell-cell junction
95	GO:0014704	0.0185242931165964	2.36920625724218	4.78685269949815	10	50	intercalated disc
96	GO:0034703	0.0193197457704361	1.56670703270938	20.2962554458722	30	212	cation channel complex
97	GO:0045177	0.0203175981155469	1.41610083114119	34.7525505983566	47	363	apical part of cell
98	GO:0030315	0.0216292685849918	2.43623128463893	4.21243037555837	9	44	T-tubule
99	GO:0022627	0.0216292685849918	2.43623128463893	4.21243037555837	9	44	cytosolic small ribosomal subunit
100	GO:0005583	0.0221243058135584	4.73123556581986	1.14884464787956	4	12	fibrillar collagen trimer
101	GO:0098643	0.0221243058135584	4.73123556581986	1.14884464787956	4	12	banded collagen fibril
102	GO:0033270	0.0221243058135584	4.73123556581986	1.14884464787956	4	12	paranode region of axon
103	GO:0043203	0.0228264635498791	7.09448932487017	0.670159377929741	3	7	axon hillock
104	GO:0005875	0.0232750064134156	1.67087047841307	14.0733469365246	22	147	microtubule associated complex
105	GO:0031982	0.0235750267120899	1.12503511385401	406.978216511333	441	4251	vesicle
106	GO:0051233	0.0246300845397303	2.76197705802969	2.96784867368885	7	31	spindle midzone
107	GO:0043292	0.024773420756622	1.51855670103093	21.5408371477417	31	225	contractile fiber
108	GO:0005912	0.0256281821481161	1.33074741408075	48.4429493189213	62	506	adherens junction
109	GO:0022625	0.0256600218608317	2.12751257024549	5.74422323939778	11	60	cytosolic large ribosomal subunit
110	GO:0000811	0.0257301967900751	18.9111880046136	0.287211161969889	2	3	GINS complex
111	GO:0044326	0.0257301967900751	18.9111880046136	0.287211161969889	2	3	dendritic spine neck
112	GO:0034673	0.0257301967900751	18.9111880046136	0.287211161969889	2	3	inhibin-betaglycan-ActRII complex
113	GO:1990769	0.0257301967900751	18.9111880046136	0.287211161969889	2	3	proximal neuron projection
114	GO:0005594	0.0257301967900751	18.9111880046136	0.287211161969889	2	3	collagen type IX trimer
115	GO:1902937	0.0257301967900751	18.9111880046136	0.287211161969889	2	3	inward rectifier potassium channel complex
116	GO:0005610	0.0257301967900751	18.9111880046136	0.287211161969889	2	3	laminin-5 complex
117	GO:0000939	0.0257301967900751	18.9111880046136	0.287211161969889	2	3	condensed chromosome inner kinetochore
118	GO:0030485	0.0257301967900751	18.9111880046136	0.287211161969889	2	3	smooth muscle contractile fiber
119	GO:0030934	0.0257301967900751	18.9111880046136	0.287211161969889	2	3	anchoring collagen complex
120	GO:0030666	0.0268467783880884	1.60474529419508	15.8923509623339	24	166	endocytic vesicle membrane
121	GO:0099081	0.0282995868318301	1.23915089726664	86.7377709149065	104	906	supramolecular polymer
122	GO:0099080	0.0290525960908335	1.23752838619881	86.8335079688965	104	907	supramolecular complex
123	GO:0005819	0.0290777631891197	1.41285323414989	30.3486461148183	41	317	spindle
124	GO:0044445	0.0294582519828867	1.48329325546777	22.6896817956212	32	237	cytosolic part
125	GO:0005614	0.0295855010900992	4.2052861175263	1.24458170186952	4	13	interstitial matrix
126	GO:0042612	0.0339588455121764	5.67524523946913	0.765896431919704	3	8	MHC class I protein complex
127	GO:0043196	0.0339588455121764	5.67524523946913	0.765896431919704	3	8	varicosity
128	GO:0043256	0.0339588455121764	5.67524523946913	0.765896431919704	3	8	laminin complex
129	GO:0031594	0.0342143169933412	2.10531736835329	5.26553796944797	10	55	neuromuscular junction
130	GO:0042995	0.0358849702195701	1.1567411115028	184.293828930679	207	1925	cell projection
131	GO:0016323	0.0388103153254805	1.48530085172635	19.8175701759224	28	207	basolateral plasma membrane
132	GO:0120025	0.0394696977246909	1.15561705533089	177.209286935422	199	1851	plasma membrane bounded cell projection
133	GO:0005884	0.0396387367829118	1.79334212261042	8.42486075111675	14	88	actin filament
134	GO:0031252	0.0397003523149768	1.35027759514939	35.4227099762863	46	370	cell leading edge
135	GO:0030175	0.0423661715259493	1.73413783818257	9.28649423702642	15	97	filopodium
136	GO:0005865	0.0443956003750773	2.95728625072213	2.01047813378922	5	21	striated muscle thin filament
137	GO:0030017	0.0446243065076324	1.48666948495737	18.3815143660729	26	192	sarcomere
138	GO:0016328	0.0471511656291726	1.97337292390885	5.55274913141786	10	58	lateral plasma membrane
139	GO:0106003	0.0473828091076507	4.72908251586844	0.861633485909667	3	9	amyloid-beta complex
140	GO:0042567	0.0482071699542037	9.45501730103806	0.382948215959852	2	4	insulin-like growth factor ternary complex
141	GO:0008282	0.0482071699542037	9.45501730103806	0.382948215959852	2	4	ATP-sensitive potassium channel complex
142	GO:0090533	0.0484555682438176	3.44026873819022	1.43605580984945	4	15	cation-transporting ATPase complex
143	GO:0033268	0.0484555682438176	3.44026873819022	1.43605580984945	4	15	node of Ranvier
144	GO:0031362	0.0484555682438176	3.44026873819022	1.43605580984945	4	15	anchored component of external side of plasma membrane
145	GO:0030139	0.0499619636306948	1.38520233196159	26.3276898472398	35	275	endocytic vesicle
