# Supplementary material for: GATA3 Promotes the Neural Progenitor State but Not Neurogenesis in 3D Traumatic Injury Model of Primary Human Cortical Astrocytes
Source: Front Cell Neurosci. 2019 Feb 11;13:23. doi: 10.3389/fncel.2019.00023 (PMC6380212; doi:10.3389/fncel.2019.00023)
Supplement: DATASET S5 — GO-term analyses of control cultures (EGFP-expressing and no injury) in 3D versus 2D. [file Data_Sheet_5.ZIP › SD5_3D_vs_2D/GOstats/GOstats_kegg_over.tab]

KEGGID	Pvalue	OddsRatio	ExpCount	Count	Size	Term
1	04974	4.60677178336667e-06	3.60290556900726	7.79701441317776	22	81	Protein digestion and absorption
2	04512	1.08147069681153e-05	3.37155814706835	8.18205216197666	22	85	ECM-receptor interaction
3	03010	9.04792499643478e-05	2.92962962962963	8.66334934797529	21	90	Ribosome
4	04360	0.000188985893769207	2.43651211323836	12.4174673987646	26	129	Axon guidance
5	00230	0.000611353263084221	2.12057131465026	15.4977693891558	29	161	Purine metabolism
6	05146	0.000855092641564146	2.39953703703704	10.1072409059712	21	105	Amoebiasis
7	05200	0.00158080652759985	1.67916193361101	31.3805765271105	48	326	Pathways in cancer
8	04510	0.00485501320747259	1.76440772580105	19.2518874399451	31	200	Focal adhesion
9	04610	0.00526058372435168	2.42539471497424	6.64190116678106	14	69	Complement and coagulation cascades
10	00760	0.00594557958496399	3.90210235718836	2.31022649279341	7	24	Nicotinate and nicotinamide metabolism
11	04270	0.006858718351635	1.99129698089957	11.1660947151682	20	116	Vascular smooth muscle contraction
12	04110	0.00699848338497667	1.94973031283711	11.936170212766	21	124	Cell cycle
13	05414	0.0110826292391981	2.06020332258864	8.66334934797529	16	90	Dilated cardiomyopathy
14	05410	0.0118061728347228	2.1004363283775	7.98953328757721	15	83	Hypertrophic cardiomyopathy (HCM)
15	05217	0.0141234576829454	2.37409090909091	5.2942690459849	11	55	Basal cell carcinoma
16	04340	0.0161021068004001	2.32088888888889	5.39052848318463	11	56	Hedgehog signaling pathway
17	04914	0.0161646788085385	2.01052468658102	8.27831159917639	15	86	Progesterone-mediated oocyte maturation
18	05219	0.0164506010111831	2.58596837944664	4.04289636238847	9	42	Bladder cancer
19	04114	0.0200126815660954	1.8242623721641	10.7810569663693	18	112	Oocyte meiosis
20	04970	0.0216670459368975	1.92790317790318	8.56708991077557	15	89	Salivary secretion
21	05412	0.0228929939216574	2.02459016393443	7.12319835277968	13	74	Arrhythmogenic right ventricular cardiomyopathy (ARVC)
22	04010	0.0234787987418932	1.48817733990148	25.7975291695264	36	268	MAPK signaling pathway
23	00250	0.0295106264000234	2.64938628158845	3.08030199039121	7	32	Alanine, aspartate and glutamate metabolism
24	04916	0.030827921005281	1.7897895304911	9.72220315717227	16	101	Melanogenesis
25	04020	0.0315709913230044	1.56955763943441	17.0379203843514	25	177	Calcium signaling pathway
26	04060	0.0316089368387105	1.45722433460076	25.5087508579272	35	265	Cytokine-cytokine receptor interaction
27	03320	0.0334627260893415	1.96306764650462	6.73816060398078	12	70	PPAR signaling pathway
28	04540	0.0438769060568598	1.77179768433882	8.56708991077557	14	89	Gap junction
29	04080	0.0440123196145466	1.4122186392004	26.1825669183253	35	272	Neuroactive ligand-receptor interaction
30	04310	0.0499815619293164	1.5489233419466	14.4389155799588	21	150	Wnt signaling pathway
