# Supplementary material for: GATA3 Promotes the Neural Progenitor State but Not Neurogenesis in 3D Traumatic Injury Model of Primary Human Cortical Astrocytes
Source: Front Cell Neurosci. 2019 Feb 11;13:23. doi: 10.3389/fncel.2019.00023 (PMC6380212; doi:10.3389/fncel.2019.00023)
Supplement: DATASET S5 — GO-term analyses of control cultures (EGFP-expressing and no injury) in 3D versus 2D. [file Data_Sheet_5.ZIP › SD5_3D_vs_2D/GOstats/GOstats_kegg_under.tab]

KEGGID	Pvalue	OddsRatio	ExpCount	Count	Size	Term
1	04740	2.6592918875907e-15	0.0454960494931425	37.156142759094	2	386	Olfactory transduction
2	04141	0.000236649268531902	0.227750705309054	15.8828071379547	4	165	Protein processing in endoplasmic reticulum
3	03040	0.000247880559550867	0.1471771019678	12.2249485243651	2	127	Spliceosome
4	04660	0.00130087482291653	0.174199210179903	10.3960192175704	2	108	T cell receptor signaling pathway
5	03015	0.00210618509667308	0.112913763066202	7.98953328757721	1	83	mRNA surveillance pathway
6	03013	0.00249430841551249	0.315425741598502	14.5351750171585	5	151	RNA transport
7	00190	0.00309322629479283	0.288319120287253	12.7062457103638	4	132	Oxidative phosphorylation
8	05110	0.00456365729724065	0	5.10175017158545	0	53	Vibrio cholerae infection
9	00983	0.00505458955874631	0	5.00549073438572	0	52	Drug metabolism - other enzymes
10	03018	0.00626534551589039	0.132576530612245	6.83442004118051	1	71	RNA degradation
11	04142	0.00694749853744386	0.316101213767282	11.6473919011668	4	121	Lysosome
12	05012	0.0107861166534448	0.369928057553957	12.5137268359643	5	130	Parkinson's disease
13	03050	0.0114387346757405	0	4.23541523678792	0	44	Proteasome
14	00970	0.0155329660515642	0	3.94663692518874	0	41	Aminoacyl-tRNA biosynthesis
15	05010	0.0156238506489413	0.464749166922561	16.0753260123542	8	167	Alzheimer's disease
16	05220	0.0232492923847229	0.261835773136133	7.02693891557996	2	73	Chronic myeloid leukemia
17	05100	0.0293469460276308	0.273545196253815	6.73816060398078	2	70	Bacterial invasion of epithelial cells
18	01100	0.0327992656687465	0.8001595548912	108.67690459849	92	1129	Metabolic pathways
19	05120	0.0342213726380762	0.281942863338212	6.54564172958133	2	68	Epithelial cell signaling in Helicobacter pylori infection
20	03410	0.0350943569064042	0	3.17656142759094	0	33	Base excision repair
21	00040	0.0388551848384945	0	3.08030199039121	0	32	Pentose and glucuronate interconversions
22	04120	0.044244901930659	0.507290726534296	12.9950240219629	7	135	Ubiquitin mediated proteolysis
