# Supplementary material for: GATA3 Promotes the Neural Progenitor State but Not Neurogenesis in 3D Traumatic Injury Model of Primary Human Cortical Astrocytes
Source: Front Cell Neurosci. 2019 Feb 11;13:23. doi: 10.3389/fncel.2019.00023 (PMC6380212; doi:10.3389/fncel.2019.00023)
Supplement: DATASET S5 — GO-term analyses of control cultures (EGFP-expressing and no injury) in 3D versus 2D. [file Data_Sheet_5.ZIP › SD5_3D_vs_2D/GOstats/GOstats_keggGenes.xlsx]

## Sheet: hsa04974
geneIds

## Sheet: hsa04512
geneIds

## Sheet: hsa03010
geneIds

## Sheet: hsa04360
geneIds

## Sheet: hsa00230
geneIds

## Sheet: hsa05146
geneIds

## Sheet: hsa05200
geneIds

## Sheet: hsa04510
geneIds

## Sheet: hsa04610
geneIds

## Sheet: hsa00760
geneIds

[truncated: 20 more sheets: hsa04270, hsa04110, hsa05414, hsa05410, hsa05217, hsa04340, hsa04914, hsa05219, hsa04114, hsa04970, hsa05412, hsa04010, hsa00250, hsa04916, hsa04020, hsa04060, hsa03320, hsa04540, hsa04080, hsa04310]
