# Supplementary material for: GATA3 Promotes the Neural Progenitor State but Not Neurogenesis in 3D Traumatic Injury Model of Primary Human Cortical Astrocytes
Source: Front Cell Neurosci. 2019 Feb 11;13:23. doi: 10.3389/fncel.2019.00023 (PMC6380212; doi:10.3389/fncel.2019.00023)
Supplement: DATASET S5 — GO-term analyses of control cultures (EGFP-expressing and no injury) in 3D versus 2D. [file Data_Sheet_5.ZIP › SD5_3D_vs_2D/GOstats/GOstats_MF_Down.tab]

GOMFID	Pvalue	OddsRatio	ExpCount	Count	Size	Term
1	GO:0004984	4.08425095530666e-16	0.0240093616980404	36.8358314230294	1	384	olfactory receptor activity
2	GO:0003723	1.80493536389136e-15	0.443644850724497	170.749426908834	85	1780	RNA binding
3	GO:0140098	3.49877952224639e-07	0.266327224796973	34.3417386704285	10	358	catalytic activity, acting on RNA
4	GO:0003729	2.54035638493193e-06	0.302930564530449	33.3824722271204	11	348	mRNA binding
5	GO:1903231	2.92683097286262e-06	0.0610235510513218	14.7727032269441	1	154	mRNA binding involved in posttranscriptional gene silencing
6	GO:0008234	5.32210158904354e-06	0.147242415430842	18.5138423558455	3	193	cysteine-type peptidase activity
7	GO:0019783	3.46013513612237e-05	0.0736420822933614	12.2786104743432	1	128	ubiquitin-like protein-specific protease activity
8	GO:0036459	8.06511236755961e-05	0.0793056147315258	11.4152706753659	1	119	thiol-dependent ubiquitinyl hydrolase activity
9	GO:0043021	0.000141361062445537	0.0835869755627573	10.8397108093811	1	113	ribonucleoprotein complex binding
10	GO:0005549	0.000226806701482477	0	7.96191147945689	0	83	odorant binding
11	GO:0003727	0.000307401774274865	0	7.67413154646447	0	80	single-stranded RNA binding
12	GO:0101005	0.000506570222831039	0.15870853696579	11.5111973196967	2	120	ubiquitinyl hydrolase activity
13	GO:0016747	0.000767651980709803	0.357602470125156	20.8160818197849	8	217	transferase activity, transferring acyl groups other than amino-acyl groups
14	GO:0042393	0.00102853102156027	0.344411336032389	18.8975489331688	7	197	histone binding
15	GO:0003713	0.00103922800325284	0.455063462871959	28.8739199435726	14	301	transcription coactivator activity
16	GO:0019787	0.00138144083659994	0.558885702863684	44.0303297478399	26	459	ubiquitin-like protein transferase activity
17	GO:0140030	0.00156864719709745	0.230338435528183	11.9908305413507	3	125	modification-dependent protein binding
18	GO:0003712	0.00157857131195689	0.592788844621514	51.2248280726503	32	534	transcription cofactor activity
19	GO:0008135	0.00204147466108144	0.113006286334793	8.05783812378769	1	84	translation factor activity, RNA binding
20	GO:0061659	0.00213062281718394	0.422917910406124	22.1590548404162	10	231	ubiquitin-like protein ligase activity
21	GO:0140101	0.00215044196052919	0.238208945906296	11.6071239640275	3	121	catalytic activity, acting on a tRNA
22	GO:0061630	0.00287258965935817	0.432850390464447	21.6794216187621	10	226	ubiquitin protein ligase activity
23	GO:0016746	0.00314503990935715	0.465345013062855	24.2694410156939	12	253	transferase activity, transferring acyl groups
24	GO:0004843	0.00320626758244533	0.120289581662972	7.57820490213366	1	79	thiol-dependent ubiquitin-specific protease activity
25	GO:0016765	0.00349321055425946	0	5.37189208252513	0	56	transferase activity, transferring alkyl or aryl (other than methyl) groups
26	GO:0035091	0.00385560801512459	0.443253604174824	21.1997883971081	10	221	phosphatidylinositol binding
27	GO:0004842	0.00387603097664477	0.591146007350485	41.8240169282314	26	436	ubiquitin-protein transferase activity
28	GO:0016740	0.0044616953696532	0.812166855304511	228.785046728972	194	2385	transferase activity
29	GO:0043022	0.00473210107481492	0	5.08411214953271	0	53	ribosome binding
30	GO:0004930	0.00479471056377039	0.702096817747325	79.1394815729148	58	825	G-protein coupled receptor activity
31	GO:0000989	0.00609647515210329	0.664976669059584	57.5559865984835	40	600	transcription factor activity, transcription factor binding
32	GO:0051082	0.00633505206551283	0.270523445247202	10.2641509433962	3	107	unfolded protein binding
33	GO:0008408	0.0064100102608364	0	4.79633221654029	0	50	3'-5' exonuclease activity
34	GO:0000988	0.00708779189578905	0.673291231430766	58.32339975313	41	608	transcription factor activity, protein binding
35	GO:0016407	0.00993830473089871	0.28719885744353	9.68859107741139	3	101	acetyltransferase activity
36	GO:0032182	0.0101667367415081	0.228924135867126	8.05783812378769	2	84	ubiquitin-like protein binding
37	GO:0004197	0.0110117589401308	0.231765507839127	7.96191147945689	2	83	cysteine-type endopeptidase activity
38	GO:0034212	0.0111333009942751	0.146737047823421	6.23523188150238	1	65	peptide N-acetyltransferase activity
39	GO:0003730	0.0111333009942751	0.146737047823421	6.23523188150238	1	65	mRNA 3'-UTR binding
40	GO:0008565	0.0115258123427906	0.293220534069982	9.49673778874978	3	99	protein transporter activity
41	GO:0003824	0.0120485822248045	0.880448556599024	551.290424969141	510	5747	catalytic activity
42	GO:0004812	0.0130109104004268	0	4.12484570622465	0	43	aminoacyl-tRNA ligase activity
43	GO:0045296	0.0138447870167417	0.588621415758962	29.161699876565	18	304	cadherin binding
44	GO:0003684	0.0144735375469635	0.153983777427104	5.94745194850996	1	62	damaged DNA binding
45	GO:0015197	0.0160335538745323	0.354063325761439	10.5519308763886	4	110	peptide transporter activity
46	GO:0070491	0.0172229016542122	0.159224350247846	5.75559865984835	1	60	repressing transcription factor binding
47	GO:0008173	0.0172229016542122	0.159224350247846	5.75559865984835	1	60	RNA methyltransferase activity
48	GO:0003954	0.0176210051002943	0	3.83706577323223	0	40	NADH dehydrogenase activity
49	GO:0003755	0.0194954334879674	0	3.74113912890143	0	39	peptidyl-prolyl cis-trans isomerase activity
50	GO:0017069	0.0215691183900311	0	3.64521248457062	0	38	snRNA binding
51	GO:0008137	0.0215691183900311	0	3.64521248457062	0	38	NADH dehydrogenase (ubiquinone) activity
52	GO:0032451	0.0215691183900311	0	3.64521248457062	0	38	demethylase activity
53	GO:0050136	0.0215691183900311	0	3.64521248457062	0	38	NADH dehydrogenase (quinone) activity
54	GO:0061733	0.0223203320365311	0.167787071910309	5.46781872685593	1	57	peptide-lysine-N-acetyltransferase activity
55	GO:0031072	0.0224665637146272	0.371712846960372	10.0722976547346	4	105	heat shock protein binding
56	GO:0140034	0.0243239230020528	0.170848893595675	5.37189208252513	1	56	methylation-dependent protein binding
57	GO:0035064	0.0243239230020528	0.170848893595675	5.37189208252513	1	56	methylated histone binding
58	GO:0001098	0.0243239230020528	0.170848893595675	5.37189208252513	1	56	basal transcription machinery binding
59	GO:0001099	0.0243239230020528	0.170848893595675	5.37189208252513	1	56	basal RNA polymerase II transcription machinery binding
60	GO:0042162	0.0264011732383147	0	3.45335919590901	0	36	telomeric DNA binding
61	GO:0008200	0.0264011732383147	0	3.45335919590901	0	36	ion channel inhibitor activity
62	GO:0004402	0.0265010090268658	0.174024116084202	5.27596543819432	1	55	histone acetyltransferase activity
63	GO:0044212	0.0277214933117766	0.775436397464674	81.1539411038618	65	846	transcription regulatory region DNA binding
64	GO:0016410	0.029271874190626	0.387142531472428	9.68859107741139	4	101	N-acyltransferase activity
65	GO:0043565	0.0292803119191256	0.798252125792955	99.5718568153765	82	1038	sequence-specific DNA binding
66	GO:0004532	0.032314926871122	0	3.2615059072474	0	34	exoribonuclease activity
67	GO:0034061	0.032314926871122	0	3.2615059072474	0	34	DNA polymerase activity
68	GO:0008080	0.0338273583029424	0.347861673828525	8.05783812378769	3	84	N-acetyltransferase activity
69	GO:0017112	0.0342208822958926	0.184296894723555	4.9881855052019	1	52	Rab guanyl-nucleotide exchange factor activity
70	GO:0001067	0.0342519918443377	0.785748888008103	81.4417210368542	66	849	regulatory region nucleic acid binding
71	GO:0000975	0.035100354112732	0.786807576603855	81.3457943925234	66	848	regulatory region DNA binding
72	GO:0017137	0.0354854491517724	0.551642851961993	17.2667959795451	10	180	Rab GTPase binding
73	GO:0001104	0.0355804547970359	0.399576559151027	9.40081114441897	4	98	RNA polymerase II transcription cofactor activity
74	GO:0008757	0.0364421100853243	0.517615084083574	14.6767765826133	8	153	S-adenosylmethionine-dependent methyltransferase activity
75	GO:0016896	0.039552346042256	0	3.06965261858579	0	32	exoribonuclease activity, producing 5'-phosphomonoesters
76	GO:0070035	0.0404581976992594	0.408316419185984	9.20895785575736	4	96	purine NTP-dependent helicase activity
77	GO:0008026	0.0404581976992594	0.408316419185984	9.20895785575736	4	96	ATP-dependent helicase activity
78	GO:0004540	0.0404581976992594	0.408316419185984	9.20895785575736	4	96	ribonuclease activity
79	GO:0043175	0.0405253792462427	0.191844242295324	4.79633221654029	1	50	RNA polymerase core enzyme binding
80	GO:0003743	0.0405253792462427	0.191844242295324	4.79633221654029	1	50	translation initiation factor activity
81	GO:0016796	0.0405253792462427	0.191844242295324	4.79633221654029	1	50	exonuclease activity, active with either ribo- or deoxyribonucleic acids and producing 5'-phosphomonoesters
82	GO:0043130	0.041092830669233	0.293654141104294	6.33115852583319	2	66	ubiquitin binding
83	GO:0015301	0.0437575205530679	0	2.97372597425498	0	31	anion:anion antiporter activity
84	GO:0070063	0.0442808469487852	0.298334794040315	6.23523188150238	2	65	RNA polymerase binding
85	GO:0070011	0.0464982349503083	0.766196195318664	58.2274731087992	46	607	peptidase activity, acting on L-amino acid peptides
86	GO:1901981	0.0466092707897038	0.513322115384615	12.9500969846588	7	135	phosphatidylinositol phosphate binding
87	GO:0005487	0.048409482871002	0	2.87779932992418	0	30	nucleocytoplasmic transporter activity
88	GO:0000175	0.048409482871002	0	2.87779932992418	0	30	3'-5'-exoribonuclease activity
89	GO:0097718	0.048409482871002	0	2.87779932992418	0	30	disordered domain specific binding
90	GO:1901682	0.048409482871002	0	2.87779932992418	0	30	sulfur compound transmembrane transporter activity
91	GO:0031625	0.0491562271778592	0.674036453219558	28.5861400105801	20	298	ubiquitin protein ligase binding
