# Supplementary material for: GATA3 Promotes the Neural Progenitor State but Not Neurogenesis in 3D Traumatic Injury Model of Primary Human Cortical Astrocytes
Source: Front Cell Neurosci. 2019 Feb 11;13:23. doi: 10.3389/fncel.2019.00023 (PMC6380212; doi:10.3389/fncel.2019.00023)
Supplement: DATASET S5 — GO-term analyses of control cultures (EGFP-expressing and no injury) in 3D versus 2D. [file Data_Sheet_5.ZIP › SD5_3D_vs_2D/GOstats/GOstats_MF_Down_genes.xlsx]

## Sheet: GO0043169_cationbinding
geneIds

## Sheet: GO0046872_metalionbinding
geneIds

## Sheet: GO0005539_glycosaminoglycanbin
geneIds

## Sheet: GO0005102_receptorbinding
geneIds

## Sheet: GO0005201_extracellularmatrixs
geneIds

## Sheet: GO0005509_calciumionbinding
geneIds

## Sheet: GO0008083_growthfactoractivity
geneIds

## Sheet: GO0004714_transmembranerecepto
geneIds

## Sheet: GO0048018_receptorligandactivi
geneIds

## Sheet: GO0019838_growthfactorbinding
geneIds

[truncated: 193 more sheets: GO0050840_extracellularmatrixb, GO0030414_peptidaseinhibitorac, GO0008201_heparinbinding, GO0005003_ephrinreceptoractivi, GO0097367_carbohydratederivati, GO0003700_DNAbindingtranscript, GO0043394_proteoglycanbinding, GO0004713_proteintyrosinekinas, GO0043395_heparansulfateproteo, GO0030020_extracellularmatrixs, GO0017147_Wnt-proteinbinding, GO0005518_collagenbinding, GO0005540_hyaluronicacidbindin, GO0098772_molecularfunctionreg, GO0004551_nucleotidediphosphat, GO0005004_GPI-linkedephrinrece, GO0008046_axonguidancereceptor, GO0004866_endopeptidaseinhibit, GO0086080_proteinbindinginvolv, GO0003777_microtubulemotoracti …]
