# Supplementary material for: GATA3 Promotes the Neural Progenitor State but Not Neurogenesis in 3D Traumatic Injury Model of Primary Human Cortical Astrocytes
Source: Front Cell Neurosci. 2019 Feb 11;13:23. doi: 10.3389/fncel.2019.00023 (PMC6380212; doi:10.3389/fncel.2019.00023)
Supplement: DATASET S5 — GO-term analyses of control cultures (EGFP-expressing and no injury) in 3D versus 2D. [file Data_Sheet_5.ZIP › SD5_3D_vs_2D/GOstats/GOstats_MF_Up.tab]

GOMFID	Pvalue	OddsRatio	ExpCount	Count	Size	Term
1	GO:0043167	2.61190173066987e-17	1.5609886280083	582.08287779933	739	6068	ion binding
2	GO:0043169	2.48327612684003e-16	1.59368719974959	399.534473637806	538	4165	cation binding
3	GO:0046872	1.25971013433069e-15	1.58053742509256	390.901075648034	525	4075	metal ion binding
4	GO:0005539	4.54045757268373e-11	3.21342621912603	20.3364485981308	53	212	glycosaminoglycan binding
5	GO:0005102	2.27565016190031e-10	1.67865830877164	142.930700052901	215	1490	receptor binding
6	GO:0005201	6.97470317395223e-09	4.77241594022416	7.48227825780286	26	78	extracellular matrix structural constituent
7	GO:0019199	4.40678868555286e-08	4.41557768097905	7.57820490213366	25	79	transmembrane receptor protein kinase activity
8	GO:0005509	5.11061535191595e-08	1.85291842104055	65.3260447892788	109	681	calcium ion binding
9	GO:0008083	1.78511127851864e-07	2.90955081555834	15.6360430259214	38	163	growth factor activity
10	GO:1901681	5.92377462027661e-07	2.43571318953022	22.254981484747	47	232	sulfur compound binding
11	GO:0004714	6.87304274991316e-07	4.53119461183977	5.94745194850996	20	62	transmembrane receptor protein tyrosine kinase activity
12	GO:0048018	9.85387133096769e-07	1.93860937691272	43.5506965261859	76	454	receptor ligand activity
13	GO:0019838	1.4096529671312e-06	2.98892737493612	12.4704637630048	31	130	growth factor binding
14	GO:0030545	5.99059775326213e-06	1.82181280959416	46.42849585611	77	484	receptor regulator activity
15	GO:0050840	1.3220512554783e-05	4.34115983026874	4.8922588608711	16	51	extracellular matrix binding
16	GO:0030414	1.81816934646984e-05	2.37013222711952	17.3627226238759	36	181	peptidase inhibitor activity
17	GO:0008201	1.8416618341816e-05	2.47882288635121	15.3482630929289	33	160	heparin binding
18	GO:0005003	2.54670416102122e-05	8.52365988909427	1.82260624228531	9	19	ephrin receptor activity
19	GO:0097367	2.56946600721517e-05	1.35188471399741	206.338211955563	260	2151	carbohydrate derivative binding
20	GO:0003700	2.68157353022526e-05	1.4565418241032	118.565332392876	161	1236	DNA binding transcription factor activity
21	GO:0043394	3.02619394431341e-05	4.93213094502779	3.64521248457062	13	38	proteoglycan binding
22	GO:0004713	3.43871233423313e-05	2.31899655604258	17.1708693352142	35	179	protein tyrosine kinase activity
23	GO:0043395	4.23642136529801e-05	7.74827760040329	1.91853288661612	9	20	heparan sulfate proteoglycan binding
24	GO:0030020	4.46026288222467e-05	47.2649047326368	0.575559865984835	5	6	extracellular matrix structural constituent conferring tensile strength
25	GO:0017147	8.44780601282342e-05	5.21193707587909	2.97372597425498	11	31	Wnt-protein binding
26	GO:0005518	9.68054458784408e-05	3.3625	6.23523188150238	17	65	collagen binding
27	GO:0005540	0.000105053616373395	6.55538177164795	2.11038617527773	9	22	hyaluronic acid binding
28	GO:0098772	0.00012962931096481	1.34099020602835	173.051666372774	218	1804	molecular function regulator
29	GO:0004551	0.000137980572204122	9.46092307692308	1.34297302063128	7	14	nucleotide diphosphatase activity
30	GO:0005004	0.000143694766441948	23.6309157959435	0.671486510315641	5	7	GPI-linked ephrin receptor activity
31	GO:0008046	0.000143694766441948	23.6309157959435	0.671486510315641	5	7	axon guidance receptor activity
32	GO:0061135	0.00016563067176453	2.16854499579479	17.0749426908834	33	178	endopeptidase regulator activity
33	GO:0061134	0.000190944132356415	2.02461745512151	20.8160818197849	38	217	peptidase regulator activity
34	GO:0004866	0.000193103601262418	2.17728571428571	16.4993828248986	32	172	endopeptidase inhibitor activity
35	GO:0086080	0.000233190223845539	11.3476014760148	1.05519308763886	6	11	protein binding involved in heterotypic cell-cell adhesion
36	GO:0003777	0.000261834070869469	2.81911616553007	7.96191147945689	19	83	microtubule motor activity
37	GO:0003677	0.000264066655015395	1.28057724897276	235.69176512079	284	2457	DNA binding
38	GO:0043168	0.000321516834256665	1.26567528143333	257.754893316875	307	2687	anion binding
39	GO:0005005	0.000352788927153338	15.7529194837124	0.767413154646447	5	8	transmembrane-ephrin receptor activity
40	GO:1902282	0.000352788927153338	15.7529194837124	0.767413154646447	5	8	voltage-gated potassium channel activity involved in ventricular cardiac muscle cell action potential repolarization
41	GO:0004115	0.00038701895706416	7.35753846153846	1.53482630929289	7	16	3',5'-cyclic-AMP phosphodiesterase activity
42	GO:0086008	0.000428518416130217	9.45571955719557	1.15111973196967	6	12	voltage-gated potassium channel activity involved in cardiac muscle cell action potential repolarization
43	GO:0005242	0.000457241950447458	5.823417961349	2.01445953094692	8	21	inward rectifier potassium channel activity
44	GO:0042813	0.000457241950447458	5.823417961349	2.01445953094692	8	21	Wnt-activated receptor activity
45	GO:0038024	0.000565175563823437	2.91869763899467	6.5230118144948	16	68	cargo receptor activity
46	GO:0031406	0.000605209737115268	2.01721854304636	17.5545759125375	32	183	carboxylic acid binding
47	GO:0005044	0.000665516749904986	3.32991669866284	4.79633221654029	13	50	scavenger receptor activity
48	GO:0043177	0.000666703140589346	2.00381578947368	17.6505025568683	32	184	organic acid binding
49	GO:0005488	0.000842419495806808	1.28050507185123	1394.86933521425	1437	14541	binding
50	GO:0047086	0.000881242835570985	Inf	0.287779932992418	3	3	ketosteroid monooxygenase activity
51	GO:0001730	0.000881242835570985	Inf	0.287779932992418	3	3	2'-5'-oligoadenylate synthetase activity
52	GO:0018636	0.000881242835570985	Inf	0.287779932992418	3	3	phenanthrene 9,10-monooxygenase activity
53	GO:0048403	0.000881242835570985	Inf	0.287779932992418	3	3	brain-derived neurotrophic factor binding
54	GO:0004857	0.00102614928954055	1.62049319727891	37.6991712220067	57	393	enzyme inhibitor activity
55	GO:0086083	0.00107977460947228	18.8931203931204	0.575559865984835	4	6	cell adhesive protein binding involved in bundle of His cell-Purkinje myocyte communication
56	GO:0099094	0.00132063991698015	2.5593984962406	7.67413154646447	17	80	ligand-gated cation channel activity
57	GO:0032403	0.00153060475593414	1.4066091954023	76.5494621759831	102	798	protein complex binding
58	GO:0004114	0.00171565497694313	4.45204288611997	2.39816610827015	8	25	3',5'-cyclic-nucleotide phosphodiesterase activity
59	GO:0004672	0.00175454363761373	1.44957050073329	61.2971257273849	84	639	protein kinase activity
60	GO:0008191	0.00180240025790578	6.30258302583026	1.43889966496209	6	15	metalloendopeptidase inhibitor activity
61	GO:0051015	0.00181375125356387	1.98895892197348	14.9645565156057	27	156	actin filament binding
62	GO:0001664	0.00185879873520867	1.73149840109639	24.9409275260095	40	260	G-protein coupled receptor binding
63	GO:0015175	0.00192505666580079	3.87136615694841	2.97372597425498	9	31	neutral amino acid transmembrane transporter activity
64	GO:0008092	0.00219876467330358	1.37474675745107	82.6887674131547	108	862	cytoskeletal protein binding
65	GO:0004112	0.00227228985137832	4.20443349753695	2.49409275260095	8	26	cyclic-nucleotide phosphodiesterase activity
66	GO:0004908	0.00232788106684606	12.5945945945946	0.671486510315641	4	7	interleukin-1 receptor activity
67	GO:0005112	0.00256164078036798	4.72830769230769	2.01445953094692	7	21	Notch binding
68	GO:0001968	0.00296117925279253	3.98288825512056	2.59001939693176	8	27	fibronectin binding
69	GO:0047115	0.00327178887682625	28.3241252302026	0.383706577323223	3	4	trans-1,2-dihydrobenzene-1,2-diol dehydrogenase activity
70	GO:0005249	0.00328983713281969	2.24589121502641	9.01710456709575	18	94	voltage-gated potassium channel activity
71	GO:0038191	0.0035928042600606	6.74949512687681	1.15111973196967	5	12	neuropilin binding
72	GO:0004383	0.00376870279667969	5.1559879235156	1.6307529536237	6	17	guanylate cyclase activity
73	GO:0022836	0.00433940848140279	1.57067242238087	31.8476459178275	47	332	gated channel activity
74	GO:0005244	0.00436989396951824	1.76399480863383	18.9934755774996	31	198	voltage-gated ion channel activity
75	GO:0022832	0.00436989396951824	1.76399480863383	18.9934755774996	31	198	voltage-gated channel activity
76	GO:0042803	0.00464428954803306	1.35780044573976	74.9187092223594	97	781	protein homodimerization activity
77	GO:0043236	0.00481648527448167	3.60309641097818	2.78187268559337	8	29	laminin binding
78	GO:0008081	0.00546672509963128	2.1773826458037	8.72932463410333	17	91	phosphoric diester hydrolase activity
79	GO:0005267	0.00548290648514158	1.95058919138562	12.374537118674	22	129	potassium channel activity
80	GO:0008017	0.00567478478518812	1.69520815374474	20.9120084641157	33	218	microtubule binding
81	GO:0005160	0.00581570707143961	2.73991038670087	4.70040557220949	11	49	transforming growth factor beta receptor binding
82	GO:0015171	0.00589279651849901	2.29202824824945	7.38635161347205	15	77	amino acid transmembrane transporter activity
83	GO:0015079	0.0061850248115975	1.81474800380924	15.5401163815905	26	162	potassium ion transmembrane transporter activity
84	GO:0008144	0.00646721851640086	2.08074168102276	9.59266443308059	18	100	drug binding
85	GO:0008237	0.00652348409882715	1.74304113331807	17.9382824898607	29	187	metallopeptidase activity
86	GO:0140110	0.00676526170487392	1.23788720046756	153.290777640628	182	1598	transcription regulator activity
87	GO:0001965	0.0069917928968782	4.36219131422083	1.82260624228531	6	19	G-protein alpha-subunit binding
88	GO:0060089	0.00699308218647754	1.23592756817344	154.345970728267	183	1609	molecular transducer activity
89	GO:0005024	0.00716057902431519	7.55577395577396	0.863339798977253	4	9	transforming growth factor beta-activated receptor activity
90	GO:0019955	0.00718284863710077	2.05553813768084	9.68859107741139	18	101	cytokine binding
91	GO:0035529	0.00759498225850722	14.1611418047882	0.479633221654029	3	5	NADH pyrophosphatase activity
92	GO:0004528	0.00759498225850722	14.1611418047882	0.479633221654029	3	5	phosphodiesterase I activity
93	GO:0004867	0.00847668056381768	2.06518218623482	9.11303121142656	17	95	serine-type endopeptidase inhibitor activity
94	GO:0030247	0.00919105792251404	4.05034264628361	1.91853288661612	6	20	polysaccharide binding
95	GO:0001871	0.00919105792251404	4.05034264628361	1.91853288661612	6	20	pattern binding
96	GO:0004146	0.00919682323674725	Inf	0.191853288661612	2	2	dihydrofolate reductase activity
97	GO:0008294	0.00919682323674725	Inf	0.191853288661612	2	2	calcium- and calmodulin-responsive adenylate cyclase activity
98	GO:0003875	0.00919682323674725	Inf	0.191853288661612	2	2	ADP-ribosylarginine hydrolase activity
99	GO:0038025	0.00919682323674725	Inf	0.191853288661612	2	2	reelin receptor activity
100	GO:0031750	0.00919682323674725	Inf	0.191853288661612	2	2	D3 dopamine receptor binding
101	GO:0031711	0.00919682323674725	Inf	0.191853288661612	2	2	bradykinin receptor binding
102	GO:0022843	0.00937494592515731	1.84629253009399	12.9500969846588	22	135	voltage-gated cation channel activity
103	GO:0005261	0.010311405918062	1.5145164673799	30.0250396755422	43	313	cation channel activity
104	GO:0030553	0.0106746748805385	4.72372464658881	1.43889966496209	5	15	cGMP binding
105	GO:0047555	0.0106746748805385	4.72372464658881	1.43889966496209	5	15	3',5'-cyclic-GMP phosphodiesterase activity
106	GO:0005391	0.0110365976423577	6.2960687960688	0.959266443308059	4	10	sodium:potassium-exchanging ATPase activity
107	GO:0015467	0.0110365976423577	6.2960687960688	0.959266443308059	4	10	G-protein activated inward rectifier potassium channel activity
108	GO:0047429	0.0110365976423577	6.2960687960688	0.959266443308059	4	10	nucleoside-triphosphate diphosphatase activity
109	GO:0043121	0.0110365976423577	6.2960687960688	0.959266443308059	4	10	neurotrophin binding
110	GO:0071723	0.0110365976423577	6.2960687960688	0.959266443308059	4	10	lipopeptide binding
111	GO:0015643	0.0110365976423577	6.2960687960688	0.959266443308059	4	10	toxic substance binding
112	GO:0036122	0.0110365976423577	6.2960687960688	0.959266443308059	4	10	BMP binding
113	GO:0008574	0.0117529765630134	3.30852307692308	2.59001939693176	7	27	ATP-dependent microtubule motor activity, plus-end-directed
114	GO:0016638	0.0118428247793725	3.78007380073801	2.01445953094692	6	21	oxidoreductase activity, acting on the CH-NH2 group of donors
115	GO:0004872	0.0120349610226969	1.21863223232099	150.02927173338	176	1564	receptor activity
116	GO:0015276	0.0130346514213679	1.78270425226947	13.333803561982	22	139	ligand-gated ion channel activity
117	GO:0022834	0.0130346514213679	1.78270425226947	13.333803561982	22	139	ligand-gated channel activity
118	GO:0016709	0.0132603319428791	2.90924592648731	3.2615059072474	8	34	oxidoreductase activity, acting on paired donors, with incorporation or reduction of molecular oxygen, NAD(P)H as one donor, and incorporation of one atom of oxygen
119	GO:0016814	0.0132603319428791	2.90924592648731	3.2615059072474	8	34	hydrolase activity, acting on carbon-nitrogen (but not peptide) bonds, in cyclic amidines
120	GO:0070097	0.0141101899075421	9.44014732965009	0.575559865984835	3	6	delta-catenin binding
121	GO:0010997	0.0141101899075421	9.44014732965009	0.575559865984835	3	6	anaphase-promoting complex binding
122	GO:0016849	0.0149902178171705	3.54358856088561	2.11038617527773	6	22	phosphorus-oxygen lyase activity
123	GO:0009975	0.0149902178171705	3.54358856088561	2.11038617527773	6	22	cyclase activity
124	GO:0008556	0.0160435952522253	5.3962793962794	1.05519308763886	4	11	potassium-transporting ATPase activity
125	GO:0048407	0.0160435952522253	5.3962793962794	1.05519308763886	4	11	platelet-derived growth factor binding
126	GO:0032559	0.0164639751291141	1.21034559149313	143.889966496209	168	1500	adenyl ribonucleotide binding
127	GO:0004497	0.016565336909071	1.94249809596344	9.01710456709575	16	94	monooxygenase activity
128	GO:0016773	0.0170942660497768	1.28954745694834	74.1512960677129	92	773	phosphotransferase activity, alcohol group as acceptor
129	GO:0005125	0.017977627991245	1.56478995840366	21.0079351084465	31	219	cytokine activity
130	GO:0003774	0.0180257279045066	1.74571204547682	12.9500969846588	21	135	motor activity
131	GO:0017134	0.0186735285961188	3.33492511395702	2.20631281960853	6	23	fibroblast growth factor binding
132	GO:0016646	0.0187185185259408	3.9359250153657	1.6307529536237	5	17	oxidoreductase activity, acting on the CH-NH group of donors, NAD or NADP as acceptor
133	GO:0004675	0.0187185185259408	3.9359250153657	1.6307529536237	5	17	transmembrane receptor protein serine/threonine kinase activity
134	GO:0042562	0.0195584388861041	2.14227812718379	6.23523188150238	12	65	hormone binding
135	GO:0005179	0.019946681145523	1.78205545291045	11.5111973196967	19	120	hormone activity
136	GO:0030554	0.0205517937112018	1.20047152524981	144.849232939517	168	1510	adenyl nucleotide binding
137	GO:0042802	0.0215951306399862	1.19249248845412	154.441897372597	178	1610	identical protein binding
138	GO:0030234	0.0217531846855988	1.23966762529912	97.7492505730912	117	1019	enzyme regulator activity
139	GO:0046934	0.0218859668360509	2.10246913580247	6.33115852583319	12	66	phosphatidylinositol-4,5-bisphosphate 3-kinase activity
140	GO:0005165	0.0222689907483075	4.72143734643735	1.15111973196967	4	12	neurotrophin receptor binding
141	GO:0031994	0.0222689907483075	4.72143734643735	1.15111973196967	4	12	insulin-like growth factor I binding
142	GO:0005198	0.0223637655008976	1.28869629034598	66.8608710985717	83	697	structural molecule activity
143	GO:0046943	0.0225750569622367	1.7006159575992	13.2378769176512	21	138	carboxylic acid transmembrane transporter activity
144	GO:0004032	0.0229469215380643	7.07965009208103	0.671486510315641	3	7	alditol:NADP+ 1-oxidoreductase activity
145	GO:0001758	0.0229469215380643	7.07965009208103	0.671486510315641	3	7	retinal dehydrogenase activity
146	GO:0050072	0.0229469215380643	7.07965009208103	0.671486510315641	3	7	m7G(5')pppN diphosphatase activity
147	GO:0004887	0.0229469215380643	7.07965009208103	0.671486510315641	3	7	thyroid hormone receptor activity
148	GO:0004673	0.0229469215380643	7.07965009208103	0.671486510315641	3	7	protein histidine kinase activity
149	GO:0005021	0.0229469215380643	7.07965009208103	0.671486510315641	3	7	vascular endothelial growth factor-activated receptor activity
150	GO:0015179	0.0242687060169979	2.25162938171569	4.9881855052019	10	52	L-amino acid transmembrane transporter activity
151	GO:0003735	0.0247362259785626	1.63882671252401	14.9645565156057	23	156	structural constituent of ribosome
152	GO:0002020	0.0247882777556054	1.70679364227751	12.5663904073356	20	131	protease binding
153	GO:0030551	0.0253991014432837	2.52068965517241	3.64521248457062	8	38	cyclic nucleotide binding
154	GO:0005017	0.0258279840390998	18.8711656441718	0.287779932992418	2	3	platelet-derived growth factor-activated receptor activity
155	GO:0047023	0.0258279840390998	18.8711656441718	0.287779932992418	2	3	androsterone dehydrogenase activity
156	GO:0035663	0.0258279840390998	18.8711656441718	0.287779932992418	2	3	Toll-like receptor 2 binding
157	GO:0005166	0.0258279840390998	18.8711656441718	0.287779932992418	2	3	neurotrophin p75 receptor binding
158	GO:0016941	0.0258279840390998	18.8711656441718	0.287779932992418	2	3	natriuretic peptide receptor activity
159	GO:0047718	0.0258279840390998	18.8711656441718	0.287779932992418	2	3	indanol dehydrogenase activity
160	GO:0052851	0.0258279840390998	18.8711656441718	0.287779932992418	2	3	ferric-chelate reductase (NADPH) activity
161	GO:0001601	0.0258279840390998	18.8711656441718	0.287779932992418	2	3	peptide YY receptor activity
162	GO:0008823	0.0258279840390998	18.8711656441718	0.287779932992418	2	3	cupric reductase activity
163	GO:0004514	0.0258279840390998	18.8711656441718	0.287779932992418	2	3	nicotinate-nucleotide diphosphorylase (carboxylating) activity
164	GO:0070573	0.0258279840390998	18.8711656441718	0.287779932992418	2	3	metallodipeptidase activity
165	GO:0086056	0.0258279840390998	18.8711656441718	0.287779932992418	2	3	voltage-gated calcium channel activity involved in AV node cell action potential
166	GO:0042978	0.0258279840390998	18.8711656441718	0.287779932992418	2	3	ornithine decarboxylase activator activity
167	GO:0050692	0.0258279840390998	18.8711656441718	0.287779932992418	2	3	DBD domain binding
168	GO:0031708	0.0258279840390998	18.8711656441718	0.287779932992418	2	3	endothelin B receptor binding
169	GO:0015631	0.0258788243773834	1.44072926055383	28.3942867219185	39	296	tubulin binding
170	GO:1990939	0.02862392482582	2.29964530149373	4.41262563921707	9	46	ATP-dependent microtubule motor activity
171	GO:0030296	0.029963095813692	3.37321099306348	1.82260624228531	5	19	protein tyrosine kinase activator activity
172	GO:0052813	0.0300943662140034	1.99142300194932	6.6189384588256	12	69	phosphatidylinositol bisphosphate kinase activity
173	GO:0005524	0.0336538813235218	1.18153263711928	140.532533944631	161	1465	ATP binding
174	GO:0003779	0.0338906556905103	1.34943181818182	38.562511020984	50	402	actin binding
175	GO:0015187	0.0341332905369795	5.66335174953959	0.767413154646447	3	8	glycine transmembrane transporter activity
176	GO:0031995	0.0341332905369795	5.66335174953959	0.767413154646447	3	8	insulin-like growth factor II binding
177	GO:0005113	0.0341332905369795	5.66335174953959	0.767413154646447	3	8	patched binding
178	GO:0102391	0.0341332905369795	5.66335174953959	0.767413154646447	3	8	decanoate--CoA ligase activity
179	GO:0042910	0.0341332905369795	5.66335174953959	0.767413154646447	3	8	xenobiotic transmembrane transporter activity
180	GO:0005178	0.0354685719863461	1.71187010078387	10.6478575207194	17	111	integrin binding
181	GO:0005251	0.0368871084440847	3.14812538414259	1.91853288661612	5	20	delayed rectifier potassium channel activity
182	GO:0005216	0.0373329575920068	1.33153638814016	40.5769705519309	52	423	ion channel activity
183	GO:0022838	0.0383647310160872	1.32504416519449	41.5362369952389	53	433	substrate-specific channel activity
184	GO:0017110	0.0385976341812118	3.77665847665848	1.34297302063128	4	14	nucleoside-diphosphatase activity
185	GO:0005507	0.0386427190880903	2.0552994156436	5.37189208252513	10	56	copper ion binding
186	GO:0017046	0.0396019881239251	2.44964102564103	3.2615059072474	7	34	peptide hormone binding
187	GO:0016301	0.0399089702648107	1.22785234899329	80.6743078822077	96	841	kinase activity
188	GO:0044877	0.0406044853917202	1.20837104072398	95.5429377534826	112	996	macromolecular complex binding
189	GO:0005342	0.0442422394249067	1.56568278127245	14.1971433609593	21	148	organic acid transmembrane transporter activity
190	GO:0046875	0.0462665179610941	2.57614894330762	2.68594604126256	6	28	ephrin receptor binding
191	GO:0004222	0.0474186249162985	1.64156820622986	11.0315640980427	17	115	metalloendopeptidase activity
192	GO:0015194	0.0476196462933117	4.71915285451197	0.863339798977253	3	9	L-serine transmembrane transporter activity
193	GO:0047498	0.0476196462933117	4.71915285451197	0.863339798977253	3	9	calcium-dependent phospholipase A2 activity
194	GO:0055056	0.0476196462933117	4.71915285451197	0.863339798977253	3	9	D-glucose transmembrane transporter activity
195	GO:0004716	0.0476196462933117	4.71915285451197	0.863339798977253	3	9	signal transducer, downstream of receptor, with protein tyrosine kinase activity
196	GO:0004862	0.0476196462933117	4.71915285451197	0.863339798977253	3	9	cAMP-dependent protein kinase inhibitor activity
197	GO:0019966	0.0476196462933117	4.71915285451197	0.863339798977253	3	9	interleukin-1 binding
198	GO:0004983	0.0476196462933117	4.71915285451197	0.863339798977253	3	9	neuropeptide Y receptor activity
199	GO:0022889	0.0476196462933117	4.71915285451197	0.863339798977253	3	9	serine transmembrane transporter activity
200	GO:0033293	0.0476672892627372	1.96940505548705	5.56374537118674	10	58	monocarboxylic acid binding
201	GO:0008235	0.0476672892627372	1.96940505548705	5.56374537118674	10	58	metalloexopeptidase activity
202	GO:0015077	0.047841393828117	1.33456403591682	35.0132251807441	45	365	monovalent inorganic cation transmembrane transporter activity
203	GO:0005030	0.0483841792013734	9.43496932515338	0.383706577323223	2	4	neurotrophin receptor activity
204	GO:0016721	0.0483841792013734	9.43496932515338	0.383706577323223	2	4	oxidoreductase activity, acting on superoxide radicals as acceptor
205	GO:0034431	0.0483841792013734	9.43496932515338	0.383706577323223	2	4	bis(5'-adenosyl)-hexaphosphatase activity
206	GO:0034432	0.0483841792013734	9.43496932515338	0.383706577323223	2	4	bis(5'-adenosyl)-pentaphosphatase activity
207	GO:0030229	0.0483841792013734	9.43496932515338	0.383706577323223	2	4	very-low-density lipoprotein particle receptor activity
208	GO:0034617	0.0483841792013734	9.43496932515338	0.383706577323223	2	4	tetrahydrobiopterin binding
209	GO:0052840	0.0483841792013734	9.43496932515338	0.383706577323223	2	4	inositol diphosphate tetrakisphosphate diphosphatase activity
210	GO:0052841	0.0483841792013734	9.43496932515338	0.383706577323223	2	4	inositol bisdiphosphate tetrakisphosphate diphosphatase activity
211	GO:0052842	0.0483841792013734	9.43496932515338	0.383706577323223	2	4	inositol diphosphate pentakisphosphate diphosphatase activity
212	GO:0052843	0.0483841792013734	9.43496932515338	0.383706577323223	2	4	inositol-1-diphosphate-2,3,4,5,6-pentakisphosphate diphosphatase activity
213	GO:0052844	0.0483841792013734	9.43496932515338	0.383706577323223	2	4	inositol-3-diphosphate-1,2,4,5,6-pentakisphosphate diphosphatase activity
214	GO:0052845	0.0483841792013734	9.43496932515338	0.383706577323223	2	4	inositol-5-diphosphate-1,2,3,4,6-pentakisphosphate diphosphatase activity
215	GO:0052846	0.0483841792013734	9.43496932515338	0.383706577323223	2	4	inositol-1,5-bisdiphosphate-2,3,4,6-tetrakisphosphate 1-diphosphatase activity
216	GO:0052847	0.0483841792013734	9.43496932515338	0.383706577323223	2	4	inositol-1,5-bisdiphosphate-2,3,4,6-tetrakisphosphate 5-diphosphatase activity
217	GO:0052848	0.0483841792013734	9.43496932515338	0.383706577323223	2	4	inositol-3,5-bisdiphosphate-2,3,4,6-tetrakisphosphate 5-diphosphatase activity
218	GO:0008486	0.0483841792013734	9.43496932515338	0.383706577323223	2	4	diphosphoinositol-polyphosphate diphosphatase activity
219	GO:0000298	0.0483841792013734	9.43496932515338	0.383706577323223	2	4	endopolyphosphatase activity
220	GO:0004127	0.0483841792013734	9.43496932515338	0.383706577323223	2	4	cytidylate kinase activity
221	GO:0004118	0.0483841792013734	9.43496932515338	0.383706577323223	2	4	cGMP-stimulated cyclic-nucleotide phosphodiesterase activity
222	GO:0008401	0.0483841792013734	9.43496932515338	0.383706577323223	2	4	retinoic acid 4-hydroxylase activity
223	GO:0004784	0.0483841792013734	9.43496932515338	0.383706577323223	2	4	superoxide dismutase activity
224	GO:0004656	0.0483841792013734	9.43496932515338	0.383706577323223	2	4	procollagen-proline 4-dioxygenase activity
225	GO:0086089	0.0483841792013734	9.43496932515338	0.383706577323223	2	4	voltage-gated potassium channel activity involved in atrial cardiac muscle cell action potential repolarization
226	GO:0003873	0.0483841792013734	9.43496932515338	0.383706577323223	2	4	6-phosphofructo-2-kinase activity
227	GO:0046977	0.0483841792013734	9.43496932515338	0.383706577323223	2	4	TAP binding
228	GO:0046978	0.0483841792013734	9.43496932515338	0.383706577323223	2	4	TAP1 binding
229	GO:0050501	0.0483841792013734	9.43496932515338	0.383706577323223	2	4	hyaluronan synthase activity
230	GO:0031705	0.0483841792013734	9.43496932515338	0.383706577323223	2	4	bombesin receptor binding
231	GO:0005025	0.0483841792013734	9.43496932515338	0.383706577323223	2	4	transforming growth factor beta receptor activity, type I
232	GO:0016722	0.0487514375632748	3.43310252401161	1.43889966496209	4	15	oxidoreductase activity, oxidizing metal ions
233	GO:0004953	0.0487514375632748	3.43310252401161	1.43889966496209	4	15	icosanoid receptor activity
