# Supplementary material for: GATA3 Promotes the Neural Progenitor State but Not Neurogenesis in 3D Traumatic Injury Model of Primary Human Cortical Astrocytes
Source: Front Cell Neurosci. 2019 Feb 11;13:23. doi: 10.3389/fncel.2019.00023 (PMC6380212; doi:10.3389/fncel.2019.00023)
Supplement: DATASET S6 — GO-term analyses of GATA3-expressing versus EGFP-expressing unlesioned pHAs in 3D. [file Data_Sheet_6.ZIP]

Archive with 55 entries (50 files):
- SD6_GATA3_vs_GFP_LN/
- SD6_GATA3_vs_GFP_LN/.DS_Store
- __MACOSX/
- __MACOSX/SD6_GATA3_vs_GFP_LN/
- __MACOSX/SD6_GATA3_vs_GFP_LN/._.DS_Store
- SD6_GATA3_vs_GFP_LN/Gata3_LN_vs_GFP_LN_MAplot.pdf
- __MACOSX/SD6_GATA3_vs_GFP_LN/._Gata3_LN_vs_GFP_LN_MAplot.pdf
- SD6_GATA3_vs_GFP_LN/Gata3_LN_vs_GFP_LN_Volcanoplot.pdf
- __MACOSX/SD6_GATA3_vs_GFP_LN/._Gata3_LN_vs_GFP_LN_Volcanoplot.pdf
- SD6_GATA3_vs_GFP_LN/GOstats/
- SD6_GATA3_vs_GFP_LN/GOstats/.DS_Store
- __MACOSX/SD6_GATA3_vs_GFP_LN/GOstats/
- __MACOSX/SD6_GATA3_vs_GFP_LN/GOstats/._.DS_Store
- SD6_GATA3_vs_GFP_LN/GOstats/GOstats_BP_Down_pieChart.pdf
- __MACOSX/SD6_GATA3_vs_GFP_LN/GOstats/._GOstats_BP_Down_pieChart.pdf
- SD6_GATA3_vs_GFP_LN/GOstats/GOstats_BP_Up_genes.xlsx
- __MACOSX/SD6_GATA3_vs_GFP_LN/GOstats/._GOstats_BP_Up_genes.xlsx
- SD6_GATA3_vs_GFP_LN/GOstats/GOstats_BP_Up_pieChart.pdf
- __MACOSX/SD6_GATA3_vs_GFP_LN/GOstats/._GOstats_BP_Up_pieChart.pdf
- SD6_GATA3_vs_GFP_LN/GOstats/GOstats_CC_Down_pieChart.pdf
- __MACOSX/SD6_GATA3_vs_GFP_LN/GOstats/._GOstats_CC_Down_pieChart.pdf
- SD6_GATA3_vs_GFP_LN/GOstats/GOstats_CC_Up_pieChart.pdf
- __MACOSX/SD6_GATA3_vs_GFP_LN/GOstats/._GOstats_CC_Up_pieChart.pdf
- SD6_GATA3_vs_GFP_LN/GOstats/GOstats_kegg_Under.pdf
- __MACOSX/SD6_GATA3_vs_GFP_LN/GOstats/._GOstats_kegg_Under.pdf
- SD6_GATA3_vs_GFP_LN/GOstats/GOstats_kegg_Up.pdf
- __MACOSX/SD6_GATA3_vs_GFP_LN/GOstats/._GOstats_kegg_Up.pdf
- SD6_GATA3_vs_GFP_LN/GOstats/GOstats_keggGenes_LN.xlsx
- __MACOSX/SD6_GATA3_vs_GFP_LN/GOstats/._GOstats_keggGenes_LN.xlsx
- SD6_GATA3_vs_GFP_LN/GOstats/GOstats_MF_Down_pieChart.pdf
- __MACOSX/SD6_GATA3_vs_GFP_LN/GOstats/._GOstats_MF_Down_pieChart.pdf
- SD6_GATA3_vs_GFP_LN/GOstats/GOstats_MF_Up_genes.xlsx
- __MACOSX/SD6_GATA3_vs_GFP_LN/GOstats/._GOstats_MF_Up_genes.xlsx
- SD6_GATA3_vs_GFP_LN/GOstats/GOstats_MF_Up_pieChart.pdf
- __MACOSX/SD6_GATA3_vs_GFP_LN/GOstats/._GOstats_MF_Up_pieChart.pdf
- SD6_GATA3_vs_GFP_LN/GOstats/pVal_GOstats_BP_Down_pieChart.pdf
- __MACOSX/SD6_GATA3_vs_GFP_LN/GOstats/._pVal_GOstats_BP_Down_pieChart.pdf
- SD6_GATA3_vs_GFP_LN/GOstats/pVal_GOstats_BP_Up_pieChart.pdf
- __MACOSX/SD6_GATA3_vs_GFP_LN/GOstats/._pVal_GOstats_BP_Up_pieChart.pdf
- SD6_GATA3_vs_GFP_LN/GOstats/pVal_GOstats_CC_Down_pieChart.pdf
- __MACOSX/SD6_GATA3_vs_GFP_LN/GOstats/._pVal_GOstats_CC_Down_pieChart.pdf
- SD6_GATA3_vs_GFP_LN/GOstats/pVal_GOstats_CC_Up_pieChart.pdf
- __MACOSX/SD6_GATA3_vs_GFP_LN/GOstats/._pVal_GOstats_CC_Up_pieChart.pdf
- SD6_GATA3_vs_GFP_LN/GOstats/pVal_GOstats_kegg_Under.pdf
- __MACOSX/SD6_GATA3_vs_GFP_LN/GOstats/._pVal_GOstats_kegg_Under.pdf
- SD6_GATA3_vs_GFP_LN/GOstats/pVal_GOstats_kegg_Up.pdf
- __MACOSX/SD6_GATA3_vs_GFP_LN/GOstats/._pVal_GOstats_kegg_Up.pdf
- SD6_GATA3_vs_GFP_LN/GOstats/pVal_GOstats_MF_Down_pieChart.pdf
- __MACOSX/SD6_GATA3_vs_GFP_LN/GOstats/._pVal_GOstats_MF_Down_pieChart.pdf
- SD6_GATA3_vs_GFP_LN/GOstats/pVal_GOstats_MF_Up_pieChart.pdf
- __MACOSX/SD6_GATA3_vs_GFP_LN/GOstats/._pVal_GOstats_MF_Up_pieChart.pdf
- __MACOSX/SD6_GATA3_vs_GFP_LN/._GOstats
- SD6_GATA3_vs_GFP_LN/sigDEGs_Gata3_LN_vs_GFP_LN_diffexp-results.xlsx
- __MACOSX/SD6_GATA3_vs_GFP_LN/._sigDEGs_Gata3_LN_vs_GFP_LN_diffexp-results.xlsx
- __MACOSX/._SD6_GATA3_vs_GFP_LN
