# Supplementary material for: GATA3 Promotes the Neural Progenitor State but Not Neurogenesis in 3D Traumatic Injury Model of Primary Human Cortical Astrocytes
Source: Front Cell Neurosci. 2019 Feb 11;13:23. doi: 10.3389/fncel.2019.00023 (PMC6380212; doi:10.3389/fncel.2019.00023)
Supplement: DATASET S6 — GO-term analyses of GATA3-expressing versus EGFP-expressing unlesioned pHAs in 3D. [file Data_Sheet_6.ZIP › SD6_GATA3_vs_GFP_LN/GOstats/GOstats_BP_Up_genes.xlsx]

## Sheet: GO0048731_systemdevelopment
geneIds

## Sheet: GO0007275_multicellularorganis
geneIds

## Sheet: GO0048856_anatomicalstructured
geneIds

## Sheet: GO0032502_developmentalprocess
geneIds

## Sheet: GO0009653_anatomicalstructurem
geneIds

## Sheet: GO0023052_signaling
geneIds

## Sheet: GO0007154_cellcommunication
geneIds

## Sheet: GO0007155_celladhesion
geneIds

## Sheet: GO0006928_movementofcellorsubc
geneIds

## Sheet: GO0007399_nervoussystemdevelop
geneIds

[truncated: 2,079 more sheets: GO0007166_cellsurfacereceptors, GO0050793_regulationofdevelopm, GO0007267_cell-cellsignaling, GO0007165_signaltransduction, GO0048513_animalorgandevelopme, GO0040011_locomotion, GO0023051_regulationofsignalin, GO0009605_responsetoexternalst, GO0050896_responsetostimulus, GO0009888_tissuedevelopment, GO0016477_cellmigration, GO0022008_neurogenesis, GO0048468_celldevelopment, GO0051270_regulationofcellular, GO0008283_cellproliferation, GO0048699_generationofneurons, GO0048646_anatomicalstructuref, GO0051716_cellularresponsetost, GO0030154_celldifferentiation, GO0030334_regulationofcellmigr …]
