# Supplementary material for: GATA3 Promotes the Neural Progenitor State but Not Neurogenesis in 3D Traumatic Injury Model of Primary Human Cortical Astrocytes
Source: Front Cell Neurosci. 2019 Feb 11;13:23. doi: 10.3389/fncel.2019.00023 (PMC6380212; doi:10.3389/fncel.2019.00023)
Supplement: DATASET S6 — GO-term analyses of GATA3-expressing versus EGFP-expressing unlesioned pHAs in 3D. [file Data_Sheet_6.ZIP › SD6_GATA3_vs_GFP_LN/GOstats/GOstats_keggGenes_LN.xlsx]

## Sheet: hsa04514
geneIds

## Sheet: hsa04512
geneIds

## Sheet: hsa05414
geneIds

## Sheet: hsa05416
geneIds

## Sheet: hsa05410
geneIds

## Sheet: hsa05200
geneIds

## Sheet: hsa05412
geneIds

## Sheet: hsa05323
geneIds

## Sheet: hsa04080
geneIds

## Sheet: hsa05150
geneIds

[truncated: 43 more sheets: hsa05330, hsa04940, hsa04510, hsa05332, hsa04974, hsa05217, hsa04145, hsa04612, hsa04350, hsa05145, hsa05310, hsa05320, hsa04672, hsa04610, hsa04020, hsa04010, hsa05140, hsa04340, hsa02010, hsa05146 …]
