# Supplementary material for: GATA3 Promotes the Neural Progenitor State but Not Neurogenesis in 3D Traumatic Injury Model of Primary Human Cortical Astrocytes
Source: Front Cell Neurosci. 2019 Feb 11;13:23. doi: 10.3389/fncel.2019.00023 (PMC6380212; doi:10.3389/fncel.2019.00023)
Supplement: DATASET S6 — GO-term analyses of GATA3-expressing versus EGFP-expressing unlesioned pHAs in 3D. [file Data_Sheet_6.ZIP › SD6_GATA3_vs_GFP_LN/GOstats/GOstats_MF_Up_genes.xlsx]

## Sheet: GO0005102_receptorbinding
geneIds

## Sheet: GO0005509_calciumionbinding
geneIds

## Sheet: GO0005539_glycosaminoglycanbin
geneIds

## Sheet: GO0008092_cytoskeletalproteinb
geneIds

## Sheet: GO0098772_molecularfunctionreg
geneIds

## Sheet: GO0097367_carbohydratederivati
geneIds

## Sheet: GO0008201_heparinbinding
geneIds

## Sheet: GO0004714_transmembranerecepto
geneIds

## Sheet: GO0017147_Wnt-proteinbinding
geneIds

## Sheet: GO0015075_iontransmembranetran
geneIds

[truncated: 324 more sheets: GO0005216_ionchannelactivity, GO0022892_substrate-specifictr, GO0004872_receptoractivity, GO0005201_extracellularmatrixs, GO0022857_transmembranetranspo, GO0004871_signaltransduceracti, GO0022891_substrate-specifictr, GO0019838_growthfactorbinding, GO0003779_actinbinding, GO0005215_transporteractivity, GO0038023_signalingreceptoract, GO0015267_channelactivity, GO0022803_passivetransmembrane, GO0042277_peptidebinding, GO0005261_cationchannelactivit, GO0004672_proteinkinaseactivit, GO0008083_growthfactoractivity, GO0048018_receptorligandactivi, GO0005109_frizzledbinding, GO0032403_proteincomplexbindin …]
