# Supplementary material for: GATA3 Promotes the Neural Progenitor State but Not Neurogenesis in 3D Traumatic Injury Model of Primary Human Cortical Astrocytes
Source: Front Cell Neurosci. 2019 Feb 11;13:23. doi: 10.3389/fncel.2019.00023 (PMC6380212; doi:10.3389/fncel.2019.00023)
Supplement: DATASET S7 — GO-term analyses of GATA3-expressing versus EGFP-expressing lesioned pHAs in 3D. [file Data_Sheet_7.ZIP]

Archive with 55 entries (50 files):
- SD7_GATA3_vs_GFP_LP/
- SD7_GATA3_vs_GFP_LP/.DS_Store
- __MACOSX/
- __MACOSX/SD7_GATA3_vs_GFP_LP/
- __MACOSX/SD7_GATA3_vs_GFP_LP/._.DS_Store
- SD7_GATA3_vs_GFP_LP/Gata3_LP_vs_GFP_LP_MAplot.pdf
- __MACOSX/SD7_GATA3_vs_GFP_LP/._Gata3_LP_vs_GFP_LP_MAplot.pdf
- SD7_GATA3_vs_GFP_LP/Gata3_LP_vs_GFP_LP_Volcanoplot.pdf
- __MACOSX/SD7_GATA3_vs_GFP_LP/._Gata3_LP_vs_GFP_LP_Volcanoplot.pdf
- SD7_GATA3_vs_GFP_LP/GOstats/
- SD7_GATA3_vs_GFP_LP/GOstats/.DS_Store
- __MACOSX/SD7_GATA3_vs_GFP_LP/GOstats/
- __MACOSX/SD7_GATA3_vs_GFP_LP/GOstats/._.DS_Store
- SD7_GATA3_vs_GFP_LP/GOstats/GOstats_BP_Down_pieChart.pdf
- __MACOSX/SD7_GATA3_vs_GFP_LP/GOstats/._GOstats_BP_Down_pieChart.pdf
- SD7_GATA3_vs_GFP_LP/GOstats/GOstats_BP_Up_genes.xlsx
- __MACOSX/SD7_GATA3_vs_GFP_LP/GOstats/._GOstats_BP_Up_genes.xlsx
- SD7_GATA3_vs_GFP_LP/GOstats/GOstats_BP_Up_pieChart.pdf
- __MACOSX/SD7_GATA3_vs_GFP_LP/GOstats/._GOstats_BP_Up_pieChart.pdf
- SD7_GATA3_vs_GFP_LP/GOstats/GOstats_CC_Down_pieChart.pdf
- __MACOSX/SD7_GATA3_vs_GFP_LP/GOstats/._GOstats_CC_Down_pieChart.pdf
- SD7_GATA3_vs_GFP_LP/GOstats/GOstats_CC_Up_pieChart.pdf
- __MACOSX/SD7_GATA3_vs_GFP_LP/GOstats/._GOstats_CC_Up_pieChart.pdf
- SD7_GATA3_vs_GFP_LP/GOstats/GOstats_kegg_Under.pdf
- __MACOSX/SD7_GATA3_vs_GFP_LP/GOstats/._GOstats_kegg_Under.pdf
- SD7_GATA3_vs_GFP_LP/GOstats/GOstats_kegg_Up.pdf
- __MACOSX/SD7_GATA3_vs_GFP_LP/GOstats/._GOstats_kegg_Up.pdf
- SD7_GATA3_vs_GFP_LP/GOstats/GOstats_keggGenes.xlsx
- __MACOSX/SD7_GATA3_vs_GFP_LP/GOstats/._GOstats_keggGenes.xlsx
- SD7_GATA3_vs_GFP_LP/GOstats/GOstats_MF_Down_pieChart.pdf
- __MACOSX/SD7_GATA3_vs_GFP_LP/GOstats/._GOstats_MF_Down_pieChart.pdf
- SD7_GATA3_vs_GFP_LP/GOstats/GOstats_MF_Up_genes.xlsx
- __MACOSX/SD7_GATA3_vs_GFP_LP/GOstats/._GOstats_MF_Up_genes.xlsx
- SD7_GATA3_vs_GFP_LP/GOstats/GOstats_MF_Up_pieChart.pdf
- __MACOSX/SD7_GATA3_vs_GFP_LP/GOstats/._GOstats_MF_Up_pieChart.pdf
- SD7_GATA3_vs_GFP_LP/GOstats/pVal_GOstats_BP_Down_pieChart.pdf
- __MACOSX/SD7_GATA3_vs_GFP_LP/GOstats/._pVal_GOstats_BP_Down_pieChart.pdf
- SD7_GATA3_vs_GFP_LP/GOstats/pVal_GOstats_BP_Up_pieChart.pdf
- __MACOSX/SD7_GATA3_vs_GFP_LP/GOstats/._pVal_GOstats_BP_Up_pieChart.pdf
- SD7_GATA3_vs_GFP_LP/GOstats/pVal_GOstats_CC_Down_pieChart.pdf
- __MACOSX/SD7_GATA3_vs_GFP_LP/GOstats/._pVal_GOstats_CC_Down_pieChart.pdf
- SD7_GATA3_vs_GFP_LP/GOstats/pVal_GOstats_CC_Up_pieChart.pdf
- __MACOSX/SD7_GATA3_vs_GFP_LP/GOstats/._pVal_GOstats_CC_Up_pieChart.pdf
- SD7_GATA3_vs_GFP_LP/GOstats/pVal_GOstats_kegg_Under.pdf
- __MACOSX/SD7_GATA3_vs_GFP_LP/GOstats/._pVal_GOstats_kegg_Under.pdf
- SD7_GATA3_vs_GFP_LP/GOstats/pVal_GOstats_kegg_Up.pdf
- __MACOSX/SD7_GATA3_vs_GFP_LP/GOstats/._pVal_GOstats_kegg_Up.pdf
- SD7_GATA3_vs_GFP_LP/GOstats/pVal_GOstats_MF_Down_pieChart.pdf
- __MACOSX/SD7_GATA3_vs_GFP_LP/GOstats/._pVal_GOstats_MF_Down_pieChart.pdf
- SD7_GATA3_vs_GFP_LP/GOstats/pVal_GOstats_MF_Up_pieChart.pdf
- __MACOSX/SD7_GATA3_vs_GFP_LP/GOstats/._pVal_GOstats_MF_Up_pieChart.pdf
- __MACOSX/SD7_GATA3_vs_GFP_LP/._GOstats
- SD7_GATA3_vs_GFP_LP/sigDEGs_Gata3_LP_vs_GFP_LP_diffexp-results.xlsx
- __MACOSX/SD7_GATA3_vs_GFP_LP/._sigDEGs_Gata3_LP_vs_GFP_LP_diffexp-results.xlsx
- __MACOSX/._SD7_GATA3_vs_GFP_LP
