# Supplementary material for: GATA3 Promotes the Neural Progenitor State but Not Neurogenesis in 3D Traumatic Injury Model of Primary Human Cortical Astrocytes
Source: Front Cell Neurosci. 2019 Feb 11;13:23. doi: 10.3389/fncel.2019.00023 (PMC6380212; doi:10.3389/fncel.2019.00023)
Supplement: DATASET S7 — GO-term analyses of GATA3-expressing versus EGFP-expressing lesioned pHAs in 3D. [file Data_Sheet_7.ZIP › SD7_GATA3_vs_GFP_LP/GOstats/GOstats_BP_Up_genes.xlsx]

## Sheet: GO0048731_systemdevelopment
geneIds

## Sheet: GO0007275_multicellularorganis
geneIds

## Sheet: GO0048856_anatomicalstructured
geneIds

## Sheet: GO0032502_developmentalprocess
geneIds

## Sheet: GO0009653_anatomicalstructurem
geneIds

## Sheet: GO0023052_signaling
geneIds

## Sheet: GO0007154_cellcommunication
geneIds

## Sheet: GO0006928_movementofcellorsubc
geneIds

## Sheet: GO0007155_celladhesion
geneIds

## Sheet: GO0007166_cellsurfacereceptors
geneIds

[truncated: 2,031 more sheets: GO0007267_cell-cellsignaling, GO0050793_regulationofdevelopm, GO0007399_nervoussystemdevelop, GO0040011_locomotion, GO0048513_animalorgandevelopme, GO0023051_regulationofsignalin, GO0009888_tissuedevelopment, GO0009605_responsetoexternalst, GO0016477_cellmigration, GO0007165_signaltransduction, GO0051270_regulationofcellular, GO0048870_cellmotility, GO0009887_animalorganmorphogen, GO0008283_cellproliferation, GO0030334_regulationofcellmigr, GO0040012_regulationoflocomoti, GO0050896_responsetostimulus, GO0009966_regulationofsignaltr, GO0048729_tissuemorphogenesis, GO0030198_extracellularmatrixo …]
